# Supplementary material for: Genes CEP55, FOXD3, FOXF2, GNAO1, GRIA4, and KCNA5 as potential diagnostic biomarkers in colorectal cancer
Source: BMC Med Genomics. 2019 Apr 15;12:54. doi: 10.1186/s12920-019-0501-z (PMC6466812; doi:10.1186/s12920-019-0501-z)
Supplement: Supplementary file 3 — Table S3. Aberrantly methylated and differentially expressed genes. A list of probes aberrantly methylated belonging to differentially expressed genes in each cluster when compared to normal tissue samples. (TIF 15 kb) [file 12920_2019_501_MOESM3_ESM.xlsx]

## Sheet: Table 1
									CIMP-H								CIMP-L								Cluster 3								Cluster 4
Probe and gene information								Methylation	Methylation					Gene expression			Methylation					Gene expression			Methylation					Gene expression			Methylation					Gene expression
WikiGene	probeID	Regulatory type	stable_id_1051	Infinium HumanMethylation450k UCSC RefGene Group	Illumina Infinium MethylationEPIC GencodeBasicV12 Group	Chromosome	Strand	mean normal	mean	difference of means	p-value	adjusted p-value	Methylation status	logFC	p-value	FDR	mean	difference of means	p-value	adjusted p-value	Methylation status	logFC	p-value	FDR	mean	difference of means	p-value	adjusted p-value	Methylation status	logFC	p-value	FDR	mean	difference of means	p-value	adjusted p-value	Methylation status	logFC	p-value	FDR
ADAM12	cg14594063	Open chromatin	ENSR00000035010	Body;Body		10	-1	0.806555	0.424656	-0.381899	1.26745e-14	5.42569e-13	Hypomethylated	2.47341	7.43372e-13	5.55134e-12	0.42766	-0.378895	4.73042e-18	1.72511e-16	Hypomethylated	2.53403	2.8152e-12	1.56747e-11	0.419968	-0.386587	3.17407e-18	9.95082e-17	Hypomethylated	2.82671	3.34665e-15	3.3083e-14	0.504833	-0.301722	1.18348e-14	2.1988e-13	Hypomethylated	3.08132	4.40141e-16	5.75203e-15
ADAMTS12	cg04578894	Enhancer	ENSR00001867993	Body		5	-1	0.873707	0.450743	-0.422965	1.71498e-16	2.34823e-14	Hypomethylated	1.73722	4.33394e-07	1.46911e-06	0.439443	-0.434265	2.40455e-20	3.19312e-18	Hypomethylated	1.95241	9.2301e-09	3.35398e-08	0.448341	-0.425367	3.11126e-19	1.38728e-17	Hypomethylated	1.99598	2.49082e-10	1.21893e-09	0.476715	-0.396992	1.60836e-17	7.20934e-16	Hypomethylated	2.20769	5.13308e-11	2.95821e-10
ADAMTS8	cg09134593	Promoter Flanking Region	ENSR00001773688	1stExon	1stExon	11	-1	0.132274	0.458514	0.32624	2.67302e-12	5.01313e-11	Hypermethylated	-3.04819	4.00901e-20	8.41935e-19	0.515066	0.382791	1.44407e-15	2.55168e-14	Hypermethylated	-1.89755	5.04558e-15	3.91221e-14	0.48913	0.356856	3.37096e-15	5.09901e-14	Hypermethylated	-1.97895	2.64606e-16	3.07752e-15	0.526706	0.394432	2.47318e-14	4.28313e-13	Hypermethylated	-1.11983	0.000154271	0.000352962
ADAMTS8	cg09134593	Promoter Flanking Region	ENSR00000047103	1stExon	1stExon	11	-1	0.132274	0.458514	0.32624	2.67302e-12	5.01313e-11	Hypermethylated	-3.04819	4.00901e-20	8.41935e-19	0.515066	0.382791	1.44407e-15	2.55168e-14	Hypermethylated	-1.89755	5.04558e-15	3.91221e-14	0.48913	0.356856	3.37096e-15	5.09901e-14	Hypermethylated	-1.97895	2.64606e-16	3.07752e-15	0.526706	0.394432	2.47318e-14	4.28313e-13	Hypermethylated	-1.11983	0.000154271	0.000352962
ADHFE1	cg01588438	Promoter	ENSR00000225393	TSS200	TSS200	8	1	0.104406	0.698223	0.593816	5.67861e-17	1.25926e-14	Hypermethylated	-3.14933	1.03204e-33	1.16101e-31	0.745579	0.641173	4.10318e-22	8.96823e-19	Hypermethylated	-2.91431	2.64929e-42	6.88707e-40	0.766916	0.66251	3.3582e-23	8.45379e-20	Hypermethylated	-2.44733	1.11638e-25	6.11848e-24	0.724531	0.620125	1.26236e-20	7.23087e-18	Hypermethylated	-2.15614	6.22212e-18	1.13778e-16
ADHFE1	cg01588438	Promoter	ENSR00001393449	TSS200	TSS200	8	1	0.104406	0.698223	0.593816	5.67861e-17	1.25926e-14	Hypermethylated	-3.14933	1.03204e-33	1.16101e-31	0.745579	0.641173	4.10318e-22	8.96823e-19	Hypermethylated	-2.91431	2.64929e-42	6.88707e-40	0.766916	0.66251	3.3582e-23	8.45379e-20	Hypermethylated	-2.44733	1.11638e-25	6.11848e-24	0.724531	0.620125	1.26236e-20	7.23087e-18	Hypermethylated	-2.15614	6.22212e-18	1.13778e-16
ADHFE1	cg01988129	Promoter	ENSR00000225393	Body	NA	8	1	0.224585	0.669833	0.445249	1.74695e-17	7.78569e-15	Hypermethylated	-3.14933	1.03204e-33	1.16101e-31	0.702352	0.477767	3.94071e-22	8.96823e-19	Hypermethylated	-2.91431	2.64929e-42	6.88707e-40	0.709442	0.484857	3.3582e-23	8.45379e-20	Hypermethylated	-2.44733	1.11638e-25	6.11848e-24	0.677427	0.452842	1.7586e-21	6.25099e-18	Hypermethylated	-2.15614	6.22212e-18	1.13778e-16
ADHFE1	cg01988129	Promoter	ENSR00001393449	Body	NA	8	1	0.224585	0.669833	0.445249	1.74695e-17	7.78569e-15	Hypermethylated	-3.14933	1.03204e-33	1.16101e-31	0.702352	0.477767	3.94071e-22	8.96823e-19	Hypermethylated	-2.91431	2.64929e-42	6.88707e-40	0.709442	0.484857	3.3582e-23	8.45379e-20	Hypermethylated	-2.44733	1.11638e-25	6.11848e-24	0.677427	0.452842	1.7586e-21	6.25099e-18	Hypermethylated	-2.15614	6.22212e-18	1.13778e-16
ADHFE1	cg08090772	Promoter	ENSR00000225393	TSS200	TSS200	8	1	0.153443	0.615799	0.462356	7.87868e-18	6.35601e-15	Hypermethylated	-3.14933	1.03204e-33	1.16101e-31	0.662807	0.509363	3.94071e-22	8.96823e-19	Hypermethylated	-2.91431	2.64929e-42	6.88707e-40	0.673121	0.519678	3.3582e-23	8.45379e-20	Hypermethylated	-2.44733	1.11638e-25	6.11848e-24	0.639482	0.486039	8.2539e-21	6.73303e-18	Hypermethylated	-2.15614	6.22212e-18	1.13778e-16
ADHFE1	cg08090772	Promoter	ENSR00001393449	TSS200	TSS200	8	1	0.153443	0.615799	0.462356	7.87868e-18	6.35601e-15	Hypermethylated	-3.14933	1.03204e-33	1.16101e-31	0.662807	0.509363	3.94071e-22	8.96823e-19	Hypermethylated	-2.91431	2.64929e-42	6.88707e-40	0.673121	0.519678	3.3582e-23	8.45379e-20	Hypermethylated	-2.44733	1.11638e-25	6.11848e-24	0.639482	0.486039	8.2539e-21	6.73303e-18	Hypermethylated	-2.15614	6.22212e-18	1.13778e-16
ADHFE1	cg09383816	Promoter	ENSR00001393449	TSS200	TSS200	8	1	0.0806189	0.646972	0.566353	1.10443e-16	1.78828e-14	Hypermethylated	-3.14933	1.03204e-33	1.16101e-31	0.693234	0.612615	4.10318e-22	8.96823e-19	Hypermethylated	-2.91431	2.64929e-42	6.88707e-40	0.7147	0.634081	3.3582e-23	8.45379e-20	Hypermethylated	-2.44733	1.11638e-25	6.11848e-24	0.672206	0.591587	1.1597e-20	7.21336e-18	Hypermethylated	-2.15614	6.22212e-18	1.13778e-16
ADHFE1	cg09383816	Promoter	ENSR00000225393	TSS200	TSS200	8	1	0.0806189	0.646972	0.566353	1.10443e-16	1.78828e-14	Hypermethylated	-3.14933	1.03204e-33	1.16101e-31	0.693234	0.612615	4.10318e-22	8.96823e-19	Hypermethylated	-2.91431	2.64929e-42	6.88707e-40	0.7147	0.634081	3.3582e-23	8.45379e-20	Hypermethylated	-2.44733	1.11638e-25	6.11848e-24	0.672206	0.591587	1.1597e-20	7.21336e-18	Hypermethylated	-2.15614	6.22212e-18	1.13778e-16
ADHFE1	cg18065361	Promoter	ENSR00000225393	TSS200	TSS200	8	1	0.026405	0.587709	0.561304	1.30301e-16	1.97424e-14	Hypermethylated	-3.14933	1.03204e-33	1.16101e-31	0.640549	0.614144	3.94071e-22	8.96823e-19	Hypermethylated	-2.91431	2.64929e-42	6.88707e-40	0.661196	0.634791	3.3582e-23	8.45379e-20	Hypermethylated	-2.44733	1.11638e-25	6.11848e-24	0.610031	0.583626	1.20995e-20	7.21336e-18	Hypermethylated	-2.15614	6.22212e-18	1.13778e-16
ADHFE1	cg18065361	Promoter	ENSR00001393449	TSS200	TSS200	8	1	0.026405	0.587709	0.561304	1.30301e-16	1.97424e-14	Hypermethylated	-3.14933	1.03204e-33	1.16101e-31	0.640549	0.614144	3.94071e-22	8.96823e-19	Hypermethylated	-2.91431	2.64929e-42	6.88707e-40	0.661196	0.634791	3.3582e-23	8.45379e-20	Hypermethylated	-2.44733	1.11638e-25	6.11848e-24	0.610031	0.583626	1.20995e-20	7.21336e-18	Hypermethylated	-2.15614	6.22212e-18	1.13778e-16
ADHFE1	cg19283840	Promoter	ENSR00000225393	TSS200	TSS200	8	1	0.0923161	0.566147	0.473831	5.37091e-17	1.22983e-14	Hypermethylated	-3.14933	1.03204e-33	1.16101e-31	0.608485	0.516169	4.10318e-22	8.96823e-19	Hypermethylated	-2.91431	2.64929e-42	6.88707e-40	0.623519	0.531203	3.3582e-23	8.45379e-20	Hypermethylated	-2.44733	1.11638e-25	6.11848e-24	0.587381	0.495065	1.06531e-20	7.15661e-18	Hypermethylated	-2.15614	6.22212e-18	1.13778e-16
ADHFE1	cg19283840	Promoter	ENSR00001393449	TSS200	TSS200	8	1	0.0923161	0.566147	0.473831	5.37091e-17	1.22983e-14	Hypermethylated	-3.14933	1.03204e-33	1.16101e-31	0.608485	0.516169	4.10318e-22	8.96823e-19	Hypermethylated	-2.91431	2.64929e-42	6.88707e-40	0.623519	0.531203	3.3582e-23	8.45379e-20	Hypermethylated	-2.44733	1.11638e-25	6.11848e-24	0.587381	0.495065	1.06531e-20	7.15661e-18	Hypermethylated	-2.15614	6.22212e-18	1.13778e-16
ADHFE1	cg20295442	Promoter	ENSR00000225393	TSS200	TSS200	8	1	0.0556443	0.685495	0.629851	6.34711e-17	1.33002e-14	Hypermethylated	-3.14933	1.03204e-33	1.16101e-31	0.742074	0.68643	4.10318e-22	8.96823e-19	Hypermethylated	-2.91431	2.64929e-42	6.88707e-40	0.748861	0.693217	3.3582e-23	8.45379e-20	Hypermethylated	-2.44733	1.11638e-25	6.11848e-24	0.706059	0.650414	1.20995e-20	7.21336e-18	Hypermethylated	-2.15614	6.22212e-18	1.13778e-16
ADHFE1	cg20295442	Promoter	ENSR00001393449	TSS200	TSS200	8	1	0.0556443	0.685495	0.629851	6.34711e-17	1.33002e-14	Hypermethylated	-3.14933	1.03204e-33	1.16101e-31	0.742074	0.68643	4.10318e-22	8.96823e-19	Hypermethylated	-2.91431	2.64929e-42	6.88707e-40	0.748861	0.693217	3.3582e-23	8.45379e-20	Hypermethylated	-2.44733	1.11638e-25	6.11848e-24	0.706059	0.650414	1.20995e-20	7.21336e-18	Hypermethylated	-2.15614	6.22212e-18	1.13778e-16
ADHFE1	cg20912169	Promoter	ENSR00001393449	5'UTR;1stExon	TSS200;5'UTR;1stExon	8	1	0.0549737	0.667867	0.612894	9.35757e-17	1.6238e-14	Hypermethylated	-3.14933	1.03204e-33	1.16101e-31	0.72195	0.666976	4.10318e-22	8.96823e-19	Hypermethylated	-2.91431	2.64929e-42	6.88707e-40	0.727513	0.672539	3.3582e-23	8.45379e-20	Hypermethylated	-2.44733	1.11638e-25	6.11848e-24	0.684781	0.629808	1.26236e-20	7.23087e-18	Hypermethylated	-2.15614	6.22212e-18	1.13778e-16
ADHFE1	cg20912169	Promoter	ENSR00000225393	5'UTR;1stExon	TSS200;5'UTR;1stExon	8	1	0.0549737	0.667867	0.612894	9.35757e-17	1.6238e-14	Hypermethylated	-3.14933	1.03204e-33	1.16101e-31	0.72195	0.666976	4.10318e-22	8.96823e-19	Hypermethylated	-2.91431	2.64929e-42	6.88707e-40	0.727513	0.672539	3.3582e-23	8.45379e-20	Hypermethylated	-2.44733	1.11638e-25	6.11848e-24	0.684781	0.629808	1.26236e-20	7.23087e-18	Hypermethylated	-2.15614	6.22212e-18	1.13778e-16
ADHFE1	cg25046651	Promoter	ENSR00000225393	Body	5'UTR	8	1	0.175046	0.61204	0.436994	3.24688e-17	9.99643e-15	Hypermethylated	-3.14933	1.03204e-33	1.16101e-31	0.643474	0.468428	4.27228e-22	8.96823e-19	Hypermethylated	-2.91431	2.64929e-42	6.88707e-40	0.656114	0.481069	3.3582e-23	8.45379e-20	Hypermethylated	-2.44733	1.11638e-25	6.11848e-24	0.619258	0.444213	1.7586e-21	6.25099e-18	Hypermethylated	-2.15614	6.22212e-18	1.13778e-16
ADHFE1	cg25046651	Promoter	ENSR00001393449	Body	5'UTR	8	1	0.175046	0.61204	0.436994	3.24688e-17	9.99643e-15	Hypermethylated	-3.14933	1.03204e-33	1.16101e-31	0.643474	0.468428	4.27228e-22	8.96823e-19	Hypermethylated	-2.91431	2.64929e-42	6.88707e-40	0.656114	0.481069	3.3582e-23	8.45379e-20	Hypermethylated	-2.44733	1.11638e-25	6.11848e-24	0.619258	0.444213	1.7586e-21	6.25099e-18	Hypermethylated	-2.15614	6.22212e-18	1.13778e-16
ADRA1A	cg22295787	TF binding site	ENSR00000222573	TSS1500	5'UTR;TSS1500	8	-1	0.135134	0.552968	0.417833	3.11509e-15	1.79901e-13	Hypermethylated	-2.85553	3.8188e-22	1.03907e-20	0.560856	0.425722	3.28866e-18	1.27381e-16	Hypermethylated	-2.61881	2.54135e-29	1.27979e-27	0.560405	0.425271	2.187e-20	1.66404e-18	Hypermethylated	-2.16837	4.68951e-17	6.04639e-16	0.546446	0.411311	3.24035e-19	3.79184e-17	Hypermethylated	-1.85175	9.7275e-13	7.2671e-12
ADRB3	cg09258813	TF binding site	ENSR00000223606	1stExon	1stExon;TSS200	8	-1	0.0629513	0.495794	0.432843	2.05042e-10	2.38989e-09	Hypermethylated	-3.51595	1.71428e-30	1.3191e-28	0.52131	0.458359	7.87955e-16	1.4799e-14	Hypermethylated	-2.2398	6.1181e-14	4.13396e-13	0.532377	0.469426	7.03386e-15	1.00255e-13	Hypermethylated	-1.81051	5.13129e-09	2.10112e-08	0.54256	0.479608	6.94193e-17	2.43842e-15	Hypermethylated	-1.28475	0.000177484	0.000402057
AGTR1	cg04807594	Promoter	ENSR00000159871	1stExon;5'UTR	NA	3	1	0.207015	0.516617	0.309602	5.75063e-07	3.31436e-06	Hypermethylated	-4.43857	7.67034e-27	3.67966e-25	0.579001	0.371986	1.54255e-14	2.19494e-13	Hypermethylated	-3.3436	2.03483e-20	3.13906e-19	0.549088	0.342073	6.5648e-10	4.22342e-09	Hypermethylated	-2.54395	2.7325e-14	2.35086e-13	0.570116	0.363101	6.29784e-14	1.00028e-12	Hypermethylated	-1.87035	3.28864e-08	1.27548e-07
AGTR1	cg04807594	Promoter	ENSR00001376239	1stExon;5'UTR	NA	3	1	0.207015	0.516617	0.309602	5.75063e-07	3.31436e-06	Hypermethylated	-4.43857	7.67034e-27	3.67966e-25	0.579001	0.371986	1.54255e-14	2.19494e-13	Hypermethylated	-3.3436	2.03483e-20	3.13906e-19	0.549088	0.342073	6.5648e-10	4.22342e-09	Hypermethylated	-2.54395	2.7325e-14	2.35086e-13	0.570116	0.363101	6.29784e-14	1.00028e-12	Hypermethylated	-1.87035	3.28864e-08	1.27548e-07
AKAP12	cg01555431	Promoter	ENSR00000205285	Body		6	1	0.152585	0.461613	0.309028	4.45502e-08	3.17682e-07	Hypermethylated	-1.20815	5.54301e-05	0.000140119	0.525909	0.373323	4.85999e-13	5.23132e-12	Hypermethylated	-1.27551	2.38905e-07	7.31004e-07	0.494079	0.341494	3.16658e-11	2.46886e-10	Hypermethylated	-1.16809	7.47959e-07	2.29335e-06	0.526656	0.374071	3.78487e-15	7.9393e-14	Hypermethylated	-1.01446	2.47469e-05	6.35758e-05
AKAP12	cg01555431	Promoter	ENSR00001501605	Body		6	1	0.152585	0.461613	0.309028	4.45502e-08	3.17682e-07	Hypermethylated	-1.20815	5.54301e-05	0.000140119	0.525909	0.373323	4.85999e-13	5.23132e-12	Hypermethylated	-1.27551	2.38905e-07	7.31004e-07	0.494079	0.341494	3.16658e-11	2.46886e-10	Hypermethylated	-1.16809	7.47959e-07	2.29335e-06	0.526656	0.374071	3.78487e-15	7.9393e-14	Hypermethylated	-1.01446	2.47469e-05	6.35758e-05
AMOTL1	cg11117364	Promoter	ENSR00000567318	1stExon	1stExon	11	1	0.0720461	0.436735	0.364689	8.39503e-06	3.85385e-05	Hypermethylated	-2.08785	4.5393e-17	6.18063e-16	0.456208	0.384162	3.32497e-07	1.48472e-06	Hypermethylated	-1.75127	1.7287e-15	1.42116e-14	0.465297	0.393251	3.94388e-08	1.96976e-07	Hypermethylated	-1.38448	2.29164e-11	1.29317e-10	0.47523	0.403184	6.80416e-11	6.28021e-10	Hypermethylated	-1.0266	1.15963e-05	3.1104e-05
AMOTL1	cg11117364	Promoter	ENSR00000043503	1stExon	1stExon	11	1	0.0720461	0.436735	0.364689	8.39503e-06	3.85385e-05	Hypermethylated	-2.08785	4.5393e-17	6.18063e-16	0.456208	0.384162	3.32497e-07	1.48472e-06	Hypermethylated	-1.75127	1.7287e-15	1.42116e-14	0.465297	0.393251	3.94388e-08	1.96976e-07	Hypermethylated	-1.38448	2.29164e-11	1.29317e-10	0.47523	0.403184	6.80416e-11	6.28021e-10	Hypermethylated	-1.0266	1.15963e-05	3.1104e-05
AMOTL1	cg20493960	Promoter	ENSR00000043503	Body		11	1	0.0720456	0.560352	0.488307	7.09305e-13	1.57741e-11	Hypermethylated	-2.08785	4.5393e-17	6.18063e-16	0.541334	0.469288	1.52525e-16	3.43271e-15	Hypermethylated	-1.75127	1.7287e-15	1.42116e-14	0.572934	0.500888	8.6032e-18	2.37e-16	Hypermethylated	-1.38448	2.29164e-11	1.29317e-10	0.52367	0.451624	5.27736e-16	1.3873e-14	Hypermethylated	-1.0266	1.15963e-05	3.1104e-05
AMOTL1	cg20493960	Promoter	ENSR00000567318	Body		11	1	0.0720456	0.560352	0.488307	7.09305e-13	1.57741e-11	Hypermethylated	-2.08785	4.5393e-17	6.18063e-16	0.541334	0.469288	1.52525e-16	3.43271e-15	Hypermethylated	-1.75127	1.7287e-15	1.42116e-14	0.572934	0.500888	8.6032e-18	2.37e-16	Hypermethylated	-1.38448	2.29164e-11	1.29317e-10	0.52367	0.451624	5.27736e-16	1.3873e-14	Hypermethylated	-1.0266	1.15963e-05	3.1104e-05
AMOTL1	cg26963029	Promoter	ENSR00000111317		TSS200;TSS1500	11	1	0.101869	0.412239	0.31037	1.75136e-12	3.46846e-11	Hypermethylated	-2.08785	4.5393e-17	6.18063e-16	0.450602	0.348733	3.03767e-16	6.32655e-15	Hypermethylated	-1.75127	1.7287e-15	1.42116e-14	0.442762	0.340893	7.54907e-16	1.30434e-14	Hypermethylated	-1.38448	2.29164e-11	1.29317e-10	0.422169	0.3203	8.08357e-17	2.76787e-15	Hypermethylated	-1.0266	1.15963e-05	3.1104e-05
AMOTL1	cg26963029	Promoter	ENSR00000043498		TSS200;TSS1500	11	1	0.101869	0.412239	0.31037	1.75136e-12	3.46846e-11	Hypermethylated	-2.08785	4.5393e-17	6.18063e-16	0.450602	0.348733	3.03767e-16	6.32655e-15	Hypermethylated	-1.75127	1.7287e-15	1.42116e-14	0.442762	0.340893	7.54907e-16	1.30434e-14	Hypermethylated	-1.38448	2.29164e-11	1.29317e-10	0.422169	0.3203	8.08357e-17	2.76787e-15	Hypermethylated	-1.0266	1.15963e-05	3.1104e-05
ANKRD13B	cg16755500	Promoter	ENSR00001806217		5'UTR	17	1	0.610637	0.284099	-0.326538	6.58684e-07	3.75427e-06	Hypomethylated	1.65002	3.6353e-16	4.34632e-15	0.293577	-0.31706	6.26053e-12	5.60228e-11	Hypomethylated	1.71911	4.12905e-21	6.93111e-20	0.265477	-0.34516	2.14744e-13	2.35557e-12	Hypomethylated	1.77824	2.55387e-23	9.61423e-22	0.236826	-0.373811	4.07524e-12	4.62487e-11	Hypomethylated	1.97584	4.3747e-25	3.64312e-23
ANKS1B	cg03609960	Promoter	ENSR00001780303	Body	TSS200;TSS1500	12	-1	0.258466	0.621862	0.363396	4.43831e-18	6.29395e-15	Hypermethylated	-3.88938	7.42345e-30	5.25018e-28	0.633151	0.374686	1.21364e-21	9.24016e-19	Hypermethylated	-3.29449	2.26304e-32	1.71394e-30	0.633171	0.374705	4.23076e-22	1.27991e-19	Hypermethylated	-3.01074	5.82919e-26	3.45034e-24	0.620825	0.362359	3.47125e-20	1.04841e-17	Hypermethylated	-2.24333	1.14783e-13	1.00049e-12
ANKS1B	cg03609960	Open chromatin	ENSR00000056161	Body	TSS200;TSS1500	12	-1	0.258466	0.621862	0.363396	4.43831e-18	6.29395e-15	Hypermethylated	-3.88938	7.42345e-30	5.25018e-28	0.633151	0.374686	1.21364e-21	9.24016e-19	Hypermethylated	-3.29449	2.26304e-32	1.71394e-30	0.633171	0.374705	4.23076e-22	1.27991e-19	Hypermethylated	-3.01074	5.82919e-26	3.45034e-24	0.620825	0.362359	3.47125e-20	1.04841e-17	Hypermethylated	-2.24333	1.14783e-13	1.00049e-12
ANO5	cg09968630	Promoter	ENSR00000037885	TSS200	TSS200	11	1	0.0495455	0.375945	0.326399	9.79561e-09	7.96683e-08	Hypermethylated	-3.81564	9.52503e-24	3.14833e-22	0.446392	0.396847	2.54064e-11	2.06489e-10	Hypermethylated	-3.45069	2.0073e-31	1.31871e-29	0.371456	0.321911	1.66145e-07	7.57494e-07	Hypermethylated	-2.31739	9.69983e-15	8.91948e-14	0.444904	0.395359	8.97753e-12	9.59874e-11	Hypermethylated	-1.86923	1.46412e-10	7.83019e-10
ANO5	cg09968630	Promoter	ENSR00000559778	TSS200	TSS200	11	1	0.0495455	0.375945	0.326399	9.79561e-09	7.96683e-08	Hypermethylated	-3.81564	9.52503e-24	3.14833e-22	0.446392	0.396847	2.54064e-11	2.06489e-10	Hypermethylated	-3.45069	2.0073e-31	1.31871e-29	0.371456	0.321911	1.66145e-07	7.57494e-07	Hypermethylated	-2.31739	9.69983e-15	8.91948e-14	0.444904	0.395359	8.97753e-12	9.59874e-11	Hypermethylated	-1.86923	1.46412e-10	7.83019e-10
ANO5	cg13205384	Promoter	ENSR00000559778	TSS200	TSS200	11	1	0.0564862	0.416742	0.360256	3.81148e-07	2.27596e-06	Hypermethylated	-3.81564	9.52503e-24	3.14833e-22	0.471636	0.41515	1.28578e-11	1.09364e-10	Hypermethylated	-3.45069	2.0073e-31	1.31871e-29	0.404063	0.347577	2.25726e-07	1.00899e-06	Hypermethylated	-2.31739	9.69983e-15	8.91948e-14	0.469302	0.412816	3.00242e-11	2.93866e-10	Hypermethylated	-1.86923	1.46412e-10	7.83019e-10
ANO5	cg13205384	Promoter	ENSR00000037885	TSS200	TSS200	11	1	0.0564862	0.416742	0.360256	3.81148e-07	2.27596e-06	Hypermethylated	-3.81564	9.52503e-24	3.14833e-22	0.471636	0.41515	1.28578e-11	1.09364e-10	Hypermethylated	-3.45069	2.0073e-31	1.31871e-29	0.404063	0.347577	2.25726e-07	1.00899e-06	Hypermethylated	-2.31739	9.69983e-15	8.91948e-14	0.469302	0.412816	3.00242e-11	2.93866e-10	Hypermethylated	-1.86923	1.46412e-10	7.83019e-10
ANO5	cg20115218	Promoter	ENSR00000037885	5'UTR;1stExon	5'UTR;1stExon	11	1	0.0791748	0.443441	0.364266	1.18723e-09	1.16878e-08	Hypermethylated	-3.81564	9.52503e-24	3.14833e-22	0.476148	0.396973	1.31229e-14	1.89362e-13	Hypermethylated	-3.45069	2.0073e-31	1.31871e-29	0.437841	0.358666	1.91527e-12	1.79426e-11	Hypermethylated	-2.31739	9.69983e-15	8.91948e-14	0.471012	0.391837	1.04981e-11	1.10934e-10	Hypermethylated	-1.86923	1.46412e-10	7.83019e-10
ANO5	cg20115218	Promoter	ENSR00000559778	5'UTR;1stExon	5'UTR;1stExon	11	1	0.0791748	0.443441	0.364266	1.18723e-09	1.16878e-08	Hypermethylated	-3.81564	9.52503e-24	3.14833e-22	0.476148	0.396973	1.31229e-14	1.89362e-13	Hypermethylated	-3.45069	2.0073e-31	1.31871e-29	0.437841	0.358666	1.91527e-12	1.79426e-11	Hypermethylated	-2.31739	9.69983e-15	8.91948e-14	0.471012	0.391837	1.04981e-11	1.10934e-10	Hypermethylated	-1.86923	1.46412e-10	7.83019e-10
ANO5	cg20634738	Promoter	ENSR00000559778	TSS200	TSS200	11	1	0.0460745	0.362761	0.316687	5.94953e-07	3.41951e-06	Hypermethylated	-3.81564	9.52503e-24	3.14833e-22	0.448793	0.402719	3.8148e-12	3.54018e-11	Hypermethylated	-3.45069	2.0073e-31	1.31871e-29	0.369646	0.323571	1.82905e-07	8.28717e-07	Hypermethylated	-2.31739	9.69983e-15	8.91948e-14	0.439326	0.393252	1.34706e-11	1.39818e-10	Hypermethylated	-1.86923	1.46412e-10	7.83019e-10
ANO5	cg20634738	Promoter	ENSR00000037885	TSS200	TSS200	11	1	0.0460745	0.362761	0.316687	5.94953e-07	3.41951e-06	Hypermethylated	-3.81564	9.52503e-24	3.14833e-22	0.448793	0.402719	3.8148e-12	3.54018e-11	Hypermethylated	-3.45069	2.0073e-31	1.31871e-29	0.369646	0.323571	1.82905e-07	8.28717e-07	Hypermethylated	-2.31739	9.69983e-15	8.91948e-14	0.439326	0.393252	1.34706e-11	1.39818e-10	Hypermethylated	-1.86923	1.46412e-10	7.83019e-10
ARHGAP20	cg26578621	Promoter	ENSR00000044737	5'UTR;1stExon	TSS1500;1stExon;5'UTR	11	-1	0.0373791	0.417195	0.379816	1.4785e-14	6.12745e-13	Hypermethylated	-2.72075	1.81125e-35	2.70101e-33	0.423642	0.386263	6.09508e-18	2.12746e-16	Hypermethylated	-2.2252	5.4453e-27	2.01058e-25	0.403521	0.366142	8.72723e-17	1.85753e-15	Hypermethylated	-1.98202	4.05842e-20	8.69397e-19	0.415064	0.377685	1.10275e-14	2.06255e-13	Hypermethylated	-1.69134	3.24525e-15	3.64655e-14
ARPP21	cg05039475	Promoter	ENSR00001360993		TSS1500	3	1	0.189903	0.502568	0.312665	6.75467e-14	2.1415e-12	Hypermethylated	-4.01634	2.2816e-34	2.85363e-32	0.553255	0.363352	3.08473e-19	1.92014e-17	Hypermethylated	-3.10688	6.13734e-32	4.29324e-30	0.533737	0.343834	1.31264e-18	4.65643e-17	Hypermethylated	-2.84729	6.42069e-30	7.3961e-28	0.521646	0.331743	1.84054e-18	1.29376e-16	Hypermethylated	-2.15837	2.53452e-13	2.0677e-12
ARPP21	cg05039475	Promoter Flanking Region	ENSR00000150725		TSS1500	3	1	0.189903	0.502568	0.312665	6.75467e-14	2.1415e-12	Hypermethylated	-4.01634	2.2816e-34	2.85363e-32	0.553255	0.363352	3.08473e-19	1.92014e-17	Hypermethylated	-3.10688	6.13734e-32	4.29324e-30	0.533737	0.343834	1.31264e-18	4.65643e-17	Hypermethylated	-2.84729	6.42069e-30	7.3961e-28	0.521646	0.331743	1.84054e-18	1.29376e-16	Hypermethylated	-2.15837	2.53452e-13	2.0677e-12
ARPP21	cg10506882	Promoter	ENSR00001360993		TSS1500;1stExon;5'UTR	3	1	0.289157	0.60374	0.314583	9.57572e-14	2.87029e-12	Hypermethylated	-4.01634	2.2816e-34	2.85363e-32	0.655366	0.366208	2.11791e-19	1.45024e-17	Hypermethylated	-3.10688	6.13734e-32	4.29324e-30	0.657918	0.368761	5.71838e-21	6.21406e-19	Hypermethylated	-2.84729	6.42069e-30	7.3961e-28	0.628341	0.339184	2.85322e-18	1.81089e-16	Hypermethylated	-2.15837	2.53452e-13	2.0677e-12
ARPP21	cg10506882	Promoter Flanking Region	ENSR00000150725		TSS1500;1stExon;5'UTR	3	1	0.289157	0.60374	0.314583	9.57572e-14	2.87029e-12	Hypermethylated	-4.01634	2.2816e-34	2.85363e-32	0.655366	0.366208	2.11791e-19	1.45024e-17	Hypermethylated	-3.10688	6.13734e-32	4.29324e-30	0.657918	0.368761	5.71838e-21	6.21406e-19	Hypermethylated	-2.84729	6.42069e-30	7.3961e-28	0.628341	0.339184	2.85322e-18	1.81089e-16	Hypermethylated	-2.15837	2.53452e-13	2.0677e-12
ARPP21	cg10796805	Promoter	ENSR00001360993		TSS1500	3	1	0.220815	0.544425	0.32361	1.03973e-12	2.19942e-11	Hypermethylated	-4.01634	2.2816e-34	2.85363e-32	0.584878	0.364063	1.31556e-18	6.05964e-17	Hypermethylated	-3.10688	6.13734e-32	4.29324e-30	0.569193	0.348378	5.23399e-18	1.5371e-16	Hypermethylated	-2.84729	6.42069e-30	7.3961e-28	0.573888	0.353073	1.44761e-18	1.08076e-16	Hypermethylated	-2.15837	2.53452e-13	2.0677e-12
ARPP21	cg10796805	Promoter Flanking Region	ENSR00000150725		TSS1500	3	1	0.220815	0.544425	0.32361	1.03973e-12	2.19942e-11	Hypermethylated	-4.01634	2.2816e-34	2.85363e-32	0.584878	0.364063	1.31556e-18	6.05964e-17	Hypermethylated	-3.10688	6.13734e-32	4.29324e-30	0.569193	0.348378	5.23399e-18	1.5371e-16	Hypermethylated	-2.84729	6.42069e-30	7.3961e-28	0.573888	0.353073	1.44761e-18	1.08076e-16	Hypermethylated	-2.15837	2.53452e-13	2.0677e-12
ARPP21	cg24632247	Promoter	ENSR00001360993		NA	3	1	0.0361165	0.390013	0.353896	6.66632e-10	6.92145e-09	Hypermethylated	-4.01634	2.2816e-34	2.85363e-32	0.439257	0.40314	1.70706e-15	2.96561e-14	Hypermethylated	-3.10688	6.13734e-32	4.29324e-30	0.429797	0.39368	6.95785e-14	8.29583e-13	Hypermethylated	-2.84729	6.42069e-30	7.3961e-28	0.465822	0.429706	6.11878e-16	1.58018e-14	Hypermethylated	-2.15837	2.53452e-13	2.0677e-12
ARPP21	cg24632247	Promoter Flanking Region	ENSR00000150725		NA	3	1	0.0361165	0.390013	0.353896	6.66632e-10	6.92145e-09	Hypermethylated	-4.01634	2.2816e-34	2.85363e-32	0.439257	0.40314	1.70706e-15	2.96561e-14	Hypermethylated	-3.10688	6.13734e-32	4.29324e-30	0.429797	0.39368	6.95785e-14	8.29583e-13	Hypermethylated	-2.84729	6.42069e-30	7.3961e-28	0.465822	0.429706	6.11878e-16	1.58018e-14	Hypermethylated	-2.15837	2.53452e-13	2.0677e-12
ATP6V1E2	cg03064100	Open chromatin	ENSR00000116653		3'UTR	2	-1	0.500069	0.183483	-0.316585	4.10169e-16	4.18589e-14	Hypomethylated	1.1195	1.01307e-14	9.79313e-14	0.179544	-0.320525	1.03181e-19	8.56602e-18	Hypomethylated	1.18818	1.20642e-18	1.47446e-17	0.199492	-0.300577	3.95202e-18	1.20206e-16	Hypomethylated	1.17549	7.47377e-19	1.29876e-17	0.190836	-0.309233	4.67531e-19	4.8971e-17	Hypomethylated	1.12815	3.30435e-16	4.43896e-15
ATP6V1E2	cg03064100	Enhancer	ENSR00001822432		3'UTR	2	-1	0.500069	0.183483	-0.316585	4.10169e-16	4.18589e-14	Hypomethylated	1.1195	1.01307e-14	9.79313e-14	0.179544	-0.320525	1.03181e-19	8.56602e-18	Hypomethylated	1.18818	1.20642e-18	1.47446e-17	0.199492	-0.300577	3.95202e-18	1.20206e-16	Hypomethylated	1.17549	7.47377e-19	1.29876e-17	0.190836	-0.309233	4.67531e-19	4.8971e-17	Hypomethylated	1.12815	3.30435e-16	4.43896e-15
B3GNTL1	cg01826354	Promoter Flanking Region	ENSR00000099723	Body	3'UTR;5'UTR	17	-1	0.529328	0.145034	-0.384294	3.84143e-17	1.07658e-14	Hypomethylated	1.41936	2.73883e-20	5.88024e-19	0.156863	-0.372465	1.56579e-19	1.16328e-17	Hypomethylated	1.18001	5.41202e-18	6.10622e-17	0.135794	-0.393534	1.24471e-22	8.84096e-20	Hypomethylated	1.26987	3.39345e-19	6.2409e-18	0.132567	-0.396761	1.49537e-20	7.50124e-18	Hypomethylated	1.05613	1.01304e-12	7.54175e-12
B3GNTL1	cg01826354	Promoter	ENSR00001810685	Body	3'UTR;5'UTR	17	-1	0.529328	0.145034	-0.384294	3.84143e-17	1.07658e-14	Hypomethylated	1.41936	2.73883e-20	5.88024e-19	0.156863	-0.372465	1.56579e-19	1.16328e-17	Hypomethylated	1.18001	5.41202e-18	6.10622e-17	0.135794	-0.393534	1.24471e-22	8.84096e-20	Hypomethylated	1.26987	3.39345e-19	6.2409e-18	0.132567	-0.396761	1.49537e-20	7.50124e-18	Hypomethylated	1.05613	1.01304e-12	7.54175e-12
B3GNTL1	cg14106046	Promoter	ENSR00001810685	Body	3'UTR;5'UTR	17	-1	0.614068	0.200117	-0.413951	1.5367e-16	2.17755e-14	Hypomethylated	1.41936	2.73883e-20	5.88024e-19	0.21195	-0.402118	1.01595e-18	4.90853e-17	Hypomethylated	1.18001	5.41202e-18	6.10622e-17	0.189987	-0.424081	6.87217e-22	1.61924e-19	Hypomethylated	1.26987	3.39345e-19	6.2409e-18	0.177897	-0.436171	3.19204e-20	1.00132e-17	Hypomethylated	1.05613	1.01304e-12	7.54175e-12
B3GNTL1	cg14106046	Promoter Flanking Region	ENSR00000099723	Body	3'UTR;5'UTR	17	-1	0.614068	0.200117	-0.413951	1.5367e-16	2.17755e-14	Hypomethylated	1.41936	2.73883e-20	5.88024e-19	0.21195	-0.402118	1.01595e-18	4.90853e-17	Hypomethylated	1.18001	5.41202e-18	6.10622e-17	0.189987	-0.424081	6.87217e-22	1.61924e-19	Hypomethylated	1.26987	3.39345e-19	6.2409e-18	0.177897	-0.436171	3.19204e-20	1.00132e-17	Hypomethylated	1.05613	1.01304e-12	7.54175e-12
BAALC	cg06399148	Promoter	ENSR00000228312	1stExon;Body	1stExon;5'UTR	8	1	0.0387146	0.340763	0.302048	2.89192e-09	2.62521e-08	Hypermethylated	-2.78899	6.29431e-37	1.06214e-34	0.355676	0.316961	2.34384e-14	3.21953e-13	Hypermethylated	-2.27908	3.03935e-24	7.81658e-23	0.352119	0.313405	4.1259e-11	3.15977e-10	Hypermethylated	-2.00663	3.09043e-19	5.71091e-18	0.397491	0.358777	4.78159e-14	7.77884e-13	Hypermethylated	-1.66439	8.16568e-13	6.21128e-12
BAALC	cg06399148	Promoter	ENSR00001398255	1stExon;Body	1stExon;5'UTR	8	1	0.0387146	0.340763	0.302048	2.89192e-09	2.62521e-08	Hypermethylated	-2.78899	6.29431e-37	1.06214e-34	0.355676	0.316961	2.34384e-14	3.21953e-13	Hypermethylated	-2.27908	3.03935e-24	7.81658e-23	0.352119	0.313405	4.1259e-11	3.15977e-10	Hypermethylated	-2.00663	3.09043e-19	5.71091e-18	0.397491	0.358777	4.78159e-14	7.77884e-13	Hypermethylated	-1.66439	8.16568e-13	6.21128e-12
BAALC	cg10163483	Promoter	ENSR00001398255	Body;TSS200	TSS1500;TSS200;5'UTR	8	1	0.251515	0.583789	0.332274	7.59468e-11	9.77317e-10	Hypermethylated	-2.78899	6.29431e-37	1.06214e-34	0.6326	0.381086	2.30448e-15	3.88888e-14	Hypermethylated	-2.27908	3.03935e-24	7.81658e-23	0.639496	0.387981	2.01231e-16	3.9383e-15	Hypermethylated	-2.00663	3.09043e-19	5.71091e-18	0.647151	0.395637	1.92803e-16	5.80299e-15	Hypermethylated	-1.66439	8.16568e-13	6.21128e-12
BAALC	cg14284952	Promoter	ENSR00001398255	Body;TSS200	TSS1500;TSS200;5'UTR	8	1	0.0869706	0.49998	0.413009	1.33504e-10	1.62182e-09	Hypermethylated	-2.78899	6.29431e-37	1.06214e-34	0.553977	0.467007	1.44407e-15	2.55168e-14	Hypermethylated	-2.27908	3.03935e-24	7.81658e-23	0.557011	0.47004	1.69683e-15	2.72718e-14	Hypermethylated	-2.00663	3.09043e-19	5.71091e-18	0.57126	0.484289	1.09504e-16	3.58204e-15	Hypermethylated	-1.66439	8.16568e-13	6.21128e-12
BEND4	cg05674475	Promoter	ENSR00000167929	5'UTR	NA	4	-1	0.103448	0.405956	0.302508	1.08612e-14	4.80536e-13	Hypermethylated	-2.32071	8.56793e-16	9.68967e-15	0.420003	0.316555	7.87746e-17	1.91297e-15	Hypermethylated	-2.51276	5.57644e-28	2.30252e-26	0.433408	0.32996	1.03101e-19	5.62366e-18	Hypermethylated	-2.28097	2.61075e-18	4.13358e-17	0.415243	0.311795	4.5596e-17	1.7182e-15	Hypermethylated	-1.90047	3.36525e-12	2.303e-11
BEND4	cg05674475	Promoter	ENSR00001859269	5'UTR	NA	4	-1	0.103448	0.405956	0.302508	1.08612e-14	4.80536e-13	Hypermethylated	-2.32071	8.56793e-16	9.68967e-15	0.420003	0.316555	7.87746e-17	1.91297e-15	Hypermethylated	-2.51276	5.57644e-28	2.30252e-26	0.433408	0.32996	1.03101e-19	5.62366e-18	Hypermethylated	-2.28097	2.61075e-18	4.13358e-17	0.415243	0.311795	4.5596e-17	1.7182e-15	Hypermethylated	-1.90047	3.36525e-12	2.303e-11
BEND4	cg15190742	Promoter	ENSR00001859269	Body	1stExon	4	-1	0.103198	0.471165	0.367967	4.06254e-17	1.0774e-14	Hypermethylated	-2.32071	8.56793e-16	9.68967e-15	0.499875	0.396677	2.37125e-19	1.58337e-17	Hypermethylated	-2.51276	5.57644e-28	2.30252e-26	0.496788	0.39359	9.97841e-20	5.47541e-18	Hypermethylated	-2.28097	2.61075e-18	4.13358e-17	0.480119	0.376921	3.62028e-18	2.17748e-16	Hypermethylated	-1.90047	3.36525e-12	2.303e-11
BEND4	cg24657817	Promoter	ENSR00001859269	Body		4	-1	0.204779	0.566954	0.362175	3.46001e-15	1.95556e-13	Hypermethylated	-2.32071	8.56793e-16	9.68967e-15	0.587819	0.38304	2.86163e-19	1.82098e-17	Hypermethylated	-2.51276	5.57644e-28	2.30252e-26	0.594326	0.389547	1.52503e-19	7.73307e-18	Hypermethylated	-2.28097	2.61075e-18	4.13358e-17	0.55367	0.34889	1.48151e-16	4.62673e-15	Hypermethylated	-1.90047	3.36525e-12	2.303e-11
BEST3	cg05493841	Promoter Flanking Region	ENSR00000432700	Body;TSS200	TSS200;5'UTR;3'UTR	12	-1	0.45596	0.104656	-0.351305	2.27098e-15	1.42209e-13	Hypomethylated	2.8027	2.53803e-11	1.53971e-10	0.0962858	-0.359675	4.28546e-20	4.68199e-18	Hypomethylated	4.31316	1.37471e-14	1.00591e-13	0.078724	-0.377236	3.94671e-22	1.24769e-19	Hypomethylated	4.14674	8.23027e-13	5.73228e-12	0.0918183	-0.364142	1.68189e-19	2.46946e-17	Hypomethylated	3.86864	4.80461e-12	3.21036e-11
BEST3	cg05493841	Promoter Flanking Region	ENSR00000053794	Body;TSS200	TSS200;5'UTR;3'UTR	12	-1	0.45596	0.104656	-0.351305	2.27098e-15	1.42209e-13	Hypomethylated	2.8027	2.53803e-11	1.53971e-10	0.0962858	-0.359675	4.28546e-20	4.68199e-18	Hypomethylated	4.31316	1.37471e-14	1.00591e-13	0.078724	-0.377236	3.94671e-22	1.24769e-19	Hypomethylated	4.14674	8.23027e-13	5.73228e-12	0.0918183	-0.364142	1.68189e-19	2.46946e-17	Hypomethylated	3.86864	4.80461e-12	3.21036e-11
BMP2	cg06818307	Promoter	ENSR00000397256	Body	NA	20	1	0.0651061	0.438167	0.37306	1.45609e-09	1.40514e-08	Hypermethylated	-1.47998	5.48224e-14	4.77636e-13	0.386069	0.320962	1.03074e-09	6.58815e-09	Hypermethylated	-1.55957	7.16732e-18	7.9652e-17	0.405456	0.34035	5.02207e-14	6.13471e-13	Hypermethylated	-1.46805	1.26458e-15	1.32537e-14	0.391502	0.326396	1.98034e-10	1.69839e-09	Hypermethylated	-1.60428	3.72207e-19	8.59561e-18
BMP2	cg06818307	Promoter	ENSR00000134188	Body	NA	20	1	0.0651061	0.438167	0.37306	1.45609e-09	1.40514e-08	Hypermethylated	-1.47998	5.48224e-14	4.77636e-13	0.386069	0.320962	1.03074e-09	6.58815e-09	Hypermethylated	-1.55957	7.16732e-18	7.9652e-17	0.405456	0.34035	5.02207e-14	6.13471e-13	Hypermethylated	-1.46805	1.26458e-15	1.32537e-14	0.391502	0.326396	1.98034e-10	1.69839e-09	Hypermethylated	-1.60428	3.72207e-19	8.59561e-18
BMP2	cg16831623	Promoter	ENSR00000397256	5'UTR	5'UTR	20	1	0.0948425	0.434776	0.339933	1.92446e-12	3.76417e-11	Hypermethylated	-1.47998	5.48224e-14	4.77636e-13	0.416749	0.321906	2.11676e-12	2.04611e-11	Hypermethylated	-1.55957	7.16732e-18	7.9652e-17	0.43739	0.342548	6.46054e-17	1.41607e-15	Hypermethylated	-1.46805	1.26458e-15	1.32537e-14	0.422992	0.32815	6.58774e-16	1.68699e-14	Hypermethylated	-1.60428	3.72207e-19	8.59561e-18
BMP2	cg16831623	Promoter	ENSR00000134188	5'UTR	5'UTR	20	1	0.0948425	0.434776	0.339933	1.92446e-12	3.76417e-11	Hypermethylated	-1.47998	5.48224e-14	4.77636e-13	0.416749	0.321906	2.11676e-12	2.04611e-11	Hypermethylated	-1.55957	7.16732e-18	7.9652e-17	0.43739	0.342548	6.46054e-17	1.41607e-15	Hypermethylated	-1.46805	1.26458e-15	1.32537e-14	0.422992	0.32815	6.58774e-16	1.68699e-14	Hypermethylated	-1.60428	3.72207e-19	8.59561e-18
BMP2	cg18039133	Promoter	ENSR00000134188	Body		20	1	0.131861	0.459761	0.3279	5.00003e-14	1.67485e-12	Hypermethylated	-1.47998	5.48224e-14	4.77636e-13	0.452418	0.320557	6.00914e-16	1.16433e-14	Hypermethylated	-1.55957	7.16732e-18	7.9652e-17	0.474969	0.343109	4.38752e-20	2.84396e-18	Hypermethylated	-1.46805	1.26458e-15	1.32537e-14	0.465271	0.33341	3.1107e-19	3.69334e-17	Hypermethylated	-1.60428	3.72207e-19	8.59561e-18
BMP2	cg18039133	Promoter	ENSR00000397256	Body		20	1	0.131861	0.459761	0.3279	5.00003e-14	1.67485e-12	Hypermethylated	-1.47998	5.48224e-14	4.77636e-13	0.452418	0.320557	6.00914e-16	1.16433e-14	Hypermethylated	-1.55957	7.16732e-18	7.9652e-17	0.474969	0.343109	4.38752e-20	2.84396e-18	Hypermethylated	-1.46805	1.26458e-15	1.32537e-14	0.465271	0.33341	3.1107e-19	3.69334e-17	Hypermethylated	-1.60428	3.72207e-19	8.59561e-18
BMP2	cg25636478	Promoter	ENSR00000134188	Body		20	1	0.128529	0.511685	0.383156	3.01843e-14	1.10298e-12	Hypermethylated	-1.47998	5.48224e-14	4.77636e-13	0.483772	0.355244	4.77148e-15	7.53333e-14	Hypermethylated	-1.55957	7.16732e-18	7.9652e-17	0.532938	0.404409	4.84417e-20	3.06547e-18	Hypermethylated	-1.46805	1.26458e-15	1.32537e-14	0.528868	0.400339	1.75252e-19	2.53347e-17	Hypermethylated	-1.60428	3.72207e-19	8.59561e-18
BMP2	cg25636478	Promoter	ENSR00000397256	Body		20	1	0.128529	0.511685	0.383156	3.01843e-14	1.10298e-12	Hypermethylated	-1.47998	5.48224e-14	4.77636e-13	0.483772	0.355244	4.77148e-15	7.53333e-14	Hypermethylated	-1.55957	7.16732e-18	7.9652e-17	0.532938	0.404409	4.84417e-20	3.06547e-18	Hypermethylated	-1.46805	1.26458e-15	1.32537e-14	0.528868	0.400339	1.75252e-19	2.53347e-17	Hypermethylated	-1.60428	3.72207e-19	8.59561e-18
BMP4	cg04937184	Promoter	ENSR00000068616	TSS1500	TSS1500	14	-1	0.473327	0.169333	-0.303995	5.83445e-15	2.94097e-13	Hypomethylated	1.81778	2.28987e-19	4.31443e-18	0.144595	-0.328732	6.05038e-20	5.95187e-18	Hypomethylated	1.83768	1.50402e-18	1.80943e-17	0.126979	-0.346349	9.16565e-21	8.74797e-19	Hypomethylated	1.45987	6.48186e-12	3.9774e-11	0.148477	-0.32485	4.85072e-20	1.22255e-17	Hypomethylated	1.03403	4.82732e-08	1.83314e-07
BMP4	cg04937184	Promoter	ENSR00000417973	TSS1500	TSS1500	14	-1	0.473327	0.169333	-0.303995	5.83445e-15	2.94097e-13	Hypomethylated	1.81778	2.28987e-19	4.31443e-18	0.144595	-0.328732	6.05038e-20	5.95187e-18	Hypomethylated	1.83768	1.50402e-18	1.80943e-17	0.126979	-0.346349	9.16565e-21	8.74797e-19	Hypomethylated	1.45987	6.48186e-12	3.9774e-11	0.148477	-0.32485	4.85072e-20	1.22255e-17	Hypomethylated	1.03403	4.82732e-08	1.83314e-07
BTBD11	cg24671734	Promoter Flanking Region	ENSR00000056975	Body		12	1	0.704427	0.364839	-0.339588	6.42508e-14	2.05573e-12	Hypomethylated	1.53595	1.40335e-09	6.78298e-09	0.34449	-0.359937	7.34559e-17	1.80008e-15	Hypomethylated	1.03304	6.97273e-05	0.000157994	0.36141	-0.343017	7.51001e-17	1.62111e-15	Hypomethylated	1.12765	4.05765e-06	1.13006e-05	0.332905	-0.371522	2.3258e-16	6.83912e-15	Hypomethylated	1.28792	9.93364e-08	3.60282e-07
BTBD11	cg24671734	Promoter Flanking Region	ENSR00000436579	Body		12	1	0.704427	0.364839	-0.339588	6.42508e-14	2.05573e-12	Hypomethylated	1.53595	1.40335e-09	6.78298e-09	0.34449	-0.359937	7.34559e-17	1.80008e-15	Hypomethylated	1.03304	6.97273e-05	0.000157994	0.36141	-0.343017	7.51001e-17	1.62111e-15	Hypomethylated	1.12765	4.05765e-06	1.13006e-05	0.332905	-0.371522	2.3258e-16	6.83912e-15	Hypomethylated	1.28792	9.93364e-08	3.60282e-07
C14orf39	cg11737232	TF binding site	ENSR00000069240		TSS200	14	-1	0.0457299	0.385774	0.340044	5.85259e-13	1.33419e-11	Hypermethylated	-2.51038	1.22313e-08	5.1622e-08	0.403532	0.357802	2.30448e-15	3.88888e-14	Hypermethylated	-1.827	1.59556e-06	4.42783e-06	0.412983	0.367253	3.74127e-16	6.90357e-15	Hypermethylated	-1.82583	9.93073e-07	2.9962e-06	0.392768	0.347038	6.11878e-16	1.58018e-14	Hypermethylated	-1.46188	0.000189018	0.000426677
C14orf39	cg11737232	Promoter	ENSR00001789775		TSS200	14	-1	0.0457299	0.385774	0.340044	5.85259e-13	1.33419e-11	Hypermethylated	-2.51038	1.22313e-08	5.1622e-08	0.403532	0.357802	2.30448e-15	3.88888e-14	Hypermethylated	-1.827	1.59556e-06	4.42783e-06	0.412983	0.367253	3.74127e-16	6.90357e-15	Hypermethylated	-1.82583	9.93073e-07	2.9962e-06	0.392768	0.347038	6.11878e-16	1.58018e-14	Hypermethylated	-1.46188	0.000189018	0.000426677
C14orf39	cg23989821	Promoter	ENSR00001457807	5'UTR	5'UTR	14	-1	0.324984	0.652283	0.327299	3.70507e-12	6.69082e-11	Hypermethylated	-2.51038	1.22313e-08	5.1622e-08	0.676005	0.351021	1.57895e-16	3.53941e-15	Hypermethylated	-1.827	1.59556e-06	4.42783e-06	0.686598	0.361614	3.95202e-18	1.20206e-16	Hypermethylated	-1.82583	9.93073e-07	2.9962e-06	0.672515	0.347531	3.13658e-16	8.86311e-15	Hypermethylated	-1.46188	0.000189018	0.000426677
C2orf40	cg06499647	Promoter Flanking Region	ENSR00000121258	TSS200	5'UTR;TSS200	2	1	0.0546043	0.373451	0.318847	1.02368e-15	7.88584e-14	Hypermethylated	-5.36074	1.67286e-36	2.7505e-34	0.375447	0.320842	2.12126e-18	8.88807e-17	Hypermethylated	-4.24058	2.63387e-33	2.17458e-31	0.416203	0.361599	2.41652e-20	1.80118e-18	Hypermethylated	-3.43444	1.79285e-25	9.50111e-24	0.373097	0.318492	2.6414e-19	3.29117e-17	Hypermethylated	-2.23331	4.67435e-09	2.03809e-08
C2orf40	cg06499647	Promoter	ENSR00001825829	TSS200	5'UTR;TSS200	2	1	0.0546043	0.373451	0.318847	1.02368e-15	7.88584e-14	Hypermethylated	-5.36074	1.67286e-36	2.7505e-34	0.375447	0.320842	2.12126e-18	8.88807e-17	Hypermethylated	-4.24058	2.63387e-33	2.17458e-31	0.416203	0.361599	2.41652e-20	1.80118e-18	Hypermethylated	-3.43444	1.79285e-25	9.50111e-24	0.373097	0.318492	2.6414e-19	3.29117e-17	Hypermethylated	-2.23331	4.67435e-09	2.03809e-08
C2orf40	cg07510423	Promoter Flanking Region	ENSR00000121258	TSS200	5'UTR;TSS200	2	1	0.114542	0.416444	0.301902	1.11718e-11	1.77418e-10	Hypermethylated	-5.36074	1.67286e-36	2.7505e-34	0.435568	0.321026	5.9535e-17	1.50163e-15	Hypermethylated	-4.24058	2.63387e-33	2.17458e-31	0.460462	0.345921	2.37365e-17	5.80431e-16	Hypermethylated	-3.43444	1.79285e-25	9.50111e-24	0.429074	0.314533	6.68233e-17	2.36359e-15	Hypermethylated	-2.23331	4.67435e-09	2.03809e-08
C2orf40	cg07510423	Promoter	ENSR00001825829	TSS200	5'UTR;TSS200	2	1	0.114542	0.416444	0.301902	1.11718e-11	1.77418e-10	Hypermethylated	-5.36074	1.67286e-36	2.7505e-34	0.435568	0.321026	5.9535e-17	1.50163e-15	Hypermethylated	-4.24058	2.63387e-33	2.17458e-31	0.460462	0.345921	2.37365e-17	5.80431e-16	Hypermethylated	-3.43444	1.79285e-25	9.50111e-24	0.429074	0.314533	6.68233e-17	2.36359e-15	Hypermethylated	-2.23331	4.67435e-09	2.03809e-08
C2orf40	cg09661951	Promoter Flanking Region	ENSR00000121258	Body	5'UTR	2	1	0.175499	0.527241	0.351743	6.45327e-12	1.09153e-10	Hypermethylated	-5.36074	1.67286e-36	2.7505e-34	0.513116	0.337617	1.65094e-15	2.87742e-14	Hypermethylated	-4.24058	2.63387e-33	2.17458e-31	0.560385	0.384886	2.3182e-18	7.56892e-17	Hypermethylated	-3.43444	1.79285e-25	9.50111e-24	0.513717	0.338219	2.60222e-16	7.53434e-15	Hypermethylated	-2.23331	4.67435e-09	2.03809e-08
C2orf40	cg09661951	Promoter	ENSR00001825829	Body	5'UTR	2	1	0.175499	0.527241	0.351743	6.45327e-12	1.09153e-10	Hypermethylated	-5.36074	1.67286e-36	2.7505e-34	0.513116	0.337617	1.65094e-15	2.87742e-14	Hypermethylated	-4.24058	2.63387e-33	2.17458e-31	0.560385	0.384886	2.3182e-18	7.56892e-17	Hypermethylated	-3.43444	1.79285e-25	9.50111e-24	0.513717	0.338219	2.60222e-16	7.53434e-15	Hypermethylated	-2.23331	4.67435e-09	2.03809e-08
C2orf40	cg17161250	Promoter Flanking Region	ENSR00000121258	5'UTR;1stExon	5'UTR;1stExon	2	1	0.18323	0.569707	0.386476	1.33962e-11	2.08415e-10	Hypermethylated	-5.36074	1.67286e-36	2.7505e-34	0.570318	0.387088	2.46294e-15	4.1313e-14	Hypermethylated	-4.24058	2.63387e-33	2.17458e-31	0.604206	0.420975	2.76493e-17	6.6481e-16	Hypermethylated	-3.43444	1.79285e-25	9.50111e-24	0.558572	0.375341	8.00579e-14	1.24594e-12	Hypermethylated	-2.23331	4.67435e-09	2.03809e-08
C2orf40	cg17161250	Promoter	ENSR00001825829	5'UTR;1stExon	5'UTR;1stExon	2	1	0.18323	0.569707	0.386476	1.33962e-11	2.08415e-10	Hypermethylated	-5.36074	1.67286e-36	2.7505e-34	0.570318	0.387088	2.46294e-15	4.1313e-14	Hypermethylated	-4.24058	2.63387e-33	2.17458e-31	0.604206	0.420975	2.76493e-17	6.6481e-16	Hypermethylated	-3.43444	1.79285e-25	9.50111e-24	0.558572	0.375341	8.00579e-14	1.24594e-12	Hypermethylated	-2.23331	4.67435e-09	2.03809e-08
CADM2	cg05152589	Promoter	ENSR00001368286	5'UTR;1stExon	5'UTR;1stExon;TSS200	3	1	0.184146	0.598628	0.414481	3.78819e-13	9.17609e-12	Hypermethylated	-5.45042	4.50739e-42	1.66748e-39	0.619734	0.435587	7.56917e-18	2.55582e-16	Hypermethylated	-3.90592	2.6014e-25	7.65185e-24	0.62774	0.443594	5.74654e-18	1.66845e-16	Hypermethylated	-2.8126	1.54667e-11	8.97264e-11	0.637235	0.453088	9.05277e-20	1.71773e-17	Hypermethylated	-2.72468	3.30642e-11	1.96861e-10
CADM2	cg22380921	Promoter	ENSR00001368286	1stExon	1stExon;5'UTR	3	1	0.39581	0.69863	0.30282	3.12698e-16	3.47448e-14	Hypermethylated	-5.45042	4.50739e-42	1.66748e-39	0.73612	0.340309	4.62738e-20	4.94757e-18	Hypermethylated	-3.90592	2.6014e-25	7.65185e-24	0.730769	0.334959	1.04835e-20	9.60446e-19	Hypermethylated	-2.8126	1.54667e-11	8.97264e-11	0.728614	0.332804	7.99361e-20	1.6007e-17	Hypermethylated	-2.72468	3.30642e-11	1.96861e-10
CALN1	cg17239236	Promoter	ENSR00001892759	5'UTR;1stExon;Body	TSS1500;5'UTR	7	-1	0.404413	0.796341	0.391927	1.71498e-16	2.34823e-14	Hypermethylated	-2.7374	1.66302e-11	1.03801e-10	0.813909	0.409495	1.76405e-20	2.65298e-18	Hypermethylated	-1.50744	8.42496e-06	2.15463e-05	0.835544	0.43113	6.36544e-23	8.45379e-20	Hypermethylated	-1.34053	0.000118695	0.000271083	0.800028	0.395614	2.43371e-19	3.11524e-17	Hypermethylated	-1.24041	0.00024682	0.000548151
CALN1	cg17239236	Promoter Flanking Region	ENSR00000213357	5'UTR;1stExon;Body	TSS1500;5'UTR	7	-1	0.404413	0.796341	0.391927	1.71498e-16	2.34823e-14	Hypermethylated	-2.7374	1.66302e-11	1.03801e-10	0.813909	0.409495	1.76405e-20	2.65298e-18	Hypermethylated	-1.50744	8.42496e-06	2.15463e-05	0.835544	0.43113	6.36544e-23	8.45379e-20	Hypermethylated	-1.34053	0.000118695	0.000271083	0.800028	0.395614	2.43371e-19	3.11524e-17	Hypermethylated	-1.24041	0.00024682	0.000548151
CALY	cg26583481	Promoter Flanking Region	ENSR00000035538	3'UTR	3'UTR	10	-1	0.0322775	0.33861	0.306333	1.8443e-06	9.63655e-06	Hypermethylated	-3.10792	1.09889e-12	8.01947e-12	0.371533	0.339255	5.35221e-09	3.08391e-08	Hypermethylated	-2.92448	2.72941e-16	2.47668e-15	0.341131	0.308854	4.666e-06	1.71782e-05	Hypermethylated	-2.32692	2.05885e-10	1.01946e-09	0.389608	0.357331	3.7816e-13	5.15611e-12	Hypermethylated	-2.06074	1.05493e-07	3.80742e-07
CBLN2	cg05928649	TF binding site	ENSR00000104882	TSS200	NA	18	-1	0.0394861	0.363938	0.324452	2.84813e-08	2.11289e-07	Hypermethylated	-3.65239	1.84195e-44	9.57665e-42	0.407426	0.36794	5.3243e-13	5.69405e-12	Hypermethylated	-2.39779	1.11642e-25	3.44727e-24	0.408221	0.368735	1.60365e-11	1.3062e-10	Hypermethylated	-2.31151	2.03615e-21	5.38782e-20	0.444887	0.405401	3.52218e-15	7.44856e-14	Hypermethylated	-2.36067	8.64828e-23	4.31003e-21
CBLN2	cg21902544	TF binding site	ENSR00000104882	5'UTR;1stExon	5'UTR;1stExon	18	-1	0.163104	0.56755	0.404446	3.60868e-13	8.79785e-12	Hypermethylated	-3.65239	1.84195e-44	9.57665e-42	0.628514	0.465409	4.45318e-20	4.81485e-18	Hypermethylated	-2.39779	1.11642e-25	3.44727e-24	0.610938	0.447834	2.25169e-19	1.06137e-17	Hypermethylated	-2.31151	2.03615e-21	5.38782e-20	0.609123	0.446019	2.86657e-19	3.47806e-17	Hypermethylated	-2.36067	8.64828e-23	4.31003e-21
CBLN2	cg21902544	Promoter	ENSR00001814589	5'UTR;1stExon	5'UTR;1stExon	18	-1	0.163104	0.56755	0.404446	3.60868e-13	8.79785e-12	Hypermethylated	-3.65239	1.84195e-44	9.57665e-42	0.628514	0.465409	4.45318e-20	4.81485e-18	Hypermethylated	-2.39779	1.11642e-25	3.44727e-24	0.610938	0.447834	2.25169e-19	1.06137e-17	Hypermethylated	-2.31151	2.03615e-21	5.38782e-20	0.609123	0.446019	2.86657e-19	3.47806e-17	Hypermethylated	-2.36067	8.64828e-23	4.31003e-21
CCNA1	cg00282249	Promoter	ENSR00001783891	TSS1500	TSS1500	13	1	0.406884	0.709882	0.302997	9.31039e-12	1.50974e-10	Hypermethylated	-2.41096	1.52323e-13	1.24957e-12	0.76466	0.357776	1.08453e-17	3.46424e-16	Hypermethylated	-1.67444	2.70092e-11	1.33122e-10	0.757453	0.350569	1.691e-18	5.77602e-17	Hypermethylated	-1.86912	1.32007e-13	1.03837e-12	0.721765	0.314881	4.86536e-15	9.92327e-14	Hypermethylated	-1.26495	1.25623e-05	3.35129e-05
CCNA1	cg05089090	Promoter	ENSR00001783891	TSS1500	TSS1500	13	1	0.354159	0.691001	0.336842	4.06578e-12	7.2597e-11	Hypermethylated	-2.41096	1.52323e-13	1.24957e-12	0.751912	0.397753	4.24241e-18	1.57512e-16	Hypermethylated	-1.67444	2.70092e-11	1.33122e-10	0.747329	0.39317	4.5348e-20	2.9141e-18	Hypermethylated	-1.86912	1.32007e-13	1.03837e-12	0.703355	0.349196	1.90493e-15	4.30418e-14	Hypermethylated	-1.26495	1.25623e-05	3.35129e-05
CCNA1	cg11513637	Promoter	ENSR00001783891	TSS1500	TSS1500	13	1	0.421935	0.761815	0.33988	4.5981e-13	1.08342e-11	Hypermethylated	-2.41096	1.52323e-13	1.24957e-12	0.816553	0.394617	3.08473e-19	1.92014e-17	Hypermethylated	-1.67444	2.70092e-11	1.33122e-10	0.804742	0.382807	2.40236e-19	1.12025e-17	Hypermethylated	-1.86912	1.32007e-13	1.03837e-12	0.80587	0.383935	2.15923e-18	1.46074e-16	Hypermethylated	-1.26495	1.25623e-05	3.35129e-05
CD1D	cg05338433	Promoter	ENSR00000167042	Body		1	1	0.0315621	0.354173	0.32261	5.00003e-14	1.67485e-12	Hypermethylated	-1.9195	7.75309e-26	3.18688e-24	0.392925	0.361363	4.00956e-19	2.34522e-17	Hypermethylated	-1.55206	1.18156e-19	1.6435e-18	0.404344	0.372782	3.02955e-17	7.21413e-16	Hypermethylated	-1.37944	1.52895e-16	1.83254e-15	0.433955	0.402393	2.06555e-19	2.80825e-17	Hypermethylated	-1.3347	2.52628e-16	3.45893e-15
CEP55	cg25314624	Promoter	ENSR00000031775	5'UTR	NA	10	1	0.796722	0.433368	-0.363354	5.07966e-17	1.19611e-14	Hypomethylated	1.6193	5.32501e-23	1.62084e-21	0.42156	-0.375163	3.99127e-21	1.26396e-18	Hypomethylated	1.37726	8.96703e-22	1.64284e-20	0.413292	-0.383431	1.76832e-22	9.33866e-20	Hypomethylated	1.23937	8.19977e-17	1.02361e-15	0.445827	-0.350895	6.76971e-20	1.45959e-17	Hypomethylated	1.18121	5.12249e-15	5.55788e-14
CEP55	cg25314624	Promoter	ENSR00000006073	5'UTR	NA	10	1	0.796722	0.433368	-0.363354	5.07966e-17	1.19611e-14	Hypomethylated	1.6193	5.32501e-23	1.62084e-21	0.42156	-0.375163	3.99127e-21	1.26396e-18	Hypomethylated	1.37726	8.96703e-22	1.64284e-20	0.413292	-0.383431	1.76832e-22	9.33866e-20	Hypomethylated	1.23937	8.19977e-17	1.02361e-15	0.445827	-0.350895	6.76971e-20	1.45959e-17	Hypomethylated	1.18121	5.12249e-15	5.55788e-14
CHAT	cg08996579	Open chromatin	ENSR00001760197	TSS1500;5'UTR	TSS1500;5'UTR	10	1	0.193857	0.632328	0.43847	2.3269e-13	6.0572e-12	Hypermethylated	-4.4747	6.52425e-29	3.98435e-27	0.694171	0.500314	5.25772e-21	1.44796e-18	Hypermethylated	-4.50174	1.22967e-45	4.92814e-43	0.672534	0.478677	7.24188e-21	7.38848e-19	Hypermethylated	-3.50045	1.51824e-22	5.01826e-21	0.667385	0.473528	7.66854e-20	1.56301e-17	Hypermethylated	-3.32957	1.15491e-21	4.51565e-20
CHAT	cg08996579	Open chromatin	ENSR00000027914	TSS1500;5'UTR	TSS1500;5'UTR	10	1	0.193857	0.632328	0.43847	2.3269e-13	6.0572e-12	Hypermethylated	-4.4747	6.52425e-29	3.98435e-27	0.694171	0.500314	5.25772e-21	1.44796e-18	Hypermethylated	-4.50174	1.22967e-45	4.92814e-43	0.672534	0.478677	7.24188e-21	7.38848e-19	Hypermethylated	-3.50045	1.51824e-22	5.01826e-21	0.667385	0.473528	7.66854e-20	1.56301e-17	Hypermethylated	-3.32957	1.15491e-21	4.51565e-20
CHAT	cg11389172	Open chromatin	ENSR00000027914	TSS200;5'UTR	TSS200;5'UTR	10	1	0.171207	0.516894	0.345687	2.3415e-14	8.94901e-13	Hypermethylated	-4.4747	6.52425e-29	3.98435e-27	0.546263	0.375056	4.56189e-18	1.67502e-16	Hypermethylated	-4.50174	1.22967e-45	4.92814e-43	0.54384	0.372633	7.14311e-18	2.01549e-16	Hypermethylated	-3.50045	1.51824e-22	5.01826e-21	0.537603	0.366396	1.02504e-19	1.84624e-17	Hypermethylated	-3.32957	1.15491e-21	4.51565e-20
CHAT	cg11389172	Open chromatin	ENSR00001760197	TSS200;5'UTR	TSS200;5'UTR	10	1	0.171207	0.516894	0.345687	2.3415e-14	8.94901e-13	Hypermethylated	-4.4747	6.52425e-29	3.98435e-27	0.546263	0.375056	4.56189e-18	1.67502e-16	Hypermethylated	-4.50174	1.22967e-45	4.92814e-43	0.54384	0.372633	7.14311e-18	2.01549e-16	Hypermethylated	-3.50045	1.51824e-22	5.01826e-21	0.537603	0.366396	1.02504e-19	1.84624e-17	Hypermethylated	-3.32957	1.15491e-21	4.51565e-20
CHAT	cg23987444	Open chromatin	ENSR00000027914	TSS1500;5'UTR	TSS1500;5'UTR	10	1	0.111608	0.629427	0.517819	9.4517e-13	2.02553e-11	Hypermethylated	-4.4747	6.52425e-29	3.98435e-27	0.689552	0.577944	4.28546e-20	4.68199e-18	Hypermethylated	-4.50174	1.22967e-45	4.92814e-43	0.695029	0.583421	7.74659e-21	7.75404e-19	Hypermethylated	-3.50045	1.51824e-22	5.01826e-21	0.68028	0.568672	3.19204e-20	1.00132e-17	Hypermethylated	-3.32957	1.15491e-21	4.51565e-20
CHAT	cg23987444	Open chromatin	ENSR00001760197	TSS1500;5'UTR	TSS1500;5'UTR	10	1	0.111608	0.629427	0.517819	9.4517e-13	2.02553e-11	Hypermethylated	-4.4747	6.52425e-29	3.98435e-27	0.689552	0.577944	4.28546e-20	4.68199e-18	Hypermethylated	-4.50174	1.22967e-45	4.92814e-43	0.695029	0.583421	7.74659e-21	7.75404e-19	Hypermethylated	-3.50045	1.51824e-22	5.01826e-21	0.68028	0.568672	3.19204e-20	1.00132e-17	Hypermethylated	-3.32957	1.15491e-21	4.51565e-20
CHAT	cg24109980	Open chromatin	ENSR00001760197	5'UTR;1stExon	5'UTR;1stExon	10	1	0.183077	0.55376	0.370683	1.08612e-14	4.80536e-13	Hypermethylated	-4.4747	6.52425e-29	3.98435e-27	0.583186	0.400108	5.87863e-18	2.06552e-16	Hypermethylated	-4.50174	1.22967e-45	4.92814e-43	0.574086	0.391009	1.17496e-19	6.23841e-18	Hypermethylated	-3.50045	1.51824e-22	5.01826e-21	0.563703	0.380626	1.82608e-19	2.60579e-17	Hypermethylated	-3.32957	1.15491e-21	4.51565e-20
CHAT	cg24109980	Open chromatin	ENSR00000027914	5'UTR;1stExon	5'UTR;1stExon	10	1	0.183077	0.55376	0.370683	1.08612e-14	4.80536e-13	Hypermethylated	-4.4747	6.52425e-29	3.98435e-27	0.583186	0.400108	5.87863e-18	2.06552e-16	Hypermethylated	-4.50174	1.22967e-45	4.92814e-43	0.574086	0.391009	1.17496e-19	6.23841e-18	Hypermethylated	-3.50045	1.51824e-22	5.01826e-21	0.563703	0.380626	1.82608e-19	2.60579e-17	Hypermethylated	-3.32957	1.15491e-21	4.51565e-20
CHL1	cg01295518	Promoter	ENSR00001844570	TSS1500	3'UTR;TSS1500;TSS200;1stExon;5'UTR	3	1	0.115683	0.544397	0.428714	1.7431e-15	1.16627e-13	Hypermethylated	-3.07552	6.54046e-32	5.87939e-30	0.57305	0.457367	1.25174e-17	3.91988e-16	Hypermethylated	-2.33641	2.28552e-25	6.80598e-24	0.583928	0.468246	9.55345e-19	3.55894e-17	Hypermethylated	-2.20453	1.0618e-21	3.00822e-20	0.569477	0.453794	3.4796e-18	2.11058e-16	Hypermethylated	-1.74561	6.5572e-12	4.30662e-11
CHL1	cg03940684	Promoter	ENSR00001844570	5'UTR	TSS1500;1stExon;5'UTR	3	1	0.362209	0.664671	0.302462	2.95557e-15	1.72791e-13	Hypermethylated	-3.07552	6.54046e-32	5.87939e-30	0.695454	0.333245	9.93321e-20	8.33356e-18	Hypermethylated	-2.33641	2.28552e-25	6.80598e-24	0.701122	0.338913	3.80895e-21	4.71699e-19	Hypermethylated	-2.20453	1.0618e-21	3.00822e-20	0.662396	0.300187	9.3162e-18	4.63087e-16	Hypermethylated	-1.74561	6.5572e-12	4.30662e-11
CHL1	cg04748834	Promoter	ENSR00001844570	5'UTR	TSS1500;TSS200;5'UTR	3	1	0.315849	0.627319	0.31147	3.84245e-15	2.12023e-13	Hypermethylated	-3.07552	6.54046e-32	5.87939e-30	0.649209	0.333361	1.41616e-18	6.42423e-17	Hypermethylated	-2.33641	2.28552e-25	6.80598e-24	0.65642	0.340572	1.15934e-20	1.03085e-18	Hypermethylated	-2.20453	1.0618e-21	3.00822e-20	0.622896	0.307047	1.17783e-17	5.59155e-16	Hypermethylated	-1.74561	6.5572e-12	4.30662e-11
CHL1	cg07746943	Promoter	ENSR00001844570	TSS200	3'UTR;TSS1500;1stExon;5'UTR	3	1	0.333761	0.646964	0.313203	2.65584e-16	3.11782e-14	Hypermethylated	-3.07552	6.54046e-32	5.87939e-30	0.670149	0.336388	1.2434e-20	2.22311e-18	Hypermethylated	-2.33641	2.28552e-25	6.80598e-24	0.668081	0.334319	1.86252e-21	2.96068e-19	Hypermethylated	-2.20453	1.0618e-21	3.00822e-20	0.649786	0.316025	1.16044e-19	1.9734e-17	Hypermethylated	-1.74561	6.5572e-12	4.30662e-11
CHL1	cg18277764	Promoter	ENSR00001844570	5'UTR	TSS200;TSS1500;5'UTR	3	1	0.22304	0.559233	0.336193	1.81162e-16	2.43493e-14	Hypermethylated	-3.07552	6.54046e-32	5.87939e-30	0.585921	0.362881	2.86163e-19	1.82098e-17	Hypermethylated	-2.33641	2.28552e-25	6.80598e-24	0.596534	0.373494	2.25935e-22	9.86479e-20	Hypermethylated	-2.20453	1.0618e-21	3.00822e-20	0.562593	0.339553	4.48905e-19	4.77453e-17	Hypermethylated	-1.74561	6.5572e-12	4.30662e-11
CHL1	cg21145524	Promoter	ENSR00001844570	5'UTR	TSS200;TSS1500;5'UTR	3	1	0.330002	0.645169	0.315167	1.02368e-15	7.88584e-14	Hypermethylated	-3.07552	6.54046e-32	5.87939e-30	0.678957	0.348955	1.69693e-20	2.59583e-18	Hypermethylated	-2.33641	2.28552e-25	6.80598e-24	0.682039	0.352038	5.39373e-22	1.43879e-19	Hypermethylated	-2.20453	1.0618e-21	3.00822e-20	0.656617	0.326615	5.49982e-19	5.45727e-17	Hypermethylated	-1.74561	6.5572e-12	4.30662e-11
CHL1	cg24307799	Promoter	ENSR00001844570	5'UTR	3'UTR;TSS1500;1stExon;TSS200;5'UTR	3	1	0.0913876	0.434804	0.343417	7.96653e-15	3.7571e-13	Hypermethylated	-3.07552	6.54046e-32	5.87939e-30	0.474446	0.383059	2.58407e-21	1.07191e-18	Hypermethylated	-2.33641	2.28552e-25	6.80598e-24	0.488769	0.397381	7.62254e-22	1.72274e-19	Hypermethylated	-2.20453	1.0618e-21	3.00822e-20	0.435083	0.343695	7.0571e-20	1.49336e-17	Hypermethylated	-1.74561	6.5572e-12	4.30662e-11
CHRM2	cg09546907	Open chromatin	ENSR00000218693	TSS1500;TSS200	NA	7	1	0.279011	0.647625	0.368614	9.91345e-13	2.10841e-11	Hypermethylated	-4.61342	7.41417e-16	8.44443e-15	0.666955	0.387944	1.7893e-17	5.32666e-16	Hypermethylated	-3.63737	1.71387e-17	1.82153e-16	0.66008	0.381069	5.92816e-18	1.71396e-16	Hypermethylated	-2.93252	4.76812e-11	2.57476e-10	0.643369	0.364358	2.3258e-16	6.83912e-15	Hypermethylated	-1.89761	8.78528e-05	0.000208388
CHRM2	cg09546907	Promoter	ENSR00000634998	TSS1500;TSS200	NA	7	1	0.279011	0.647625	0.368614	9.91345e-13	2.10841e-11	Hypermethylated	-4.61342	7.41417e-16	8.44443e-15	0.666955	0.387944	1.7893e-17	5.32666e-16	Hypermethylated	-3.63737	1.71387e-17	1.82153e-16	0.66008	0.381069	5.92816e-18	1.71396e-16	Hypermethylated	-2.93252	4.76812e-11	2.57476e-10	0.643369	0.364358	2.3258e-16	6.83912e-15	Hypermethylated	-1.89761	8.78528e-05	0.000208388
CHRM2	cg19630629	Promoter Flanking Region	ENSR00001896738	5'UTR	3'UTR;5'UTR	7	1	0.335514	0.640559	0.305046	7.96653e-15	3.7571e-13	Hypermethylated	-4.61342	7.41417e-16	8.44443e-15	0.678003	0.34249	2.69997e-20	3.42488e-18	Hypermethylated	-3.63737	1.71387e-17	1.82153e-16	0.682497	0.346984	7.59732e-23	8.63023e-20	Hypermethylated	-2.93252	4.76812e-11	2.57476e-10	0.651642	0.316129	1.90269e-19	2.67027e-17	Hypermethylated	-1.89761	8.78528e-05	0.000208388
CHRNA3	cg05239311	Promoter	ENSR00001797159	5'UTR;1stExon	TSS1500;1stExon;5'UTR	15	-1	0.0682311	0.394634	0.326403	9.19991e-06	4.18783e-05	Hypermethylated	-2.58041	1.47965e-22	4.22316e-21	0.439192	0.370961	1.06481e-08	5.8765e-08	Hypermethylated	-1.70982	5.0979e-11	2.43225e-10	0.420916	0.352685	4.35878e-06	1.6124e-05	Hypermethylated	-1.5057	6.64373e-09	2.67543e-08	0.430564	0.362333	3.45665e-08	2.10413e-07	Hypermethylated	-1.04904	0.000188925	0.000426517
CHRNA6	cg07157107	Promoter Flanking Region	ENSR00001900797	TSS200	1stExon;5'UTR;3'UTR	8	-1	0.509325	0.17239	-0.336934	9.8999e-18	6.60206e-15	Hypomethylated	3.80299	6.60261e-11	3.76785e-10	0.182205	-0.327119	2.79704e-21	1.09912e-18	Hypomethylated	1.43632	1.488e-05	3.68637e-05	0.174637	-0.334688	2.42293e-22	1.00965e-19	Hypomethylated	1.5502	1.75902e-06	5.13947e-06	0.18551	-0.323815	2.0098e-20	8.3654e-18	Hypomethylated	1.42412	2.66327e-06	7.82667e-06
CHRNA6	cg07157107	Promoter Flanking Region	ENSR00000224136	TSS200	1stExon;5'UTR;3'UTR	8	-1	0.509325	0.17239	-0.336934	9.8999e-18	6.60206e-15	Hypomethylated	3.80299	6.60261e-11	3.76785e-10	0.182205	-0.327119	2.79704e-21	1.09912e-18	Hypomethylated	1.43632	1.488e-05	3.68637e-05	0.174637	-0.334688	2.42293e-22	1.00965e-19	Hypomethylated	1.5502	1.75902e-06	5.13947e-06	0.18551	-0.323815	2.0098e-20	8.3654e-18	Hypomethylated	1.42412	2.66327e-06	7.82667e-06
CHRNA6	cg07906724	Promoter Flanking Region	ENSR00001900797	TSS1500	TSS200	8	-1	0.685375	0.343339	-0.342036	1.84861e-17	7.97611e-15	Hypomethylated	3.80299	6.60261e-11	3.76785e-10	0.320573	-0.364802	6.53112e-20	6.25473e-18	Hypomethylated	1.43632	1.488e-05	3.68637e-05	0.331574	-0.353801	3.32513e-21	4.28329e-19	Hypomethylated	1.5502	1.75902e-06	5.13947e-06	0.363709	-0.321666	3.91095e-17	1.51165e-15	Hypomethylated	1.42412	2.66327e-06	7.82667e-06
CHRNA6	cg07906724	Promoter Flanking Region	ENSR00000224136	TSS1500	TSS200	8	-1	0.685375	0.343339	-0.342036	1.84861e-17	7.97611e-15	Hypomethylated	3.80299	6.60261e-11	3.76785e-10	0.320573	-0.364802	6.53112e-20	6.25473e-18	Hypomethylated	1.43632	1.488e-05	3.68637e-05	0.331574	-0.353801	3.32513e-21	4.28329e-19	Hypomethylated	1.5502	1.75902e-06	5.13947e-06	0.363709	-0.321666	3.91095e-17	1.51165e-15	Hypomethylated	1.42412	2.66327e-06	7.82667e-06
CHRNA6	cg20539142	Promoter Flanking Region	ENSR00001900797	TSS200	1stExon;5'UTR;3'UTR	8	-1	0.612143	0.231161	-0.380982	1.24312e-17	7.01079e-15	Hypomethylated	3.80299	6.60261e-11	3.76785e-10	0.231393	-0.38075	5.39412e-20	5.49717e-18	Hypomethylated	1.43632	1.488e-05	3.68637e-05	0.221606	-0.390537	8.15371e-23	8.63023e-20	Hypomethylated	1.5502	1.75902e-06	5.13947e-06	0.245398	-0.366746	8.61292e-21	6.88753e-18	Hypomethylated	1.42412	2.66327e-06	7.82667e-06
CHRNA6	cg20539142	Promoter Flanking Region	ENSR00000224136	TSS200	1stExon;5'UTR;3'UTR	8	-1	0.612143	0.231161	-0.380982	1.24312e-17	7.01079e-15	Hypomethylated	3.80299	6.60261e-11	3.76785e-10	0.231393	-0.38075	5.39412e-20	5.49717e-18	Hypomethylated	1.43632	1.488e-05	3.68637e-05	0.221606	-0.390537	8.15371e-23	8.63023e-20	Hypomethylated	1.5502	1.75902e-06	5.13947e-06	0.245398	-0.366746	8.61292e-21	6.88753e-18	Hypomethylated	1.42412	2.66327e-06	7.82667e-06
CHRNA6	cg27051318	Promoter Flanking Region	ENSR00001900797	TSS200	1stExon;5'UTR;TSS200;3'UTR	8	-1	0.6891	0.269559	-0.419541	4.54311e-17	1.12868e-14	Hypomethylated	3.80299	6.60261e-11	3.76785e-10	0.287102	-0.401998	2.91657e-20	3.60943e-18	Hypomethylated	1.43632	1.488e-05	3.68637e-05	0.312447	-0.376653	7.93392e-20	4.5546e-18	Hypomethylated	1.5502	1.75902e-06	5.13947e-06	0.316892	-0.372208	5.49741e-20	1.30035e-17	Hypomethylated	1.42412	2.66327e-06	7.82667e-06
CHRNA6	cg27051318	Promoter Flanking Region	ENSR00000224136	TSS200	1stExon;5'UTR;TSS200;3'UTR	8	-1	0.6891	0.269559	-0.419541	4.54311e-17	1.12868e-14	Hypomethylated	3.80299	6.60261e-11	3.76785e-10	0.287102	-0.401998	2.91657e-20	3.60943e-18	Hypomethylated	1.43632	1.488e-05	3.68637e-05	0.312447	-0.376653	7.93392e-20	4.5546e-18	Hypomethylated	1.5502	1.75902e-06	5.13947e-06	0.316892	-0.372208	5.49741e-20	1.30035e-17	Hypomethylated	1.42412	2.66327e-06	7.82667e-06
CHRNB4	cg04882995	Open chromatin	ENSR00000079766	Body	TSS200	15	-1	0.101242	0.410354	0.309112	4.21148e-10	4.56839e-09	Hypermethylated	-2.49403	1.01504e-19	2.0151e-18	0.461476	0.360234	1.29246e-13	1.53779e-12	Hypermethylated	-1.95419	2.86741e-16	2.59334e-15	0.454229	0.352987	5.30597e-15	7.73248e-14	Hypermethylated	-1.32412	2.31002e-07	7.58973e-07	0.436387	0.335146	7.35833e-16	1.86059e-14	Hypermethylated	-1.21579	5.27098e-06	1.48242e-05
CHRNB4	cg05239311	Promoter	ENSR00001797159	5'UTR;1stExon	TSS1500;1stExon;5'UTR	15	-1	0.0682311	0.394634	0.326403	9.19991e-06	4.18783e-05	Hypermethylated	-2.49403	1.01504e-19	2.0151e-18	0.439192	0.370961	1.06481e-08	5.8765e-08	Hypermethylated	-1.95419	2.86741e-16	2.59334e-15	0.420916	0.352685	4.35878e-06	1.6124e-05	Hypermethylated	-1.32412	2.31002e-07	7.58973e-07	0.430564	0.362333	3.45665e-08	2.10413e-07	Hypermethylated	-1.21579	5.27098e-06	1.48242e-05
CHRNB4	cg05239311	Open chromatin	ENSR00000079766	5'UTR;1stExon	TSS1500;1stExon;5'UTR	15	-1	0.0682311	0.394634	0.326403	9.19991e-06	4.18783e-05	Hypermethylated	-2.49403	1.01504e-19	2.0151e-18	0.439192	0.370961	1.06481e-08	5.8765e-08	Hypermethylated	-1.95419	2.86741e-16	2.59334e-15	0.420916	0.352685	4.35878e-06	1.6124e-05	Hypermethylated	-1.32412	2.31002e-07	7.58973e-07	0.430564	0.362333	3.45665e-08	2.10413e-07	Hypermethylated	-1.21579	5.27098e-06	1.48242e-05
CHRNB4	cg23880581	Open chromatin	ENSR00000079766	Body	3'UTR;1stExon	15	-1	0.154124	0.465708	0.311584	5.11789e-11	6.87145e-10	Hypermethylated	-2.49403	1.01504e-19	2.0151e-18	0.504105	0.34998	5.61458e-16	1.09584e-14	Hypermethylated	-1.95419	2.86741e-16	2.59334e-15	0.518671	0.364547	4.87451e-15	7.16081e-14	Hypermethylated	-1.32412	2.31002e-07	7.58973e-07	0.501937	0.347812	2.54569e-15	5.57616e-14	Hypermethylated	-1.21579	5.27098e-06	1.48242e-05
CLDN16	cg00804587	Promoter	ENSR00001382668	Body		3	1	0.907167	0.485691	-0.421477	1.48651e-15	1.03832e-13	Hypomethylated	1.6316	8.69199e-07	2.8235e-06	0.451055	-0.456112	5.39412e-20	5.49717e-18	Hypomethylated	2.13882	2.46594e-11	1.22261e-10	0.447736	-0.459431	3.00264e-21	4.03426e-19	Hypomethylated	2.11162	1.24061e-11	7.27609e-11	0.538011	-0.369157	3.0217e-16	8.58296e-15	Hypomethylated	2.27775	6.23833e-12	4.1056e-11
CLDN16	cg25330387	Promoter	ENSR00001382668	Body	TSS1500	3	1	0.830139	0.428056	-0.402083	3.78819e-13	9.17609e-12	Hypomethylated	1.6316	8.69199e-07	2.8235e-06	0.377349	-0.45279	9.93321e-20	8.33356e-18	Hypomethylated	2.13882	2.46594e-11	1.22261e-10	0.35875	-0.471388	1.2776e-21	2.3345e-19	Hypomethylated	2.11162	1.24061e-11	7.27609e-11	0.460163	-0.369976	1.24685e-13	1.86526e-12	Hypomethylated	2.27775	6.23833e-12	4.1056e-11
CLDN5	cg09092054	Promoter	ENSR00001531201	1stExon;Body	1stExon	22	-1	0.140722	0.49423	0.353507	3.1446e-11	4.45012e-10	Hypermethylated	-2.26273	3.06145e-27	1.5663e-25	0.529924	0.389201	4.73642e-16	9.42567e-15	Hypermethylated	-1.90554	2.06005e-22	4.09815e-21	0.534333	0.39361	4.77661e-17	1.08074e-15	Hypermethylated	-1.72217	2.31108e-20	5.12192e-19	0.508993	0.368271	3.75363e-14	6.24695e-13	Hypermethylated	-1.27738	1.07257e-09	5.11987e-09
CLDN5	cg20486569	Promoter	ENSR00001531201	1stExon;5'UTR	1stExon;5'UTR	22	-1	0.233154	0.580332	0.347178	2.21602e-12	4.26146e-11	Hypermethylated	-2.26273	3.06145e-27	1.5663e-25	0.577064	0.34391	7.87746e-17	1.91297e-15	Hypermethylated	-1.90554	2.06005e-22	4.09815e-21	0.591839	0.358685	1.17178e-17	3.10513e-16	Hypermethylated	-1.72217	2.31108e-20	5.12192e-19	0.569116	0.335962	3.50768e-16	9.76897e-15	Hypermethylated	-1.27738	1.07257e-09	5.11987e-09
CLIP4	cg01777397	Promoter	ENSR00001540777	TSS1500	TSS1500;5'UTR	2	1	0.307376	0.64785	0.340475	9.19837e-16	7.29503e-14	Hypermethylated	-2.09194	2.41718e-19	4.53652e-18	0.68602	0.378644	1.20107e-19	9.54826e-18	Hypermethylated	-1.83582	6.2584e-19	7.95722e-18	0.696139	0.388763	6.36544e-23	8.45379e-20	Hypermethylated	-1.61248	7.91468e-14	6.40264e-13	0.653818	0.346442	1.39072e-18	1.0516e-16	Hypermethylated	-1.16291	1.30892e-06	4.0095e-06
CLIP4	cg07285673	Promoter	ENSR00001540777	TSS1500	TSS1500;5'UTR	2	1	0.223785	0.565787	0.342002	4.57055e-16	4.50584e-14	Hypermethylated	-2.09194	2.41718e-19	4.53652e-18	0.59804	0.374255	1.34577e-19	1.0378e-17	Hypermethylated	-1.83582	6.2584e-19	7.95722e-18	0.621827	0.398042	2.33973e-22	9.97732e-20	Hypermethylated	-1.61248	7.91468e-14	6.40264e-13	0.570903	0.347118	1.0498e-18	8.60396e-17	Hypermethylated	-1.16291	1.30892e-06	4.0095e-06
CLIP4	cg08808128	Promoter	ENSR00001540777	1stExon;5'UTR	1stExon;5'UTR	2	1	0.200243	0.655415	0.455172	1.65307e-15	1.12101e-13	Hypermethylated	-2.09194	2.41718e-19	4.53652e-18	0.692372	0.492129	7.60868e-20	6.92725e-18	Hypermethylated	-1.83582	6.2584e-19	7.95722e-18	0.710675	0.510432	2.18171e-22	9.77094e-20	Hypermethylated	-1.61248	7.91468e-14	6.40264e-13	0.657957	0.457714	1.33603e-18	1.0251e-16	Hypermethylated	-1.16291	1.30892e-06	4.0095e-06
CLIP4	cg08808128	Promoter	ENSR00000114689	1stExon;5'UTR	1stExon;5'UTR	2	1	0.200243	0.655415	0.455172	1.65307e-15	1.12101e-13	Hypermethylated	-2.09194	2.41718e-19	4.53652e-18	0.692372	0.492129	7.60868e-20	6.92725e-18	Hypermethylated	-1.83582	6.2584e-19	7.95722e-18	0.710675	0.510432	2.18171e-22	9.77094e-20	Hypermethylated	-1.61248	7.91468e-14	6.40264e-13	0.657957	0.457714	1.33603e-18	1.0251e-16	Hypermethylated	-1.16291	1.30892e-06	4.0095e-06
CLIP4	cg09695033	Promoter	ENSR00001540777	TSS1500	TSS1500;5'UTR	2	1	0.232668	0.576994	0.344327	3.11509e-15	1.79901e-13	Hypermethylated	-2.09194	2.41718e-19	4.53652e-18	0.608798	0.376131	4.65595e-19	2.63639e-17	Hypermethylated	-1.83582	6.2584e-19	7.95722e-18	0.616264	0.383596	4.01262e-23	8.45379e-20	Hypermethylated	-1.61248	7.91468e-14	6.40264e-13	0.575583	0.342916	1.39072e-18	1.0516e-16	Hypermethylated	-1.16291	1.30892e-06	4.0095e-06
CLIP4	cg21972382	Promoter	ENSR00000114689	5'UTR	5'UTR	2	1	0.287435	0.610477	0.323041	5.25763e-14	1.74499e-12	Hypermethylated	-2.09194	2.41718e-19	4.53652e-18	0.644933	0.357498	1.01595e-18	4.90853e-17	Hypermethylated	-1.83582	6.2584e-19	7.95722e-18	0.638006	0.350571	3.97347e-20	2.63016e-18	Hypermethylated	-1.61248	7.91468e-14	6.40264e-13	0.607795	0.32036	1.0929e-18	8.83826e-17	Hypermethylated	-1.16291	1.30892e-06	4.0095e-06
CLIP4	cg21972382	Promoter	ENSR00001540777	5'UTR	5'UTR	2	1	0.287435	0.610477	0.323041	5.25763e-14	1.74499e-12	Hypermethylated	-2.09194	2.41718e-19	4.53652e-18	0.644933	0.357498	1.01595e-18	4.90853e-17	Hypermethylated	-1.83582	6.2584e-19	7.95722e-18	0.638006	0.350571	3.97347e-20	2.63016e-18	Hypermethylated	-1.61248	7.91468e-14	6.40264e-13	0.607795	0.32036	1.0929e-18	8.83826e-17	Hypermethylated	-1.16291	1.30892e-06	4.0095e-06
CLIP4	cg25737323	Promoter	ENSR00001540777	TSS1500	TSS1500;TSS200;5'UTR	2	1	0.412265	0.740959	0.328694	1.5367e-16	2.17755e-14	Hypermethylated	-2.09194	2.41718e-19	4.53652e-18	0.763939	0.351674	7.78312e-21	1.77218e-18	Hypermethylated	-1.83582	6.2584e-19	7.95722e-18	0.773227	0.360962	9.3903e-23	8.63023e-20	Hypermethylated	-1.61248	7.91468e-14	6.40264e-13	0.732258	0.319992	5.96437e-19	5.77706e-17	Hypermethylated	-1.16291	1.30892e-06	4.0095e-06
CNTFR	cg08906194	Open chromatin	ENSR00000234551	5'UTR;Body	5'UTR	9	-1	0.134512	0.479256	0.344744	2.10973e-13	5.57729e-12	Hypermethylated	-5.29014	2.02772e-27	1.06287e-25	0.51459	0.380078	1.76505e-15	3.05707e-14	Hypermethylated	-3.57141	2.81202e-18	3.27055e-17	0.533161	0.398648	5.23023e-17	1.17192e-15	Hypermethylated	-3.09775	7.27263e-16	7.87302e-15	0.543756	0.409244	1.13774e-18	9.1162e-17	Hypermethylated	-3.10424	2.74298e-16	3.74232e-15
CNTFR	cg08906194	Promoter Flanking Region	ENSR00001908507	5'UTR;Body	5'UTR	9	-1	0.134512	0.479256	0.344744	2.10973e-13	5.57729e-12	Hypermethylated	-5.29014	2.02772e-27	1.06287e-25	0.51459	0.380078	1.76505e-15	3.05707e-14	Hypermethylated	-3.57141	2.81202e-18	3.27055e-17	0.533161	0.398648	5.23023e-17	1.17192e-15	Hypermethylated	-3.09775	7.27263e-16	7.87302e-15	0.543756	0.409244	1.13774e-18	9.1162e-17	Hypermethylated	-3.10424	2.74298e-16	3.74232e-15
CNTN1	cg00596508	Promoter	ENSR00000050855	5'UTR	5'UTR	12	1	0.149734	0.462937	0.313203	7.10088e-14	2.23305e-12	Hypermethylated	-4.04544	9.75631e-30	6.77553e-28	0.498678	0.348944	1.62613e-19	1.19428e-17	Hypermethylated	-3.33636	4.23101e-24	1.06954e-22	0.498913	0.349179	1.68081e-21	2.77441e-19	Hypermethylated	-1.97518	1.05353e-08	4.13778e-08	0.488986	0.339252	4.13825e-19	4.49428e-17	Hypermethylated	-1.44812	7.2887e-05	0.00017496
CNTN1	cg00596508	Promoter	ENSR00000429195	5'UTR	5'UTR	12	1	0.149734	0.462937	0.313203	7.10088e-14	2.23305e-12	Hypermethylated	-4.04544	9.75631e-30	6.77553e-28	0.498678	0.348944	1.62613e-19	1.19428e-17	Hypermethylated	-3.33636	4.23101e-24	1.06954e-22	0.498913	0.349179	1.68081e-21	2.77441e-19	Hypermethylated	-1.97518	1.05353e-08	4.13778e-08	0.488986	0.339252	4.13825e-19	4.49428e-17	Hypermethylated	-1.44812	7.2887e-05	0.00017496
CNTN1	cg02033213	Promoter	ENSR00000429195	5'UTR	5'UTR	12	1	0.168537	0.48505	0.316513	1.44972e-12	2.94319e-11	Hypermethylated	-4.04544	9.75631e-30	6.77553e-28	0.506503	0.337966	1.10575e-13	1.33233e-12	Hypermethylated	-3.33636	4.23101e-24	1.06954e-22	0.490408	0.321871	2.20525e-13	2.41377e-12	Hypermethylated	-1.97518	1.05353e-08	4.13778e-08	0.530935	0.362398	9.05949e-17	3.05087e-15	Hypermethylated	-1.44812	7.2887e-05	0.00017496
CNTN1	cg02622052	Promoter	ENSR00000050855	TSS200	TSS200;1stExon;5'UTR	12	1	0.193884	0.505239	0.311355	9.4428e-11	1.18767e-09	Hypermethylated	-4.04544	9.75631e-30	6.77553e-28	0.566422	0.372538	1.64069e-18	7.24406e-17	Hypermethylated	-3.33636	4.23101e-24	1.06954e-22	0.561443	0.367558	6.72589e-19	2.65298e-17	Hypermethylated	-1.97518	1.05353e-08	4.13778e-08	0.558863	0.364979	1.43123e-17	6.5561e-16	Hypermethylated	-1.44812	7.2887e-05	0.00017496
CNTN1	cg02622052	Promoter	ENSR00000429195	TSS200	TSS200;1stExon;5'UTR	12	1	0.193884	0.505239	0.311355	9.4428e-11	1.18767e-09	Hypermethylated	-4.04544	9.75631e-30	6.77553e-28	0.566422	0.372538	1.64069e-18	7.24406e-17	Hypermethylated	-3.33636	4.23101e-24	1.06954e-22	0.561443	0.367558	6.72589e-19	2.65298e-17	Hypermethylated	-1.97518	1.05353e-08	4.13778e-08	0.558863	0.364979	1.43123e-17	6.5561e-16	Hypermethylated	-1.44812	7.2887e-05	0.00017496
CNTN1	cg08990926	Promoter	ENSR00000429195	1stExon;5'UTR	1stExon;5'UTR	12	1	0.142936	0.485091	0.342155	1.31865e-12	2.70778e-11	Hypermethylated	-4.04544	9.75631e-30	6.77553e-28	0.553609	0.410673	2.20041e-18	9.15879e-17	Hypermethylated	-3.33636	4.23101e-24	1.06954e-22	0.521516	0.37858	6.50771e-18	1.86019e-16	Hypermethylated	-1.97518	1.05353e-08	4.13778e-08	0.520743	0.377808	6.80711e-18	3.59541e-16	Hypermethylated	-1.44812	7.2887e-05	0.00017496
CNTN1	cg08990926	Promoter	ENSR00000050855	1stExon;5'UTR	1stExon;5'UTR	12	1	0.142936	0.485091	0.342155	1.31865e-12	2.70778e-11	Hypermethylated	-4.04544	9.75631e-30	6.77553e-28	0.553609	0.410673	2.20041e-18	9.15879e-17	Hypermethylated	-3.33636	4.23101e-24	1.06954e-22	0.521516	0.37858	6.50771e-18	1.86019e-16	Hypermethylated	-1.97518	1.05353e-08	4.13778e-08	0.520743	0.377808	6.80711e-18	3.59541e-16	Hypermethylated	-1.44812	7.2887e-05	0.00017496
CNTN1	cg14625113	Promoter	ENSR00000050855	5'UTR	5'UTR	12	1	0.266575	0.607032	0.340457	1.51997e-12	3.06791e-11	Hypermethylated	-4.04544	9.75631e-30	6.77553e-28	0.661454	0.394879	3.15033e-20	3.80215e-18	Hypermethylated	-3.33636	4.23101e-24	1.06954e-22	0.666749	0.400174	2.28622e-21	3.3676e-19	Hypermethylated	-1.97518	1.05353e-08	4.13778e-08	0.647573	0.380998	1.00838e-18	8.36201e-17	Hypermethylated	-1.44812	7.2887e-05	0.00017496
CNTN1	cg14625113	Promoter	ENSR00000429195	5'UTR	5'UTR	12	1	0.266575	0.607032	0.340457	1.51997e-12	3.06791e-11	Hypermethylated	-4.04544	9.75631e-30	6.77553e-28	0.661454	0.394879	3.15033e-20	3.80215e-18	Hypermethylated	-3.33636	4.23101e-24	1.06954e-22	0.666749	0.400174	2.28622e-21	3.3676e-19	Hypermethylated	-1.97518	1.05353e-08	4.13778e-08	0.647573	0.380998	1.00838e-18	8.36201e-17	Hypermethylated	-1.44812	7.2887e-05	0.00017496
CNTN1	cg15087347	Promoter	ENSR00000429195	TSS200	TSS200	12	1	0.0892002	0.457064	0.367864	7.44146e-13	1.64449e-11	Hypermethylated	-4.04544	9.75631e-30	6.77553e-28	0.521747	0.432546	3.80416e-18	1.43753e-16	Hypermethylated	-3.33636	4.23101e-24	1.06954e-22	0.534807	0.445607	1.01812e-18	3.75795e-17	Hypermethylated	-1.97518	1.05353e-08	4.13778e-08	0.524261	0.435061	1.87857e-17	8.22579e-16	Hypermethylated	-1.44812	7.2887e-05	0.00017496
CNTN1	cg23500059	Promoter	ENSR00000050855	TSS200	TSS200;1stExon;5'UTR	12	1	0.171728	0.481192	0.309464	6.66632e-10	6.92145e-09	Hypermethylated	-4.04544	9.75631e-30	6.77553e-28	0.535115	0.363387	5.35854e-17	1.3724e-15	Hypermethylated	-3.33636	4.23101e-24	1.06954e-22	0.537381	0.365653	2.24634e-18	7.36719e-17	Hypermethylated	-1.97518	1.05353e-08	4.13778e-08	0.542589	0.370861	7.21147e-17	2.51786e-15	Hypermethylated	-1.44812	7.2887e-05	0.00017496
CNTN1	cg23500059	Promoter	ENSR00000429195	TSS200	TSS200;1stExon;5'UTR	12	1	0.171728	0.481192	0.309464	6.66632e-10	6.92145e-09	Hypermethylated	-4.04544	9.75631e-30	6.77553e-28	0.535115	0.363387	5.35854e-17	1.3724e-15	Hypermethylated	-3.33636	4.23101e-24	1.06954e-22	0.537381	0.365653	2.24634e-18	7.36719e-17	Hypermethylated	-1.97518	1.05353e-08	4.13778e-08	0.542589	0.370861	7.21147e-17	2.51786e-15	Hypermethylated	-1.44812	7.2887e-05	0.00017496
CNTN4	cg06598836	Promoter	ENSR00001844606		5'UTR	3	1	0.126968	0.511594	0.384626	5.67434e-09	4.8487e-08	Hypermethylated	-2.64999	5.05406e-31	4.19073e-29	0.536708	0.40974	2.55506e-13	2.88408e-12	Hypermethylated	-2.08847	1.15767e-23	2.74939e-22	0.555077	0.428108	7.01056e-13	7.05925e-12	Hypermethylated	-1.87901	3.62428e-21	9.22227e-20	0.537225	0.410257	1.47859e-11	1.52315e-10	Hypermethylated	-1.60601	4.63249e-14	4.34285e-13
CNTN4	cg06598836	Promoter	ENSR00000147804		5'UTR	3	1	0.126968	0.511594	0.384626	5.67434e-09	4.8487e-08	Hypermethylated	-2.64999	5.05406e-31	4.19073e-29	0.536708	0.40974	2.55506e-13	2.88408e-12	Hypermethylated	-2.08847	1.15767e-23	2.74939e-22	0.555077	0.428108	7.01056e-13	7.05925e-12	Hypermethylated	-1.87901	3.62428e-21	9.22227e-20	0.537225	0.410257	1.47859e-11	1.52315e-10	Hypermethylated	-1.60601	4.63249e-14	4.34285e-13
CORO6	cg14215472	Promoter	ENSR00001806221	Body	5'UTR	17	-1	0.0932797	0.563957	0.470678	7.42307e-16	6.27665e-14	Hypermethylated	-1.56141	2.32929e-08	9.40673e-08	0.590447	0.497167	1.95746e-21	1.01758e-18	Hypermethylated	-1.77886	3.16059e-14	2.2053e-13	0.574109	0.48083	4.84417e-20	3.06547e-18	Hypermethylated	-1.67661	2.09104e-14	1.82759e-13	0.542051	0.448771	1.00744e-17	4.93131e-16	Hypermethylated	-1.14852	5.61803e-06	1.57411e-05
CORO6	cg21101720	Promoter	ENSR00000092892	Body	5'UTR	17	-1	0.0796293	0.7191	0.639471	4.28438e-16	4.34355e-14	Hypermethylated	-1.56141	2.32929e-08	9.40673e-08	0.74709	0.667461	6.96934e-21	1.6912e-18	Hypermethylated	-1.77886	3.16059e-14	2.2053e-13	0.717715	0.638086	1.43635e-19	7.35486e-18	Hypermethylated	-1.67661	2.09104e-14	1.82759e-13	0.685972	0.606343	2.04981e-17	8.86515e-16	Hypermethylated	-1.14852	5.61803e-06	1.57411e-05
CORO6	cg21101720	Promoter	ENSR00001806221	Body	5'UTR	17	-1	0.0796293	0.7191	0.639471	4.28438e-16	4.34355e-14	Hypermethylated	-1.56141	2.32929e-08	9.40673e-08	0.74709	0.667461	6.96934e-21	1.6912e-18	Hypermethylated	-1.77886	3.16059e-14	2.2053e-13	0.717715	0.638086	1.43635e-19	7.35486e-18	Hypermethylated	-1.67661	2.09104e-14	1.82759e-13	0.685972	0.606343	2.04981e-17	8.86515e-16	Hypermethylated	-1.14852	5.61803e-06	1.57411e-05
CPA4	cg01796223	Promoter Flanking Region	ENSR00000217974	1stExon;5'UTR	1stExon;5'UTR	7	1	0.778063	0.368279	-0.409784	4.54311e-17	1.12868e-14	Hypomethylated	2.31415	2.96485e-11	1.77734e-10	0.335126	-0.442936	9.17281e-22	8.98716e-19	Hypomethylated	3.40995	1.35867e-19	1.87899e-18	0.346233	-0.43183	8.44684e-23	8.63023e-20	Hypomethylated	4.07823	1.27382e-18	2.13268e-17	0.372258	-0.405805	7.57966e-21	6.73303e-18	Hypomethylated	3.26304	2.80226e-20	8.19256e-19
CPA4	cg01796223	Promoter Flanking Region	ENSR00000634279	1stExon;5'UTR	1stExon;5'UTR	7	1	0.778063	0.368279	-0.409784	4.54311e-17	1.12868e-14	Hypomethylated	2.31415	2.96485e-11	1.77734e-10	0.335126	-0.442936	9.17281e-22	8.98716e-19	Hypomethylated	3.40995	1.35867e-19	1.87899e-18	0.346233	-0.43183	8.44684e-23	8.63023e-20	Hypomethylated	4.07823	1.27382e-18	2.13268e-17	0.372258	-0.405805	7.57966e-21	6.73303e-18	Hypomethylated	3.26304	2.80226e-20	8.19256e-19
CPEB1	cg01645753	Promoter	ENSR00000412467	TSS200	NA	15	-1	0.094557	0.463971	0.369414	2.3269e-13	6.0572e-12	Hypermethylated	-4.04656	9.99853e-34	1.13142e-31	0.519585	0.425028	6.431e-16	1.23611e-14	Hypermethylated	-3.22442	5.73539e-26	1.8358e-24	0.485063	0.390506	2.4628e-14	3.17965e-13	Hypermethylated	-2.88609	2.68861e-23	1.00624e-21	0.5064	0.411843	1.09504e-16	3.58204e-15	Hypermethylated	-2.14603	3.28066e-11	1.95448e-10
CPEB1	cg01645753	Promoter	ENSR00000080234	TSS200	NA	15	-1	0.094557	0.463971	0.369414	2.3269e-13	6.0572e-12	Hypermethylated	-4.04656	9.99853e-34	1.13142e-31	0.519585	0.425028	6.431e-16	1.23611e-14	Hypermethylated	-3.22442	5.73539e-26	1.8358e-24	0.485063	0.390506	2.4628e-14	3.17965e-13	Hypermethylated	-2.88609	2.68861e-23	1.00624e-21	0.5064	0.411843	1.09504e-16	3.58204e-15	Hypermethylated	-2.14603	3.28066e-11	1.95448e-10
CPEB1	cg04184836	Promoter	ENSR00000412467	1stExon;5'UTR	TSS1500;1stExon;5'UTR;3'UTR	15	-1	0.0437746	0.472225	0.42845	4.46085e-12	7.88347e-11	Hypermethylated	-4.04656	9.99853e-34	1.13142e-31	0.521574	0.477799	4.72702e-14	6.10961e-13	Hypermethylated	-3.22442	5.73539e-26	1.8358e-24	0.509912	0.466137	1.00782e-12	9.89329e-12	Hypermethylated	-2.88609	2.68861e-23	1.00624e-21	0.519066	0.475291	1.32339e-15	3.11741e-14	Hypermethylated	-2.14603	3.28066e-11	1.95448e-10
CPEB1	cg04184836	Promoter	ENSR00000080234	1stExon;5'UTR	TSS1500;1stExon;5'UTR;3'UTR	15	-1	0.0437746	0.472225	0.42845	4.46085e-12	7.88347e-11	Hypermethylated	-4.04656	9.99853e-34	1.13142e-31	0.521574	0.477799	4.72702e-14	6.10961e-13	Hypermethylated	-3.22442	5.73539e-26	1.8358e-24	0.509912	0.466137	1.00782e-12	9.89329e-12	Hypermethylated	-2.88609	2.68861e-23	1.00624e-21	0.519066	0.475291	1.32339e-15	3.11741e-14	Hypermethylated	-2.14603	3.28066e-11	1.95448e-10
CPEB1	cg19665362	Promoter	ENSR00000412467	TSS200	NA	15	-1	0.083834	0.419222	0.335388	1.67718e-08	1.30144e-07	Hypermethylated	-4.04656	9.99853e-34	1.13142e-31	0.485901	0.402067	1.48181e-12	1.46915e-11	Hypermethylated	-3.22442	5.73539e-26	1.8358e-24	0.453515	0.369681	4.02807e-11	3.08958e-10	Hypermethylated	-2.88609	2.68861e-23	1.00624e-21	0.462669	0.378835	9.17832e-14	1.41112e-12	Hypermethylated	-2.14603	3.28066e-11	1.95448e-10
CPEB1	cg19665362	Promoter	ENSR00000080234	TSS200	NA	15	-1	0.083834	0.419222	0.335388	1.67718e-08	1.30144e-07	Hypermethylated	-4.04656	9.99853e-34	1.13142e-31	0.485901	0.402067	1.48181e-12	1.46915e-11	Hypermethylated	-3.22442	5.73539e-26	1.8358e-24	0.453515	0.369681	4.02807e-11	3.08958e-10	Hypermethylated	-2.88609	2.68861e-23	1.00624e-21	0.462669	0.378835	9.17832e-14	1.41112e-12	Hypermethylated	-2.14603	3.28066e-11	1.95448e-10
CPEB1	cg24319381	Promoter	ENSR00000412467	TSS200	TSS1500;1stExon;TSS200;3'UTR;5'UTR	15	-1	0.219628	0.609138	0.389511	6.42508e-14	2.05573e-12	Hypermethylated	-4.04656	9.99853e-34	1.13142e-31	0.640706	0.421078	3.53715e-18	1.35159e-16	Hypermethylated	-3.22442	5.73539e-26	1.8358e-24	0.619284	0.399656	9.86242e-19	3.65837e-17	Hypermethylated	-2.88609	2.68861e-23	1.00624e-21	0.62689	0.407263	1.91556e-18	1.33088e-16	Hypermethylated	-2.14603	3.28066e-11	1.95448e-10
CPEB1	cg24319381	Promoter	ENSR00000080234	TSS200	TSS1500;1stExon;TSS200;3'UTR;5'UTR	15	-1	0.219628	0.609138	0.389511	6.42508e-14	2.05573e-12	Hypermethylated	-4.04656	9.99853e-34	1.13142e-31	0.640706	0.421078	3.53715e-18	1.35159e-16	Hypermethylated	-3.22442	5.73539e-26	1.8358e-24	0.619284	0.399656	9.86242e-19	3.65837e-17	Hypermethylated	-2.88609	2.68861e-23	1.00624e-21	0.62689	0.407263	1.91556e-18	1.33088e-16	Hypermethylated	-2.14603	3.28066e-11	1.95448e-10
CPXM2	cg03630088	Promoter	ENSR00000363368	TSS200	TSS200;TSS1500;3'UTR;5'UTR	10	-1	0.197564	0.516624	0.31906	1.65017e-13	4.53596e-12	Hypermethylated	-2.64492	6.02028e-19	1.08135e-17	0.52826	0.330696	5.20734e-19	2.87553e-17	Hypermethylated	-2.17009	1.26289e-16	1.19676e-15	0.504892	0.307328	1.78699e-16	3.53655e-15	Hypermethylated	-1.62968	1.4195e-10	7.20691e-10	0.522174	0.32461	3.10496e-17	1.24776e-15	Hypermethylated	-1.18888	2.08945e-05	5.41416e-05
CPXM2	cg03630088	Promoter Flanking Region	ENSR00000034694	TSS200	TSS200;TSS1500;3'UTR;5'UTR	10	-1	0.197564	0.516624	0.31906	1.65017e-13	4.53596e-12	Hypermethylated	-2.64492	6.02028e-19	1.08135e-17	0.52826	0.330696	5.20734e-19	2.87553e-17	Hypermethylated	-2.17009	1.26289e-16	1.19676e-15	0.504892	0.307328	1.78699e-16	3.53655e-15	Hypermethylated	-1.62968	1.4195e-10	7.20691e-10	0.522174	0.32461	3.10496e-17	1.24776e-15	Hypermethylated	-1.18888	2.08945e-05	5.41416e-05
CPXM2	cg05801246	Promoter	ENSR00000363368	TSS200	TSS1500;3'UTR;5'UTR	10	-1	0.243017	0.577801	0.334783	1.08612e-14	4.80536e-13	Hypermethylated	-2.64492	6.02028e-19	1.08135e-17	0.587503	0.344485	1.07177e-19	8.78997e-18	Hypermethylated	-2.17009	1.26289e-16	1.19676e-15	0.584072	0.341055	1.24629e-17	3.28092e-16	Hypermethylated	-1.62968	1.4195e-10	7.20691e-10	0.593248	0.35023	1.20939e-19	2.02368e-17	Hypermethylated	-1.18888	2.08945e-05	5.41416e-05
CPXM2	cg05801246	Promoter Flanking Region	ENSR00000034694	TSS200	TSS1500;3'UTR;5'UTR	10	-1	0.243017	0.577801	0.334783	1.08612e-14	4.80536e-13	Hypermethylated	-2.64492	6.02028e-19	1.08135e-17	0.587503	0.344485	1.07177e-19	8.78997e-18	Hypermethylated	-2.17009	1.26289e-16	1.19676e-15	0.584072	0.341055	1.24629e-17	3.28092e-16	Hypermethylated	-1.62968	1.4195e-10	7.20691e-10	0.593248	0.35023	1.20939e-19	2.02368e-17	Hypermethylated	-1.18888	2.08945e-05	5.41416e-05
CPXM2	cg06557421	Promoter Flanking Region	ENSR00000034694	Body	3'UTR;5'UTR	10	-1	0.209189	0.592567	0.383378	1.40955e-15	9.97138e-14	Hypermethylated	-2.64492	6.02028e-19	1.08135e-17	0.581997	0.372807	3.05742e-18	1.19899e-16	Hypermethylated	-2.17009	1.26289e-16	1.19676e-15	0.562803	0.353613	3.42524e-16	6.36475e-15	Hypermethylated	-1.62968	1.4195e-10	7.20691e-10	0.567527	0.358338	1.09504e-16	3.58204e-15	Hypermethylated	-1.18888	2.08945e-05	5.41416e-05
CPXM2	cg06557421	Promoter	ENSR00000363368	Body	3'UTR;5'UTR	10	-1	0.209189	0.592567	0.383378	1.40955e-15	9.97138e-14	Hypermethylated	-2.64492	6.02028e-19	1.08135e-17	0.581997	0.372807	3.05742e-18	1.19899e-16	Hypermethylated	-2.17009	1.26289e-16	1.19676e-15	0.562803	0.353613	3.42524e-16	6.36475e-15	Hypermethylated	-1.62968	1.4195e-10	7.20691e-10	0.567527	0.358338	1.09504e-16	3.58204e-15	Hypermethylated	-1.18888	2.08945e-05	5.41416e-05
CPXM2	cg12164321	Promoter Flanking Region	ENSR00000034694	1stExon	1stExon;3'UTR;5'UTR	10	-1	0.150198	0.460054	0.309856	2.3415e-14	8.94901e-13	Hypermethylated	-2.64492	6.02028e-19	1.08135e-17	0.465945	0.315748	9.20547e-20	7.87488e-18	Hypermethylated	-2.17009	1.26289e-16	1.19676e-15	0.482744	0.332546	5.57041e-18	1.62337e-16	Hypermethylated	-1.62968	1.4195e-10	7.20691e-10	0.485702	0.335504	5.31412e-17	1.9522e-15	Hypermethylated	-1.18888	2.08945e-05	5.41416e-05
CPXM2	cg12164321	Promoter	ENSR00000363368	1stExon	1stExon;3'UTR;5'UTR	10	-1	0.150198	0.460054	0.309856	2.3415e-14	8.94901e-13	Hypermethylated	-2.64492	6.02028e-19	1.08135e-17	0.465945	0.315748	9.20547e-20	7.87488e-18	Hypermethylated	-2.17009	1.26289e-16	1.19676e-15	0.482744	0.332546	5.57041e-18	1.62337e-16	Hypermethylated	-1.62968	1.4195e-10	7.20691e-10	0.485702	0.335504	5.31412e-17	1.9522e-15	Hypermethylated	-1.18888	2.08945e-05	5.41416e-05
CPXM2	cg16197717	Promoter Flanking Region	ENSR00000034694	1stExon	1stExon;3'UTR;5'UTR	10	-1	0.261085	0.586729	0.325643	8.26388e-16	6.76533e-14	Hypermethylated	-2.64492	6.02028e-19	1.08135e-17	0.599016	0.33793	1.06392e-20	2.04638e-18	Hypermethylated	-2.17009	1.26289e-16	1.19676e-15	0.582354	0.321268	6.51519e-20	3.88796e-18	Hypermethylated	-1.62968	1.4195e-10	7.20691e-10	0.594963	0.333877	9.05277e-20	1.71773e-17	Hypermethylated	-1.18888	2.08945e-05	5.41416e-05
CPXM2	cg16197717	Promoter	ENSR00000363368	1stExon	1stExon;3'UTR;5'UTR	10	-1	0.261085	0.586729	0.325643	8.26388e-16	6.76533e-14	Hypermethylated	-2.64492	6.02028e-19	1.08135e-17	0.599016	0.33793	1.06392e-20	2.04638e-18	Hypermethylated	-2.17009	1.26289e-16	1.19676e-15	0.582354	0.321268	6.51519e-20	3.88796e-18	Hypermethylated	-1.62968	1.4195e-10	7.20691e-10	0.594963	0.333877	9.05277e-20	1.71773e-17	Hypermethylated	-1.18888	2.08945e-05	5.41416e-05
CR1	cg00175709	Promoter	ENSR00000019159	Body	5'UTR	1	1	0.14509	0.44858	0.303491	2.25482e-16	2.79995e-14	Hypermethylated	-1.58791	1.28555e-07	4.69261e-07	0.469375	0.324285	1.06392e-20	2.04638e-18	Hypermethylated	-1.32191	1.57896e-05	3.90078e-05	0.484219	0.33913	1.59173e-22	9.13188e-20	Hypermethylated	-1.40294	6.44271e-07	1.99322e-06	0.472959	0.32787	3.06089e-20	9.778e-18	Hypermethylated	-1.31259	4.25846e-06	1.21219e-05
CR1	cg00175709	Promoter	ENSR00000551873	Body	5'UTR	1	1	0.14509	0.44858	0.303491	2.25482e-16	2.79995e-14	Hypermethylated	-1.58791	1.28555e-07	4.69261e-07	0.469375	0.324285	1.06392e-20	2.04638e-18	Hypermethylated	-1.32191	1.57896e-05	3.90078e-05	0.484219	0.33913	1.59173e-22	9.13188e-20	Hypermethylated	-1.40294	6.44271e-07	1.99322e-06	0.472959	0.32787	3.06089e-20	9.778e-18	Hypermethylated	-1.31259	4.25846e-06	1.21219e-05
CR1	cg02588107	Promoter	ENSR00000551873	Body	1stExon;5'UTR	1	1	0.0799676	0.52437	0.444402	4.57055e-16	4.50584e-14	Hypermethylated	-1.58791	1.28555e-07	4.69261e-07	0.544499	0.464532	1.62613e-19	1.19428e-17	Hypermethylated	-1.32191	1.57896e-05	3.90078e-05	0.532582	0.452614	7.97538e-17	1.71136e-15	Hypermethylated	-1.40294	6.44271e-07	1.99322e-06	0.51198	0.432013	1.95284e-17	8.494e-16	Hypermethylated	-1.31259	4.25846e-06	1.21219e-05
CR1	cg02588107	Promoter	ENSR00000019159	Body	1stExon;5'UTR	1	1	0.0799676	0.52437	0.444402	4.57055e-16	4.50584e-14	Hypermethylated	-1.58791	1.28555e-07	4.69261e-07	0.544499	0.464532	1.62613e-19	1.19428e-17	Hypermethylated	-1.32191	1.57896e-05	3.90078e-05	0.532582	0.452614	7.97538e-17	1.71136e-15	Hypermethylated	-1.40294	6.44271e-07	1.99322e-06	0.51198	0.432013	1.95284e-17	8.494e-16	Hypermethylated	-1.31259	4.25846e-06	1.21219e-05
CSF2	cg08686879	Promoter Flanking Region	ENSR00001873717	1stExon	1stExon	5	1	0.745234	0.436308	-0.308926	2.45124e-17	8.82571e-15	Hypomethylated	2.31033	1.3348e-07	4.85858e-07	0.438727	-0.306507	1.82129e-19	1.29568e-17	Hypomethylated	1.57469	6.82145e-06	1.76282e-05	0.421511	-0.323723	7.89025e-22	1.74864e-19	Hypomethylated	1.93115	3.84366e-06	1.0744e-05	0.433847	-0.311387	1.98247e-19	2.74014e-17	Hypomethylated	1.62196	3.38082e-05	8.52272e-05
CTNND2	cg06554120	Promoter Flanking Region	ENSR00000178182	Body	TSS200;5'UTR	5	-1	0.0268118	0.340248	0.313436	6.75682e-12	1.13666e-10	Hypermethylated	-4.53166	2.50004e-56	4.80933e-53	0.355078	0.328266	9.45617e-13	9.70394e-12	Hypermethylated	-3.455	6.52295e-41	1.42593e-38	0.339658	0.312846	2.80631e-11	2.20619e-10	Hypermethylated	-2.72579	9.93927e-21	2.33173e-19	0.393492	0.36668	1.85693e-16	5.6135e-15	Hypermethylated	-2.54556	3.86943e-20	1.11099e-18
DAAM2	cg14135551	Promoter	ENSR00000196684	TSS1500	TSS1500;5'UTR	6	1	0.0771031	0.38571	0.308607	2.89192e-09	2.62521e-08	Hypermethylated	-1.97168	3.76157e-25	1.44434e-23	0.472292	0.395189	1.75152e-16	3.88195e-15	Hypermethylated	-1.55539	2.78048e-20	4.16898e-19	0.432919	0.355816	6.11008e-15	8.80669e-14	Hypermethylated	-1.28619	7.53095e-14	6.11278e-13	0.476964	0.399861	1.53842e-16	4.7771e-15	Hypermethylated	-1.04179	6.76582e-09	2.89039e-08
DAAM2	cg14135551	Promoter	ENSR00001216296	TSS1500	TSS1500;5'UTR	6	1	0.0771031	0.38571	0.308607	2.89192e-09	2.62521e-08	Hypermethylated	-1.97168	3.76157e-25	1.44434e-23	0.472292	0.395189	1.75152e-16	3.88195e-15	Hypermethylated	-1.55539	2.78048e-20	4.16898e-19	0.432919	0.355816	6.11008e-15	8.80669e-14	Hypermethylated	-1.28619	7.53095e-14	6.11278e-13	0.476964	0.399861	1.53842e-16	4.7771e-15	Hypermethylated	-1.04179	6.76582e-09	2.89039e-08
DAAM2	cg22174742	Promoter	ENSR00001216296	TSS1500	TSS1500;TSS200	6	1	0.102885	0.40979	0.306905	1.2347e-08	9.8348e-08	Hypermethylated	-1.97168	3.76157e-25	1.44434e-23	0.515464	0.412579	1.17775e-18	5.54866e-17	Hypermethylated	-1.55539	2.78048e-20	4.16898e-19	0.494168	0.391283	3.59791e-18	1.10903e-16	Hypermethylated	-1.28619	7.53095e-14	6.11278e-13	0.516967	0.414082	5.97515e-20	1.35293e-17	Hypermethylated	-1.04179	6.76582e-09	2.89039e-08
DES	cg15015639	Promoter Flanking Region	ENSR00000130544	TSS200	TSS200	2	1	0.214572	0.526461	0.311889	1.45609e-09	1.40514e-08	Hypermethylated	-4.32273	2.18482e-18	3.58612e-17	0.563881	0.349309	1.87175e-14	2.61821e-13	Hypermethylated	-3.37681	1.43289e-18	1.73252e-17	0.547405	0.332833	1.48285e-12	1.41538e-11	Hypermethylated	-2.8624	7.70111e-15	7.18807e-14	0.532399	0.317827	5.77749e-12	6.38114e-11	Hypermethylated	-1.91594	3.24759e-06	9.40447e-06
DMRTA1	cg14338345	Promoter	ENSR00001301542	1stExon	1stExon	9	1	0.229079	0.655842	0.426763	1.26721e-15	9.22517e-14	Hypermethylated	-3.78769	1.59452e-29	1.08007e-27	0.652065	0.422986	1.70706e-15	2.96561e-14	Hypermethylated	-2.83469	4.17268e-20	6.10417e-19	0.663428	0.434349	1.12001e-18	4.06422e-17	Hypermethylated	-2.56408	2.01472e-18	3.24599e-17	0.63969	0.410611	4.07051e-16	1.10922e-14	Hypermethylated	-2.56865	1.98228e-19	4.81478e-18
DMRTA1	cg14338345	Promoter	ENSR00000234039	1stExon	1stExon	9	1	0.229079	0.655842	0.426763	1.26721e-15	9.22517e-14	Hypermethylated	-3.78769	1.59452e-29	1.08007e-27	0.652065	0.422986	1.70706e-15	2.96561e-14	Hypermethylated	-2.83469	4.17268e-20	6.10417e-19	0.663428	0.434349	1.12001e-18	4.06422e-17	Hypermethylated	-2.56408	2.01472e-18	3.24599e-17	0.63969	0.410611	4.07051e-16	1.10922e-14	Hypermethylated	-2.56865	1.98228e-19	4.81478e-18
DMRTA1	cg17909890	Promoter	ENSR00001301542	1stExon	1stExon	9	1	0.110979	0.466301	0.355322	7.96653e-15	3.7571e-13	Hypermethylated	-3.78769	1.59452e-29	1.08007e-27	0.485481	0.374502	5.35854e-17	1.3724e-15	Hypermethylated	-2.83469	4.17268e-20	6.10417e-19	0.482827	0.371849	1.80131e-18	6.09584e-17	Hypermethylated	-2.56408	2.01472e-18	3.24599e-17	0.477175	0.366196	4.38442e-16	1.18154e-14	Hypermethylated	-2.56865	1.98228e-19	4.81478e-18
DMRTA1	cg17909890	Promoter	ENSR00000234039	1stExon	1stExon	9	1	0.110979	0.466301	0.355322	7.96653e-15	3.7571e-13	Hypermethylated	-3.78769	1.59452e-29	1.08007e-27	0.485481	0.374502	5.35854e-17	1.3724e-15	Hypermethylated	-2.83469	4.17268e-20	6.10417e-19	0.482827	0.371849	1.80131e-18	6.09584e-17	Hypermethylated	-2.56408	2.01472e-18	3.24599e-17	0.477175	0.366196	4.38442e-16	1.18154e-14	Hypermethylated	-2.56865	1.98228e-19	4.81478e-18
DOCK2	cg08862890	Promoter	ENSR00000190478	Body	5'UTR	5	1	0.276939	0.583724	0.306786	6.20655e-08	4.30936e-07	Hypermethylated	-1.0931	4.32425e-08	1.68645e-07	0.655584	0.378645	8.34112e-14	1.02732e-12	Hypermethylated	-1.0848	8.85577e-07	2.53547e-06	0.617467	0.340528	4.41723e-12	3.91256e-11	Hypermethylated	-1.0675	8.83726e-07	2.681e-06	0.651618	0.37468	3.78487e-15	7.9393e-14	Hypermethylated	-1.01034	2.03677e-06	6.07935e-06
DOCK2	cg08862890	Promoter	ENSR00001416399	Body	5'UTR	5	1	0.276939	0.583724	0.306786	6.20655e-08	4.30936e-07	Hypermethylated	-1.0931	4.32425e-08	1.68645e-07	0.655584	0.378645	8.34112e-14	1.02732e-12	Hypermethylated	-1.0848	8.85577e-07	2.53547e-06	0.617467	0.340528	4.41723e-12	3.91256e-11	Hypermethylated	-1.0675	8.83726e-07	2.681e-06	0.651618	0.37468	3.78487e-15	7.9393e-14	Hypermethylated	-1.01034	2.03677e-06	6.07935e-06
EIF4E3	cg10172415	Promoter	ENSR00000154381	1stExon;TSS200;5'UTR	TSS1500;1stExon;TSS200;5'UTR	3	-1	0.0269504	0.427133	0.400182	2.63086e-11	3.79375e-10	Hypermethylated	-1.48264	1.66287e-23	5.33144e-22	0.447174	0.420223	3.60482e-16	7.37163e-15	Hypermethylated	-1.65155	7.3542e-32	5.0526e-30	0.444503	0.417553	7.87071e-15	1.11142e-13	Hypermethylated	-1.57439	6.17875e-34	1.54364e-31	0.459934	0.432983	1.13774e-18	9.1162e-17	Hypermethylated	-1.52673	8.67142e-25	6.7263e-23
ELAVL4	cg19098763	TF binding site	ENSR00000006196	TSS200	TSS200	1	1	0.278757	0.591058	0.3123	7.46451e-14	2.32916e-12	Hypermethylated	-2.97382	5.27521e-18	8.25035e-17	0.598603	0.319845	9.06226e-18	2.98066e-16	Hypermethylated	-3.13411	4.91664e-32	3.46452e-30	0.605655	0.326897	3.59791e-18	1.10903e-16	Hypermethylated	-2.90779	1.54297e-26	1.02706e-24	0.582866	0.304108	2.04839e-15	4.59199e-14	Hypermethylated	-2.24689	7.40343e-13	5.66056e-12
ELAVL4	cg19098763	Promoter Flanking Region	ENSR00001744749	TSS200	TSS200	1	1	0.278757	0.591058	0.3123	7.46451e-14	2.32916e-12	Hypermethylated	-2.97382	5.27521e-18	8.25035e-17	0.598603	0.319845	9.06226e-18	2.98066e-16	Hypermethylated	-3.13411	4.91664e-32	3.46452e-30	0.605655	0.326897	3.59791e-18	1.10903e-16	Hypermethylated	-2.90779	1.54297e-26	1.02706e-24	0.582866	0.304108	2.04839e-15	4.59199e-14	Hypermethylated	-2.24689	7.40343e-13	5.66056e-12
ELMOD1	cg02989521	Promoter	ENSR00001573180	TSS200;5'UTR	TSS200;5'UTR	11	1	0.0382808	0.379395	0.341115	6.43812e-08	4.45677e-07	Hypermethylated	-1.70206	1.23552e-11	7.8675e-11	0.40521	0.366929	8.82204e-10	5.69384e-09	Hypermethylated	-1.64228	1.15655e-12	6.71352e-12	0.393274	0.354993	3.24389e-11	2.52472e-10	Hypermethylated	-1.11529	4.84732e-06	1.3344e-05	0.462333	0.424053	6.02921e-15	1.19964e-13	Hypermethylated	-1.22768	2.89047e-07	9.80173e-07
ELMOD1	cg02989521	Promoter	ENSR00001573180	TSS200;5'UTR	TSS200;5'UTR	11	1	0.0382808	0.379395	0.341115	6.43812e-08	4.45677e-07	Hypermethylated	-1.70206	1.23552e-11	7.8675e-11	0.40521	0.366929	8.82204e-10	5.69384e-09	Hypermethylated	-1.64228	1.15655e-12	6.71352e-12	0.393274	0.354993	3.24389e-11	2.52472e-10	Hypermethylated	-1.11529	4.84732e-06	1.3344e-05	0.462333	0.424053	6.02921e-15	1.19964e-13	Hypermethylated	-1.22768	2.89047e-07	9.80173e-07
EML1	cg07003632	Promoter	ENSR00000073018	TSS1500	TSS1500;5'UTR	14	1	0.030423	0.377928	0.347504	1.01996e-11	1.63592e-10	Hypermethylated	-2.71406	1.07004e-25	4.3427e-24	0.420099	0.389676	3.78849e-15	6.10077e-14	Hypermethylated	-2.17653	2.56771e-24	6.69309e-23	0.424163	0.39374	2.85312e-20	2.04126e-18	Hypermethylated	-1.84044	1.49324e-20	3.4197e-19	0.435262	0.404839	5.16732e-18	2.87866e-16	Hypermethylated	-1.4463	6.26213e-10	3.08804e-09
EML1	cg07003632	Promoter	ENSR00000181610	TSS1500	TSS1500;5'UTR	14	1	0.030423	0.377928	0.347504	1.01996e-11	1.63592e-10	Hypermethylated	-2.71406	1.07004e-25	4.3427e-24	0.420099	0.389676	3.78849e-15	6.10077e-14	Hypermethylated	-2.17653	2.56771e-24	6.69309e-23	0.424163	0.39374	2.85312e-20	2.04126e-18	Hypermethylated	-1.84044	1.49324e-20	3.4197e-19	0.435262	0.404839	5.16732e-18	2.87866e-16	Hypermethylated	-1.4463	6.26213e-10	3.08804e-09
EML1	cg14185025	Promoter	ENSR00000073018	TSS1500	TSS1500;5'UTR	14	1	0.0405264	0.374784	0.334257	1.01996e-11	1.63592e-10	Hypermethylated	-2.71406	1.07004e-25	4.3427e-24	0.443518	0.402991	2.6643e-14	3.61973e-13	Hypermethylated	-2.17653	2.56771e-24	6.69309e-23	0.416812	0.376286	1.54579e-17	3.9693e-16	Hypermethylated	-1.84044	1.49324e-20	3.4197e-19	0.465455	0.424929	2.9876e-17	1.20883e-15	Hypermethylated	-1.4463	6.26213e-10	3.08804e-09
EML1	cg14185025	Promoter	ENSR00000181610	TSS1500	TSS1500;5'UTR	14	1	0.0405264	0.374784	0.334257	1.01996e-11	1.63592e-10	Hypermethylated	-2.71406	1.07004e-25	4.3427e-24	0.443518	0.402991	2.6643e-14	3.61973e-13	Hypermethylated	-2.17653	2.56771e-24	6.69309e-23	0.416812	0.376286	1.54579e-17	3.9693e-16	Hypermethylated	-1.84044	1.49324e-20	3.4197e-19	0.465455	0.424929	2.9876e-17	1.20883e-15	Hypermethylated	-1.4463	6.26213e-10	3.08804e-09
EPB41L3	cg07352438	Promoter	ENSR00000100164	5'UTR	5'UTR	18	-1	0.0576676	0.425225	0.367557	3.55688e-07	2.13559e-06	Hypermethylated	-2.51821	1.15213e-22	3.33287e-21	0.512067	0.454399	2.17409e-10	1.5346e-09	Hypermethylated	-2.32054	6.43133e-29	3.12423e-27	0.501097	0.44343	5.73394e-10	3.72e-09	Hypermethylated	-2.19078	8.12018e-24	3.30949e-22	0.518447	0.460779	6.55545e-12	7.17146e-11	Hypermethylated	-2.23763	4.19371e-23	2.27894e-21
EPB41L3	cg07352438	Promoter	ENSR00000521645	5'UTR	5'UTR	18	-1	0.0576676	0.425225	0.367557	3.55688e-07	2.13559e-06	Hypermethylated	-2.51821	1.15213e-22	3.33287e-21	0.512067	0.454399	2.17409e-10	1.5346e-09	Hypermethylated	-2.32054	6.43133e-29	3.12423e-27	0.501097	0.44343	5.73394e-10	3.72e-09	Hypermethylated	-2.19078	8.12018e-24	3.30949e-22	0.518447	0.460779	6.55545e-12	7.17146e-11	Hypermethylated	-2.23763	4.19371e-23	2.27894e-21
EPB41L3	cg23564700	Promoter	ENSR00000521645	TSS200	1stExon;TSS200;5'UTR	18	-1	0.0468548	0.366153	0.319298	2.23302e-10	2.58002e-09	Hypermethylated	-2.51821	1.15213e-22	3.33287e-21	0.403311	0.356456	3.36469e-11	2.6822e-10	Hypermethylated	-2.32054	6.43133e-29	3.12423e-27	0.41789	0.371036	2.95068e-12	2.68636e-11	Hypermethylated	-2.19078	8.12018e-24	3.30949e-22	0.433987	0.387133	4.31095e-14	7.08063e-13	Hypermethylated	-2.23763	4.19371e-23	2.27894e-21
EPB41L3	cg23564700	Promoter	ENSR00000100164	TSS200	1stExon;TSS200;5'UTR	18	-1	0.0468548	0.366153	0.319298	2.23302e-10	2.58002e-09	Hypermethylated	-2.51821	1.15213e-22	3.33287e-21	0.403311	0.356456	3.36469e-11	2.6822e-10	Hypermethylated	-2.32054	6.43133e-29	3.12423e-27	0.41789	0.371036	2.95068e-12	2.68636e-11	Hypermethylated	-2.19078	8.12018e-24	3.30949e-22	0.433987	0.387133	4.31095e-14	7.08063e-13	Hypermethylated	-2.23763	4.19371e-23	2.27894e-21
EPHA5	cg25798792	Promoter	ENSR00001860015	1stExon	TSS1500;1stExon	4	-1	0.232514	0.556193	0.323678	3.51343e-14	1.25084e-12	Hypermethylated	-2.79892	1.41006e-17	2.05962e-16	0.574552	0.342037	1.82129e-19	1.29568e-17	Hypermethylated	-2.6264	1.61014e-28	7.33985e-27	0.586368	0.353854	1.91418e-20	1.50083e-18	Hypermethylated	-2.27044	7.09088e-20	1.47787e-18	0.569413	0.336898	5.07104e-19	5.17513e-17	Hypermethylated	-1.69629	1.59295e-09	7.39825e-09
EPHA6	cg02055132	Promoter	ENSR00001849983	TSS200	NA	3	1	0.0632741	0.369373	0.306099	4.84848e-07	2.83619e-06	Hypermethylated	-5.51543	3.22002e-26	1.38267e-24	0.432243	0.368969	1.11388e-09	7.08281e-09	Hypermethylated	-4.15314	3.12323e-25	9.11709e-24	0.39628	0.333006	2.73874e-08	1.39809e-07	Hypermethylated	-3.80116	7.59895e-22	2.21151e-20	0.460669	0.397395	1.50429e-12	1.84212e-11	Hypermethylated	-2.39917	7.24743e-08	2.67959e-07
EPHA6	cg02055132	Promoter	ENSR00000155304	TSS200	NA	3	1	0.0632741	0.369373	0.306099	4.84848e-07	2.83619e-06	Hypermethylated	-5.51543	3.22002e-26	1.38267e-24	0.432243	0.368969	1.11388e-09	7.08281e-09	Hypermethylated	-4.15314	3.12323e-25	9.11709e-24	0.39628	0.333006	2.73874e-08	1.39809e-07	Hypermethylated	-3.80116	7.59895e-22	2.21151e-20	0.460669	0.397395	1.50429e-12	1.84212e-11	Hypermethylated	-2.39917	7.24743e-08	2.67959e-07
EPHA6	cg05827732	Promoter	ENSR00001849983	1stExon	1stExon;5'UTR	3	1	0.157901	0.551881	0.39398	1.14356e-12	2.38782e-11	Hypermethylated	-5.51543	3.22002e-26	1.38267e-24	0.602898	0.444997	4.6556e-17	1.21537e-15	Hypermethylated	-4.15314	3.12323e-25	9.11709e-24	0.597128	0.439227	5.7263e-17	1.27068e-15	Hypermethylated	-3.80116	7.59895e-22	2.21151e-20	0.611694	0.453794	1.23296e-18	9.6713e-17	Hypermethylated	-2.39917	7.24743e-08	2.67959e-07
EPHA6	cg07254054	Promoter	ENSR00001849983	TSS200	NA	3	1	0.0388204	0.34107	0.302249	2.64194e-08	1.97234e-07	Hypermethylated	-5.51543	3.22002e-26	1.38267e-24	0.449289	0.410468	1.14083e-13	1.37041e-12	Hypermethylated	-4.15314	3.12323e-25	9.11709e-24	0.393624	0.354803	2.73874e-08	1.39809e-07	Hypermethylated	-3.80116	7.59895e-22	2.21151e-20	0.456963	0.418142	4.94943e-14	8.02616e-13	Hypermethylated	-2.39917	7.24743e-08	2.67959e-07
EPHA6	cg07254054	Promoter	ENSR00000155304	TSS200	NA	3	1	0.0388204	0.34107	0.302249	2.64194e-08	1.97234e-07	Hypermethylated	-5.51543	3.22002e-26	1.38267e-24	0.449289	0.410468	1.14083e-13	1.37041e-12	Hypermethylated	-4.15314	3.12323e-25	9.11709e-24	0.393624	0.354803	2.73874e-08	1.39809e-07	Hypermethylated	-3.80116	7.59895e-22	2.21151e-20	0.456963	0.418142	4.94943e-14	8.02616e-13	Hypermethylated	-2.39917	7.24743e-08	2.67959e-07
EPHA6	cg09301294	Promoter	ENSR00001849983	1stExon	TSS200;1stExon	3	1	0.105332	0.470706	0.365374	1.44972e-12	2.94319e-11	Hypermethylated	-5.51543	3.22002e-26	1.38267e-24	0.514217	0.408885	6.55187e-18	2.26377e-16	Hypermethylated	-4.15314	3.12323e-25	9.11709e-24	0.49995	0.394618	3.04446e-16	5.7256e-15	Hypermethylated	-3.80116	7.59895e-22	2.21151e-20	0.508332	0.403	1.06444e-14	1.99836e-13	Hypermethylated	-2.39917	7.24743e-08	2.67959e-07
EPHA6	cg11410023	Promoter	ENSR00001849983	1stExon	TSS200;1stExon	3	1	0.11348	0.597045	0.483565	6.75682e-12	1.13666e-10	Hypermethylated	-5.51543	3.22002e-26	1.38267e-24	0.655508	0.542027	4.32083e-19	2.48318e-17	Hypermethylated	-4.15314	3.12323e-25	9.11709e-24	0.624617	0.511137	1.42765e-15	2.32699e-14	Hypermethylated	-3.80116	7.59895e-22	2.21151e-20	0.630006	0.516526	7.73634e-15	1.49915e-13	Hypermethylated	-2.39917	7.24743e-08	2.67959e-07
EPHA6	cg15405439	Promoter	ENSR00001849983	1stExon	TSS200;1stExon	3	1	0.181063	0.496028	0.314965	1.59355e-12	3.1949e-11	Hypermethylated	-5.51543	3.22002e-26	1.38267e-24	0.548103	0.36704	1.76579e-18	7.67131e-17	Hypermethylated	-4.15314	3.12323e-25	9.11709e-24	0.520701	0.339638	1.27204e-15	2.09495e-14	Hypermethylated	-3.80116	7.59895e-22	2.21151e-20	0.5174	0.336337	1.68292e-14	3.02372e-13	Hypermethylated	-2.39917	7.24743e-08	2.67959e-07
EPHA6	cg26364205	Promoter	ENSR00001849983	1stExon	1stExon	3	1	0.126602	0.481405	0.354804	3.22209e-12	5.91806e-11	Hypermethylated	-5.51543	3.22002e-26	1.38267e-24	0.546698	0.420096	1.96408e-19	1.37373e-17	Hypermethylated	-4.15314	3.12323e-25	9.11709e-24	0.526774	0.400172	1.32683e-16	2.70935e-15	Hypermethylated	-3.80116	7.59895e-22	2.21151e-20	0.522858	0.396257	2.07837e-16	6.19226e-15	Hypermethylated	-2.39917	7.24743e-08	2.67959e-07
ESM1	cg00992687	TF binding site	ENSR00001869106	3'UTR	3'UTR	5	-1	0.84341	0.467149	-0.376261	3.6803e-16	3.86263e-14	Hypomethylated	2.60162	4.04715e-11	2.38235e-10	0.489924	-0.353486	1.24751e-19	9.82338e-18	Hypomethylated	2.92424	1.06801e-17	1.16536e-16	0.467107	-0.376303	1.91466e-19	9.29851e-18	Hypomethylated	2.98482	7.94209e-18	1.17074e-16	0.523784	-0.319626	4.96742e-18	2.79112e-16	Hypomethylated	2.80806	1.62618e-14	1.63017e-13
ESM1	cg09452568	TF binding site	ENSR00001869106	Body		5	-1	0.913516	0.529183	-0.384334	3.11882e-13	7.77474e-12	Hypomethylated	2.60162	4.04715e-11	2.38235e-10	0.562112	-0.351404	2.15607e-15	3.66245e-14	Hypomethylated	2.92424	1.06801e-17	1.16536e-16	0.534867	-0.378649	3.56825e-15	5.37453e-14	Hypomethylated	2.98482	7.94209e-18	1.17074e-16	0.569722	-0.343795	1.56875e-14	2.83559e-13	Hypomethylated	2.80806	1.62618e-14	1.63017e-13
FAM163A	cg20318608	Promoter Flanking Region	ENSR00001752174	5'UTR		1	1	0.0425193	0.415709	0.373189	8.06783e-09	6.67557e-08	Hypermethylated	-2.20665	2.76097e-18	4.46701e-17	0.466925	0.424405	5.81088e-15	9.00552e-14	Hypermethylated	-1.83501	3.04451e-20	4.5401e-19	0.490547	0.448028	7.44072e-15	1.05556e-13	Hypermethylated	-1.6135	3.96626e-16	4.49346e-15	0.435543	0.393024	4.93135e-12	5.51628e-11	Hypermethylated	-1.35604	5.9064e-11	3.37958e-10
FAM163A	cg20318608	Open chromatin	ENSR00000016477	5'UTR		1	1	0.0425193	0.415709	0.373189	8.06783e-09	6.67557e-08	Hypermethylated	-2.20665	2.76097e-18	4.46701e-17	0.466925	0.424405	5.81088e-15	9.00552e-14	Hypermethylated	-1.83501	3.04451e-20	4.5401e-19	0.490547	0.448028	7.44072e-15	1.05556e-13	Hypermethylated	-1.6135	3.96626e-16	4.49346e-15	0.435543	0.393024	4.93135e-12	5.51628e-11	Hypermethylated	-1.35604	5.9064e-11	3.37958e-10
FAM19A2	cg20041366	Promoter	ENSR00001777909	5'UTR;1stExon	1stExon;TSS1500;5'UTR;3'UTR	12	-1	0.268705	0.697699	0.428994	2.27098e-15	1.42209e-13	Hypermethylated	-1.85523	4.10971e-14	3.65504e-13	0.71278	0.444075	2.36755e-18	9.73037e-17	Hypermethylated	-1.87775	1.78769e-28	8.07273e-27	0.715836	0.447131	2.80505e-21	3.83935e-19	Hypermethylated	-1.47808	1.90486e-15	1.95851e-14	0.703644	0.434939	1.23296e-18	9.6713e-17	Hypermethylated	-1.55347	2.41994e-16	3.32755e-15
FAM46C	cg23098693	Promoter	ENSR00000284898	5'UTR	5'UTR	1	1	0.537142	0.879332	0.34219	2.15413e-15	1.366e-13	Hypermethylated	-1.53183	1.22641e-15	1.34968e-14	0.867866	0.330724	3.53715e-18	1.35159e-16	Hypermethylated	-1.76017	6.74796e-22	1.26152e-20	0.842667	0.305525	2.01585e-15	3.18943e-14	Hypermethylated	-1.61447	1.23338e-15	1.2937e-14	0.85966	0.322518	6.349e-16	1.63248e-14	Hypermethylated	-1.73443	5.52683e-22	2.26212e-20
FMN2	cg15031661	Promoter	ENSR00000022504	1stExon	1stExon	1	1	0.218983	0.592684	0.3737	5.19241e-10	5.51956e-09	Hypermethylated	-5.41927	5.12172e-37	8.71917e-35	0.551092	0.332109	1.86116e-09	1.1454e-08	Hypermethylated	-3.60433	2.52063e-23	5.77941e-22	0.579286	0.360303	2.70253e-10	1.83655e-09	Hypermethylated	-2.46501	2.12561e-11	1.20585e-10	0.647131	0.428148	8.28432e-14	1.28524e-12	Hypermethylated	-2.05116	4.60834e-08	1.75303e-07
FMN2	cg15031661	Promoter	ENSR00000555843	1stExon	1stExon	1	1	0.218983	0.592684	0.3737	5.19241e-10	5.51956e-09	Hypermethylated	-5.41927	5.12172e-37	8.71917e-35	0.551092	0.332109	1.86116e-09	1.1454e-08	Hypermethylated	-3.60433	2.52063e-23	5.77941e-22	0.579286	0.360303	2.70253e-10	1.83655e-09	Hypermethylated	-2.46501	2.12561e-11	1.20585e-10	0.647131	0.428148	8.28432e-14	1.28524e-12	Hypermethylated	-2.05116	4.60834e-08	1.75303e-07
FOXD3	cg02283366	TF binding site	ENSR00000007675			1	-1	0.130104	0.513977	0.383873	4.04899e-15	2.20687e-13	Hypermethylated	-4.28346	5.43597e-34	6.45505e-32	0.525288	0.395184	2.36755e-18	9.73037e-17	Hypermethylated	-3.20889	9.05933e-29	4.33518e-27	0.556556	0.426452	7.43001e-20	4.31755e-18	Hypermethylated	-2.69808	3.28178e-18	5.13107e-17	0.503593	0.373489	1.39072e-18	1.0516e-16	Hypermethylated	-2.53426	1.91194e-14	1.89198e-13
FOXD3	cg15617155	TF binding site	ENSR00001037999			1	-1	0.316116	0.624669	0.308553	3.01843e-14	1.10298e-12	Hypermethylated	-4.28346	5.43597e-34	6.45505e-32	0.624083	0.307967	1.19654e-16	2.76881e-15	Hypermethylated	-3.20889	9.05933e-29	4.33518e-27	0.644642	0.328526	1.47618e-19	7.52297e-18	Hypermethylated	-2.69808	3.28178e-18	5.13107e-17	0.63814	0.322024	2.06555e-19	2.80825e-17	Hypermethylated	-2.53426	1.91194e-14	1.89198e-13
FOXF2	cg12221475	Promoter	ENSR00001877377	1stExon	1stExon	6	1	0.136771	0.475789	0.339018	2.3142e-06	1.18544e-05	Hypermethylated	-2.55268	2.03543e-28	1.20109e-26	0.542862	0.406091	6.19674e-13	6.55666e-12	Hypermethylated	-2.08657	3.65587e-29	1.81726e-27	0.530287	0.393516	4.17422e-10	2.76089e-09	Hypermethylated	-1.85065	1.34217e-23	5.29086e-22	0.541901	0.40513	7.73634e-15	1.49915e-13	Hypermethylated	-1.57718	2.53082e-14	2.46799e-13
FOXF2	cg12221475	Promoter	ENSR00000191935	1stExon	1stExon	6	1	0.136771	0.475789	0.339018	2.3142e-06	1.18544e-05	Hypermethylated	-2.55268	2.03543e-28	1.20109e-26	0.542862	0.406091	6.19674e-13	6.55666e-12	Hypermethylated	-2.08657	3.65587e-29	1.81726e-27	0.530287	0.393516	4.17422e-10	2.76089e-09	Hypermethylated	-1.85065	1.34217e-23	5.29086e-22	0.541901	0.40513	7.73634e-15	1.49915e-13	Hypermethylated	-1.57718	2.53082e-14	2.46799e-13
FOXF2	cg17305266	Promoter	ENSR00001877377	1stExon	1stExon	6	1	0.110205	0.527323	0.417118	4.82579e-13	1.12993e-11	Hypermethylated	-2.55268	2.03543e-28	1.20109e-26	0.5757	0.465495	7.56917e-18	2.55582e-16	Hypermethylated	-2.08657	3.65587e-29	1.81726e-27	0.552357	0.442151	3.32586e-16	6.19805e-15	Hypermethylated	-1.85065	1.34217e-23	5.29086e-22	0.55764	0.447434	7.21147e-17	2.51786e-15	Hypermethylated	-1.57718	2.53082e-14	2.46799e-13
FOXF2	cg26987597	Promoter	ENSR00001877377	1stExon	NA	6	1	0.181318	0.611513	0.430194	3.34015e-14	1.20073e-12	Hypermethylated	-2.55268	2.03543e-28	1.20109e-26	0.652647	0.471329	1.11327e-19	9.03898e-18	Hypermethylated	-2.08657	3.65587e-29	1.81726e-27	0.628333	0.447015	5.20586e-19	2.13164e-17	Hypermethylated	-1.85065	1.34217e-23	5.29086e-22	0.61057	0.429252	2.70137e-16	7.7844e-15	Hypermethylated	-1.57718	2.53082e-14	2.46799e-13
FOXI2	cg07918545	TF binding site	ENSR00000363857	1stExon	NA	10	1	0.3459	0.732059	0.386159	3.84143e-17	1.07658e-14	Hypermethylated	-1.76889	7.30138e-09	3.17273e-08	0.736428	0.390528	3.03122e-20	3.70242e-18	Hypermethylated	-1.62756	1.05682e-10	4.86832e-10	0.726302	0.380402	1.73191e-20	1.39197e-18	Hypermethylated	-1.2123	1.44664e-06	4.27743e-06	0.712514	0.366614	5.49982e-19	5.45727e-17	Hypermethylated	-1.12621	4.89657e-06	1.38238e-05
FOXI2	cg08829841	TF binding site	ENSR00000363857	TSS200	TSS200	10	1	0.331273	0.706366	0.375093	2.25482e-16	2.79995e-14	Hypermethylated	-1.76889	7.30138e-09	3.17273e-08	0.723406	0.392133	3.81889e-20	4.36403e-18	Hypermethylated	-1.62756	1.05682e-10	4.86832e-10	0.719258	0.387985	6.54518e-21	6.86946e-19	Hypermethylated	-1.2123	1.44664e-06	4.27743e-06	0.710221	0.378948	1.36881e-19	2.17967e-17	Hypermethylated	-1.12621	4.89657e-06	1.38238e-05
FOXI2	cg08829841	TF binding site	ENSR00000035140	TSS200	TSS200	10	1	0.331273	0.706366	0.375093	2.25482e-16	2.79995e-14	Hypermethylated	-1.76889	7.30138e-09	3.17273e-08	0.723406	0.392133	3.81889e-20	4.36403e-18	Hypermethylated	-1.62756	1.05682e-10	4.86832e-10	0.719258	0.387985	6.54518e-21	6.86946e-19	Hypermethylated	-1.2123	1.44664e-06	4.27743e-06	0.710221	0.378948	1.36881e-19	2.17967e-17	Hypermethylated	-1.12621	4.89657e-06	1.38238e-05
FOXI2	cg16642284	TF binding site	ENSR00000363857	TSS200	TSS200	10	1	0.229522	0.725818	0.496297	5.85259e-13	1.33419e-11	Hypermethylated	-1.76889	7.30138e-09	3.17273e-08	0.7534	0.523878	1.72663e-17	5.17169e-16	Hypermethylated	-1.62756	1.05682e-10	4.86832e-10	0.747339	0.517817	4.77661e-17	1.08074e-15	Hypermethylated	-1.2123	1.44664e-06	4.27743e-06	0.744361	0.514839	8.84457e-16	2.18543e-14	Hypermethylated	-1.12621	4.89657e-06	1.38238e-05
FOXI2	cg16642284	TF binding site	ENSR00000035140	TSS200	TSS200	10	1	0.229522	0.725818	0.496297	5.85259e-13	1.33419e-11	Hypermethylated	-1.76889	7.30138e-09	3.17273e-08	0.7534	0.523878	1.72663e-17	5.17169e-16	Hypermethylated	-1.62756	1.05682e-10	4.86832e-10	0.747339	0.517817	4.77661e-17	1.08074e-15	Hypermethylated	-1.2123	1.44664e-06	4.27743e-06	0.744361	0.514839	8.84457e-16	2.18543e-14	Hypermethylated	-1.12621	4.89657e-06	1.38238e-05
FOXI2	cg25539045	TF binding site	ENSR00000363857	TSS1500	TSS1500	10	1	0.2561	0.606748	0.350648	2.32251e-12	4.43752e-11	Hypermethylated	-1.76889	7.30138e-09	3.17273e-08	0.676606	0.420507	9.79063e-19	4.75924e-17	Hypermethylated	-1.62756	1.05682e-10	4.86832e-10	0.661246	0.405147	2.66983e-20	1.94323e-18	Hypermethylated	-1.2123	1.44664e-06	4.27743e-06	0.6492	0.3931	1.0498e-18	8.60396e-17	Hypermethylated	-1.12621	4.89657e-06	1.38238e-05
FOXI2	cg25539045	TF binding site	ENSR00000035140	TSS1500	TSS1500	10	1	0.2561	0.606748	0.350648	2.32251e-12	4.43752e-11	Hypermethylated	-1.76889	7.30138e-09	3.17273e-08	0.676606	0.420507	9.79063e-19	4.75924e-17	Hypermethylated	-1.62756	1.05682e-10	4.86832e-10	0.661246	0.405147	2.66983e-20	1.94323e-18	Hypermethylated	-1.2123	1.44664e-06	4.27743e-06	0.6492	0.3931	1.0498e-18	8.60396e-17	Hypermethylated	-1.12621	4.89657e-06	1.38238e-05
GALR1	cg03032214	Open chromatin	ENSR00000105266	TSS200	TSS200	18	1	0.0895276	0.463217	0.37369	2.59217e-14	9.71503e-13	Hypermethylated	-3.70572	7.15739e-27	3.4508e-25	0.497145	0.407617	1.62613e-19	1.19428e-17	Hypermethylated	-3.10171	4.75388e-30	2.63991e-28	0.475315	0.385788	1.63451e-16	3.26716e-15	Hypermethylated	-2.56948	4.75285e-20	1.0082e-18	0.463527	0.373999	1.69109e-13	2.46327e-12	Hypermethylated	-1.9762	6.90427e-11	3.88015e-10
GALR1	cg03032214	Open chromatin	ENSR00000114597	TSS200	TSS200	18	1	0.0895276	0.463217	0.37369	2.59217e-14	9.71503e-13	Hypermethylated	-3.70572	7.15739e-27	3.4508e-25	0.497145	0.407617	1.62613e-19	1.19428e-17	Hypermethylated	-3.10171	4.75388e-30	2.63991e-28	0.475315	0.385788	1.63451e-16	3.26716e-15	Hypermethylated	-2.56948	4.75285e-20	1.0082e-18	0.463527	0.373999	1.69109e-13	2.46327e-12	Hypermethylated	-1.9762	6.90427e-11	3.88015e-10
GALR1	cg03502002	Open chromatin	ENSR00000105266	1stExon;5'UTR	TSS1500	18	1	0.170321	0.708593	0.538272	4.99018e-15	2.5956e-13	Hypermethylated	-3.70572	7.15739e-27	3.4508e-25	0.748591	0.57827	1.24751e-19	9.82338e-18	Hypermethylated	-3.10171	4.75388e-30	2.63991e-28	0.690136	0.519815	1.58659e-16	3.18094e-15	Hypermethylated	-2.56948	4.75285e-20	1.0082e-18	0.693991	0.52367	4.73768e-17	1.77251e-15	Hypermethylated	-1.9762	6.90427e-11	3.88015e-10
GALR1	cg03502002	Open chromatin	ENSR00000114597	1stExon;5'UTR	TSS1500	18	1	0.170321	0.708593	0.538272	4.99018e-15	2.5956e-13	Hypermethylated	-3.70572	7.15739e-27	3.4508e-25	0.748591	0.57827	1.24751e-19	9.82338e-18	Hypermethylated	-3.10171	4.75388e-30	2.63991e-28	0.690136	0.519815	1.58659e-16	3.18094e-15	Hypermethylated	-2.56948	4.75285e-20	1.0082e-18	0.693991	0.52367	4.73768e-17	1.77251e-15	Hypermethylated	-1.9762	6.90427e-11	3.88015e-10
GALR1	cg03659519	Open chromatin	ENSR00000105266	TSS200	TSS1500	18	1	0.0833243	0.468854	0.38553	3.60868e-13	8.79785e-12	Hypermethylated	-3.70572	7.15739e-27	3.4508e-25	0.483922	0.400597	5.66976e-18	2.00544e-16	Hypermethylated	-3.10171	4.75388e-30	2.63991e-28	0.464697	0.381373	2.68366e-15	4.14289e-14	Hypermethylated	-2.56948	4.75285e-20	1.0082e-18	0.440494	0.35717	2.77711e-12	3.24508e-11	Hypermethylated	-1.9762	6.90427e-11	3.88015e-10
GALR1	cg03659519	Open chromatin	ENSR00000114597	TSS200	TSS1500	18	1	0.0833243	0.468854	0.38553	3.60868e-13	8.79785e-12	Hypermethylated	-3.70572	7.15739e-27	3.4508e-25	0.483922	0.400597	5.66976e-18	2.00544e-16	Hypermethylated	-3.10171	4.75388e-30	2.63991e-28	0.464697	0.381373	2.68366e-15	4.14289e-14	Hypermethylated	-2.56948	4.75285e-20	1.0082e-18	0.440494	0.35717	2.77711e-12	3.24508e-11	Hypermethylated	-1.9762	6.90427e-11	3.88015e-10
GALR1	cg04534765	Open chromatin	ENSR00000105266	1stExon;5'UTR	TSS200	18	1	0.171821	0.581574	0.409752	1.90957e-14	7.55497e-13	Hypermethylated	-3.70572	7.15739e-27	3.4508e-25	0.633364	0.461543	3.03122e-20	3.70242e-18	Hypermethylated	-3.10171	4.75388e-30	2.63991e-28	0.613584	0.441762	3.97347e-20	2.63016e-18	Hypermethylated	-2.56948	4.75285e-20	1.0082e-18	0.604161	0.43234	5.05746e-20	1.25051e-17	Hypermethylated	-1.9762	6.90427e-11	3.88015e-10
GALR1	cg04534765	Open chromatin	ENSR00000114597	1stExon;5'UTR	TSS200	18	1	0.171821	0.581574	0.409752	1.90957e-14	7.55497e-13	Hypermethylated	-3.70572	7.15739e-27	3.4508e-25	0.633364	0.461543	3.03122e-20	3.70242e-18	Hypermethylated	-3.10171	4.75388e-30	2.63991e-28	0.613584	0.441762	3.97347e-20	2.63016e-18	Hypermethylated	-2.56948	4.75285e-20	1.0082e-18	0.604161	0.43234	5.05746e-20	1.25051e-17	Hypermethylated	-1.9762	6.90427e-11	3.88015e-10
GALR1	cg06360427	Open chromatin	ENSR00000114597	1stExon	1stExon	18	1	0.262433	0.573474	0.311041	1.26721e-15	9.22517e-14	Hypermethylated	-3.70572	7.15739e-27	3.4508e-25	0.593051	0.330618	1.29572e-19	1.00964e-17	Hypermethylated	-3.10171	4.75388e-30	2.63991e-28	0.588016	0.325584	6.30446e-20	3.79442e-18	Hypermethylated	-2.56948	4.75285e-20	1.0082e-18	0.571944	0.309511	4.10408e-20	1.12516e-17	Hypermethylated	-1.9762	6.90427e-11	3.88015e-10
GALR1	cg06360427	Open chromatin	ENSR00000105266	1stExon	1stExon	18	1	0.262433	0.573474	0.311041	1.26721e-15	9.22517e-14	Hypermethylated	-3.70572	7.15739e-27	3.4508e-25	0.593051	0.330618	1.29572e-19	1.00964e-17	Hypermethylated	-3.10171	4.75388e-30	2.63991e-28	0.588016	0.325584	6.30446e-20	3.79442e-18	Hypermethylated	-2.56948	4.75285e-20	1.0082e-18	0.571944	0.309511	4.10408e-20	1.12516e-17	Hypermethylated	-1.9762	6.90427e-11	3.88015e-10
GALR1	cg10390058	Open chromatin	ENSR00000105266	1stExon	1stExon	18	1	0.211741	0.550732	0.338991	1.31865e-12	2.70778e-11	Hypermethylated	-3.70572	7.15739e-27	3.4508e-25	0.590531	0.37879	1.0463e-17	3.36505e-16	Hypermethylated	-3.10171	4.75388e-30	2.63991e-28	0.594895	0.383154	4.15775e-19	1.7625e-17	Hypermethylated	-2.56948	4.75285e-20	1.0082e-18	0.579641	0.3679	2.74202e-18	1.75525e-16	Hypermethylated	-1.9762	6.90427e-11	3.88015e-10
GALR1	cg10390058	Open chromatin	ENSR00000114597	1stExon	1stExon	18	1	0.211741	0.550732	0.338991	1.31865e-12	2.70778e-11	Hypermethylated	-3.70572	7.15739e-27	3.4508e-25	0.590531	0.37879	1.0463e-17	3.36505e-16	Hypermethylated	-3.10171	4.75388e-30	2.63991e-28	0.594895	0.383154	4.15775e-19	1.7625e-17	Hypermethylated	-2.56948	4.75285e-20	1.0082e-18	0.579641	0.3679	2.74202e-18	1.75525e-16	Hypermethylated	-1.9762	6.90427e-11	3.88015e-10
GALR1	cg10486998	Open chromatin	ENSR00000105266	TSS1500	TSS1500	18	1	0.118029	0.481424	0.363395	4.89348e-12	8.55005e-11	Hypermethylated	-3.70572	7.15739e-27	3.4508e-25	0.50635	0.388321	1.19654e-16	2.76881e-15	Hypermethylated	-3.10171	4.75388e-30	2.63991e-28	0.505703	0.387674	1.13261e-14	1.55309e-13	Hypermethylated	-2.56948	4.75285e-20	1.0082e-18	0.505983	0.387954	1.05136e-12	1.32189e-11	Hypermethylated	-1.9762	6.90427e-11	3.88015e-10
GALR1	cg10486998	Open chromatin	ENSR00000114597	TSS1500	TSS1500	18	1	0.118029	0.481424	0.363395	4.89348e-12	8.55005e-11	Hypermethylated	-3.70572	7.15739e-27	3.4508e-25	0.50635	0.388321	1.19654e-16	2.76881e-15	Hypermethylated	-3.10171	4.75388e-30	2.63991e-28	0.505703	0.387674	1.13261e-14	1.55309e-13	Hypermethylated	-2.56948	4.75285e-20	1.0082e-18	0.505983	0.387954	1.05136e-12	1.32189e-11	Hypermethylated	-1.9762	6.90427e-11	3.88015e-10
GALR1	cg15146859	Open chromatin	ENSR00000105266	TSS1500	TSS1500	18	1	0.0367658	0.41611	0.379345	2.36639e-09	2.18527e-08	Hypermethylated	-3.70572	7.15739e-27	3.4508e-25	0.443771	0.407005	3.78472e-14	4.9855e-13	Hypermethylated	-3.10171	4.75388e-30	2.63991e-28	0.443068	0.406302	1.4964e-14	2.00868e-13	Hypermethylated	-2.56948	4.75285e-20	1.0082e-18	0.444728	0.407962	7.09312e-13	9.19771e-12	Hypermethylated	-1.9762	6.90427e-11	3.88015e-10
GALR1	cg15146859	Open chromatin	ENSR00000114597	TSS1500	TSS1500	18	1	0.0367658	0.41611	0.379345	2.36639e-09	2.18527e-08	Hypermethylated	-3.70572	7.15739e-27	3.4508e-25	0.443771	0.407005	3.78472e-14	4.9855e-13	Hypermethylated	-3.10171	4.75388e-30	2.63991e-28	0.443068	0.406302	1.4964e-14	2.00868e-13	Hypermethylated	-2.56948	4.75285e-20	1.0082e-18	0.444728	0.407962	7.09312e-13	9.19771e-12	Hypermethylated	-1.9762	6.90427e-11	3.88015e-10
GALR1	cg15343119	Open chromatin	ENSR00000105266	TSS1500	TSS1500	18	1	0.139146	0.488745	0.349599	6.16309e-12	1.04797e-10	Hypermethylated	-3.70572	7.15739e-27	3.4508e-25	0.513448	0.374303	6.84917e-17	1.69548e-15	Hypermethylated	-3.10171	4.75388e-30	2.63991e-28	0.507217	0.368071	3.82203e-14	4.76809e-13	Hypermethylated	-2.56948	4.75285e-20	1.0082e-18	0.50907	0.369924	5.09868e-13	6.78804e-12	Hypermethylated	-1.9762	6.90427e-11	3.88015e-10
GALR1	cg15343119	Open chromatin	ENSR00000114597	TSS1500	TSS1500	18	1	0.139146	0.488745	0.349599	6.16309e-12	1.04797e-10	Hypermethylated	-3.70572	7.15739e-27	3.4508e-25	0.513448	0.374303	6.84917e-17	1.69548e-15	Hypermethylated	-3.10171	4.75388e-30	2.63991e-28	0.507217	0.368071	3.82203e-14	4.76809e-13	Hypermethylated	-2.56948	4.75285e-20	1.0082e-18	0.50907	0.369924	5.09868e-13	6.78804e-12	Hypermethylated	-1.9762	6.90427e-11	3.88015e-10
GALR1	cg17911318	Open chromatin	ENSR00000105266	TSS200	TSS1500	18	1	0.112439	0.491723	0.379284	4.2994e-14	1.47963e-12	Hypermethylated	-3.70572	7.15739e-27	3.4508e-25	0.526405	0.413966	2.36755e-18	9.73037e-17	Hypermethylated	-3.10171	4.75388e-30	2.63991e-28	0.481784	0.369345	1.07108e-14	1.47592e-13	Hypermethylated	-2.56948	4.75285e-20	1.0082e-18	0.458832	0.346393	1.71256e-12	2.07533e-11	Hypermethylated	-1.9762	6.90427e-11	3.88015e-10
GALR1	cg17911318	Open chromatin	ENSR00000114597	TSS200	TSS1500	18	1	0.112439	0.491723	0.379284	4.2994e-14	1.47963e-12	Hypermethylated	-3.70572	7.15739e-27	3.4508e-25	0.526405	0.413966	2.36755e-18	9.73037e-17	Hypermethylated	-3.10171	4.75388e-30	2.63991e-28	0.481784	0.369345	1.07108e-14	1.47592e-13	Hypermethylated	-2.56948	4.75285e-20	1.0082e-18	0.458832	0.346393	1.71256e-12	2.07533e-11	Hypermethylated	-1.9762	6.90427e-11	3.88015e-10
GALR1	cg20872937	Open chromatin	ENSR00000114597	TSS200	TSS1500	18	1	0.0645516	0.547672	0.48312	5.25763e-14	1.74499e-12	Hypermethylated	-3.70572	7.15739e-27	3.4508e-25	0.558662	0.49411	2.94789e-18	1.16278e-16	Hypermethylated	-3.10171	4.75388e-30	2.63991e-28	0.530761	0.46621	7.12208e-16	1.23723e-14	Hypermethylated	-2.56948	4.75285e-20	1.0082e-18	0.508517	0.443966	4.04182e-13	5.48369e-12	Hypermethylated	-1.9762	6.90427e-11	3.88015e-10
GALR1	cg20872937	Open chromatin	ENSR00000105266	TSS200	TSS1500	18	1	0.0645516	0.547672	0.48312	5.25763e-14	1.74499e-12	Hypermethylated	-3.70572	7.15739e-27	3.4508e-25	0.558662	0.49411	2.94789e-18	1.16278e-16	Hypermethylated	-3.10171	4.75388e-30	2.63991e-28	0.530761	0.46621	7.12208e-16	1.23723e-14	Hypermethylated	-2.56948	4.75285e-20	1.0082e-18	0.508517	0.443966	4.04182e-13	5.48369e-12	Hypermethylated	-1.9762	6.90427e-11	3.88015e-10
GALR1	cg26721264	Open chromatin	ENSR00000114597	TSS1500	TSS1500	18	1	0.035198	0.34744	0.312242	3.27123e-10	3.63709e-09	Hypermethylated	-3.70572	7.15739e-27	3.4508e-25	0.376925	0.341727	8.32667e-15	1.24892e-13	Hypermethylated	-3.10171	4.75388e-30	2.63991e-28	0.388133	0.352935	9.84905e-15	1.36577e-13	Hypermethylated	-2.56948	4.75285e-20	1.0082e-18	0.377951	0.342753	1.08627e-12	1.36293e-11	Hypermethylated	-1.9762	6.90427e-11	3.88015e-10
GALR1	cg26721264	Open chromatin	ENSR00000105266	TSS1500	TSS1500	18	1	0.035198	0.34744	0.312242	3.27123e-10	3.63709e-09	Hypermethylated	-3.70572	7.15739e-27	3.4508e-25	0.376925	0.341727	8.32667e-15	1.24892e-13	Hypermethylated	-3.10171	4.75388e-30	2.63991e-28	0.388133	0.352935	9.84905e-15	1.36577e-13	Hypermethylated	-2.56948	4.75285e-20	1.0082e-18	0.377951	0.342753	1.08627e-12	1.36293e-11	Hypermethylated	-1.9762	6.90427e-11	3.88015e-10
GDF1	cg00773902	Promoter	ENSR00001816646	TSS1500	TSS1500;5'UTR	19	-1	0.0756642	0.537826	0.462162	1.33962e-11	2.08415e-10	Hypermethylated	-2.20347	2.59606e-11	1.57046e-10	0.586588	0.510923	8.05945e-15	1.21227e-13	Hypermethylated	-2.29901	1.49881e-20	2.35368e-19	0.556703	0.481038	3.06926e-14	3.89184e-13	Hypermethylated	-1.68533	4.45982e-10	2.10847e-09	0.587057	0.511393	3.27746e-15	6.98805e-14	Hypermethylated	-1.89226	5.82715e-12	3.85213e-11
GDF1	cg03351460	Promoter	ENSR00001816646	TSS1500	TSS1500;5'UTR	19	-1	0.0597249	0.501332	0.441607	2.55078e-12	4.81924e-11	Hypermethylated	-2.20347	2.59606e-11	1.57046e-10	0.571868	0.512143	5.44179e-15	8.48677e-14	Hypermethylated	-2.29901	1.49881e-20	2.35368e-19	0.547415	0.48769	4.46201e-16	8.09615e-15	Hypermethylated	-1.68533	4.45982e-10	2.10847e-09	0.569062	0.509337	1.59748e-16	4.93451e-15	Hypermethylated	-1.89226	5.82715e-12	3.85213e-11
GDNF	cg18725867	Promoter Flanking Region	ENSR00000179683	5'UTR;TSS200	5'UTR	5	-1	0.212741	0.592233	0.379492	1.48651e-15	1.03832e-13	Hypermethylated	-2.75225	3.06906e-21	7.42636e-20	0.627221	0.41448	3.08473e-19	1.92014e-17	Hypermethylated	-1.99684	1.89262e-20	2.92671e-19	0.627211	0.41447	2.71113e-21	3.75724e-19	Hypermethylated	-1.67293	3.43895e-15	3.39083e-14	0.601476	0.388734	1.11345e-19	1.93307e-17	Hypermethylated	-1.64899	1.35827e-12	9.88173e-12
GDNF	cg18725867	Promoter Flanking Region	ENSR00001278424	5'UTR;TSS200	5'UTR	5	-1	0.212741	0.592233	0.379492	1.48651e-15	1.03832e-13	Hypermethylated	-2.75225	3.06906e-21	7.42636e-20	0.627221	0.41448	3.08473e-19	1.92014e-17	Hypermethylated	-1.99684	1.89262e-20	2.92671e-19	0.627211	0.41447	2.71113e-21	3.75724e-19	Hypermethylated	-1.67293	3.43895e-15	3.39083e-14	0.601476	0.388734	1.11345e-19	1.93307e-17	Hypermethylated	-1.64899	1.35827e-12	9.88173e-12
GNAO1	cg00246932	Promoter Flanking Region	ENSR00000086249	TSS200;Body	TSS200;5'UTR	16	1	0.0595096	0.529203	0.469693	2.00874e-13	5.34822e-12	Hypermethylated	-4.04398	8.43614e-36	1.29829e-33	0.568641	0.509131	1.64069e-18	7.24406e-17	Hypermethylated	-3.18018	8.93999e-35	9.50158e-33	0.595586	0.536076	2.71301e-18	8.67658e-17	Hypermethylated	-2.68939	7.38702e-24	3.04292e-22	0.613081	0.553571	1.31349e-19	2.13151e-17	Hypermethylated	-2.04043	1.58168e-11	9.8119e-11
GNAO1	cg00246932	Promoter Flanking Region	ENSR00001801672	TSS200;Body	TSS200;5'UTR	16	1	0.0595096	0.529203	0.469693	2.00874e-13	5.34822e-12	Hypermethylated	-4.04398	8.43614e-36	1.29829e-33	0.568641	0.509131	1.64069e-18	7.24406e-17	Hypermethylated	-3.18018	8.93999e-35	9.50158e-33	0.595586	0.536076	2.71301e-18	8.67658e-17	Hypermethylated	-2.68939	7.38702e-24	3.04292e-22	0.613081	0.553571	1.31349e-19	2.13151e-17	Hypermethylated	-2.04043	1.58168e-11	9.8119e-11
GNAO1	cg00866976	Promoter	ENSR00000148909	TSS1500;Body	1stExon;TSS1500;3'UTR	16	1	0.0664224	0.41531	0.348888	6.67806e-08	4.60942e-07	Hypermethylated	-4.04398	8.43614e-36	1.29829e-33	0.452908	0.386486	2.24586e-12	2.16192e-11	Hypermethylated	-3.18018	8.93999e-35	9.50158e-33	0.437598	0.371176	9.33214e-12	7.87631e-11	Hypermethylated	-2.68939	7.38702e-24	3.04292e-22	0.472363	0.40594	1.47651e-15	3.43623e-14	Hypermethylated	-2.04043	1.58168e-11	9.8119e-11
GNAO1	cg01157070	Promoter Flanking Region	ENSR00001801672	TSS200;Body	TSS200;5'UTR	16	1	0.0497777	0.40503	0.355252	6.14111e-13	1.39102e-11	Hypermethylated	-4.04398	8.43614e-36	1.29829e-33	0.456496	0.406719	1.49689e-17	4.57506e-16	Hypermethylated	-3.18018	8.93999e-35	9.50158e-33	0.491964	0.442186	3.59791e-18	1.10903e-16	Hypermethylated	-2.68939	7.38702e-24	3.04292e-22	0.504982	0.455204	8.93564e-19	7.64226e-17	Hypermethylated	-2.04043	1.58168e-11	9.8119e-11
GNAO1	cg01157070	Promoter Flanking Region	ENSR00000086249	TSS200;Body	TSS200;5'UTR	16	1	0.0497777	0.40503	0.355252	6.14111e-13	1.39102e-11	Hypermethylated	-4.04398	8.43614e-36	1.29829e-33	0.456496	0.406719	1.49689e-17	4.57506e-16	Hypermethylated	-3.18018	8.93999e-35	9.50158e-33	0.491964	0.442186	3.59791e-18	1.10903e-16	Hypermethylated	-2.68939	7.38702e-24	3.04292e-22	0.504982	0.455204	8.93564e-19	7.64226e-17	Hypermethylated	-2.04043	1.58168e-11	9.8119e-11
GNAO1	cg02667667	Promoter Flanking Region	ENSR00000086249	TSS200;Body	TSS200;5'UTR	16	1	0.0653299	0.500661	0.435331	1.19923e-12	2.49053e-11	Hypermethylated	-4.04398	8.43614e-36	1.29829e-33	0.547209	0.481879	1.70211e-18	7.45578e-17	Hypermethylated	-3.18018	8.93999e-35	9.50158e-33	0.568765	0.503436	2.17667e-18	7.17024e-17	Hypermethylated	-2.68939	7.38702e-24	3.04292e-22	0.571314	0.505984	1.23296e-18	9.6713e-17	Hypermethylated	-2.04043	1.58168e-11	9.8119e-11
GNAO1	cg02667667	Promoter Flanking Region	ENSR00001801672	TSS200;Body	TSS200;5'UTR	16	1	0.0653299	0.500661	0.435331	1.19923e-12	2.49053e-11	Hypermethylated	-4.04398	8.43614e-36	1.29829e-33	0.547209	0.481879	1.70211e-18	7.45578e-17	Hypermethylated	-3.18018	8.93999e-35	9.50158e-33	0.568765	0.503436	2.17667e-18	7.17024e-17	Hypermethylated	-2.68939	7.38702e-24	3.04292e-22	0.571314	0.505984	1.23296e-18	9.6713e-17	Hypermethylated	-2.04043	1.58168e-11	9.8119e-11
GNAO1	cg07700514	Promoter Flanking Region	ENSR00000086249	TSS200;Body	TSS200;5'UTR	16	1	0.0618274	0.569005	0.507177	1.51997e-12	3.06791e-11	Hypermethylated	-4.04398	8.43614e-36	1.29829e-33	0.600862	0.539035	2.64204e-18	1.06536e-16	Hypermethylated	-3.18018	8.93999e-35	9.50158e-33	0.627105	0.565278	2.3182e-18	7.56892e-17	Hypermethylated	-2.68939	7.38702e-24	3.04292e-22	0.638781	0.576953	3.51589e-19	4.009e-17	Hypermethylated	-2.04043	1.58168e-11	9.8119e-11
GNAO1	cg07700514	Promoter Flanking Region	ENSR00001801672	TSS200;Body	TSS200;5'UTR	16	1	0.0618274	0.569005	0.507177	1.51997e-12	3.06791e-11	Hypermethylated	-4.04398	8.43614e-36	1.29829e-33	0.600862	0.539035	2.64204e-18	1.06536e-16	Hypermethylated	-3.18018	8.93999e-35	9.50158e-33	0.627105	0.565278	2.3182e-18	7.56892e-17	Hypermethylated	-2.68939	7.38702e-24	3.04292e-22	0.638781	0.576953	3.51589e-19	4.009e-17	Hypermethylated	-2.04043	1.58168e-11	9.8119e-11
GNAO1	cg07829842	Promoter Flanking Region	ENSR00000086249	TSS200;Body	TSS200;5'UTR	16	1	0.0496381	0.50472	0.455082	1.03973e-12	2.19942e-11	Hypermethylated	-4.04398	8.43614e-36	1.29829e-33	0.54081	0.491172	3.05742e-18	1.19899e-16	Hypermethylated	-3.18018	8.93999e-35	9.50158e-33	0.566368	0.51673	2.5477e-18	8.22127e-17	Hypermethylated	-2.68939	7.38702e-24	3.04292e-22	0.573223	0.523585	6.49389e-20	1.41684e-17	Hypermethylated	-2.04043	1.58168e-11	9.8119e-11
GNAO1	cg07829842	Promoter Flanking Region	ENSR00001801672	TSS200;Body	TSS200;5'UTR	16	1	0.0496381	0.50472	0.455082	1.03973e-12	2.19942e-11	Hypermethylated	-4.04398	8.43614e-36	1.29829e-33	0.54081	0.491172	3.05742e-18	1.19899e-16	Hypermethylated	-3.18018	8.93999e-35	9.50158e-33	0.566368	0.51673	2.5477e-18	8.22127e-17	Hypermethylated	-2.68939	7.38702e-24	3.04292e-22	0.573223	0.523585	6.49389e-20	1.41684e-17	Hypermethylated	-2.04043	1.58168e-11	9.8119e-11
GNAO1	cg08613597	Promoter	ENSR00000148909	TSS1500;Body	1stExon;TSS1500;3'UTR	16	1	0.109042	0.441678	0.332635	1.41937e-06	7.57896e-06	Hypermethylated	-4.04398	8.43614e-36	1.29829e-33	0.472484	0.363442	7.54621e-10	4.92424e-09	Hypermethylated	-3.18018	8.93999e-35	9.50158e-33	0.450277	0.341235	9.53725e-09	5.1948e-08	Hypermethylated	-2.68939	7.38702e-24	3.04292e-22	0.492766	0.383724	8.4317e-12	9.0586e-11	Hypermethylated	-2.04043	1.58168e-11	9.8119e-11
GNAO1	cg10273340	Promoter	ENSR00000148909	TSS1500;Body	1stExon;TSS1500;3'UTR	16	1	0.0551717	0.451221	0.39605	1.88001e-08	1.44509e-07	Hypermethylated	-4.04398	8.43614e-36	1.29829e-33	0.499877	0.444705	5.19825e-14	6.6605e-13	Hypermethylated	-3.18018	8.93999e-35	9.50158e-33	0.479589	0.424417	1.68551e-12	1.59442e-11	Hypermethylated	-2.68939	7.38702e-24	3.04292e-22	0.514175	0.459003	7.92071e-16	1.98222e-14	Hypermethylated	-2.04043	1.58168e-11	9.8119e-11
GNAO1	cg19047292	Promoter Flanking Region	ENSR00000086249	TSS200;Body	TSS200;5'UTR	16	1	0.0642316	0.491818	0.427586	2.67302e-12	5.01313e-11	Hypermethylated	-4.04398	8.43614e-36	1.29829e-33	0.53267	0.468438	6.55187e-18	2.26377e-16	Hypermethylated	-3.18018	8.93999e-35	9.50158e-33	0.552507	0.488275	1.49901e-17	3.86275e-16	Hypermethylated	-2.68939	7.38702e-24	3.04292e-22	0.553241	0.489009	1.0929e-18	8.83826e-17	Hypermethylated	-2.04043	1.58168e-11	9.8119e-11
GNAO1	cg19047292	Promoter Flanking Region	ENSR00001801672	TSS200;Body	TSS200;5'UTR	16	1	0.0642316	0.491818	0.427586	2.67302e-12	5.01313e-11	Hypermethylated	-4.04398	8.43614e-36	1.29829e-33	0.53267	0.468438	6.55187e-18	2.26377e-16	Hypermethylated	-3.18018	8.93999e-35	9.50158e-33	0.552507	0.488275	1.49901e-17	3.86275e-16	Hypermethylated	-2.68939	7.38702e-24	3.04292e-22	0.553241	0.489009	1.0929e-18	8.83826e-17	Hypermethylated	-2.04043	1.58168e-11	9.8119e-11
GPR27	cg10172415	Promoter	ENSR00001367182	1stExon;5'UTR;TSS200	TSS1500;1stExon;TSS200;5'UTR	3	1	0.0269504	0.427133	0.400182	2.63086e-11	3.79375e-10	Hypermethylated	-2.2968	1.4842e-16	1.89334e-15	0.447174	0.420223	3.60482e-16	7.37163e-15	Hypermethylated	-2.27609	7.07713e-21	1.1518e-19	0.444503	0.417553	7.87071e-15	1.11142e-13	Hypermethylated	-1.41127	2.41134e-07	7.90508e-07	0.459934	0.432983	1.13774e-18	9.1162e-17	Hypermethylated	-1.17641	1.04203e-05	2.80908e-05
GPR27	cg10172415	Promoter	ENSR00000154381	1stExon;5'UTR;TSS200	TSS1500;1stExon;TSS200;5'UTR	3	1	0.0269504	0.427133	0.400182	2.63086e-11	3.79375e-10	Hypermethylated	-2.2968	1.4842e-16	1.89334e-15	0.447174	0.420223	3.60482e-16	7.37163e-15	Hypermethylated	-2.27609	7.07713e-21	1.1518e-19	0.444503	0.417553	7.87071e-15	1.11142e-13	Hypermethylated	-1.41127	2.41134e-07	7.90508e-07	0.459934	0.432983	1.13774e-18	9.1162e-17	Hypermethylated	-1.17641	1.04203e-05	2.80908e-05
GPR88	cg03696327	Promoter Flanking Region	ENSR00000010657	Body		1	1	0.0936737	0.395162	0.301488	1.27868e-10	1.5605e-09	Hypermethylated	-3.02877	2.87986e-22	7.95976e-21	0.416916	0.323242	5.26599e-15	8.23863e-14	Hypermethylated	-2.29491	4.41054e-19	5.74445e-18	0.404369	0.310695	4.75563e-14	5.83225e-13	Hypermethylated	-1.80087	6.37435e-12	3.91393e-11	0.441847	0.348173	3.25576e-16	9.16164e-15	Hypermethylated	-1.54898	1.40818e-08	5.7502e-08
GPR88	cg03696327	Promoter Flanking Region	ENSR00000541783	Body		1	1	0.0936737	0.395162	0.301488	1.27868e-10	1.5605e-09	Hypermethylated	-3.02877	2.87986e-22	7.95976e-21	0.416916	0.323242	5.26599e-15	8.23863e-14	Hypermethylated	-2.29491	4.41054e-19	5.74445e-18	0.404369	0.310695	4.75563e-14	5.83225e-13	Hypermethylated	-1.80087	6.37435e-12	3.91393e-11	0.441847	0.348173	3.25576e-16	9.16164e-15	Hypermethylated	-1.54898	1.40818e-08	5.7502e-08
GPR88	cg14421860	Promoter Flanking Region	ENSR00000541783	Body		1	1	0.0893334	0.567157	0.477824	2.21571e-13	5.81537e-12	Hypermethylated	-3.02877	2.87986e-22	7.95976e-21	0.595825	0.506492	3.17096e-18	1.2353e-16	Hypermethylated	-2.29491	4.41054e-19	5.74445e-18	0.571187	0.481853	1.64873e-15	2.6563e-14	Hypermethylated	-1.80087	6.37435e-12	3.91393e-11	0.56462	0.475286	4.06403e-17	1.55943e-15	Hypermethylated	-1.54898	1.40818e-08	5.7502e-08
GPR88	cg14421860	Promoter Flanking Region	ENSR00000010657	Body		1	1	0.0893334	0.567157	0.477824	2.21571e-13	5.81537e-12	Hypermethylated	-3.02877	2.87986e-22	7.95976e-21	0.595825	0.506492	3.17096e-18	1.2353e-16	Hypermethylated	-2.29491	4.41054e-19	5.74445e-18	0.571187	0.481853	1.64873e-15	2.6563e-14	Hypermethylated	-1.80087	6.37435e-12	3.91393e-11	0.56462	0.475286	4.06403e-17	1.55943e-15	Hypermethylated	-1.54898	1.40818e-08	5.7502e-08
GPR88	cg22602002	Promoter Flanking Region	ENSR00000541783	Body		1	1	0.0668967	0.430296	0.363399	4.25882e-12	7.56264e-11	Hypermethylated	-3.02877	2.87986e-22	7.95976e-21	0.46424	0.397343	9.45608e-14	1.15318e-12	Hypermethylated	-2.29491	4.41054e-19	5.74445e-18	0.430893	0.363996	4.2007e-12	3.73226e-11	Hypermethylated	-1.80087	6.37435e-12	3.91393e-11	0.485657	0.41876	2.9876e-17	1.20883e-15	Hypermethylated	-1.54898	1.40818e-08	5.7502e-08
GPR88	cg22602002	Promoter Flanking Region	ENSR00000010657	Body		1	1	0.0668967	0.430296	0.363399	4.25882e-12	7.56264e-11	Hypermethylated	-3.02877	2.87986e-22	7.95976e-21	0.46424	0.397343	9.45608e-14	1.15318e-12	Hypermethylated	-2.29491	4.41054e-19	5.74445e-18	0.430893	0.363996	4.2007e-12	3.73226e-11	Hypermethylated	-1.80087	6.37435e-12	3.91393e-11	0.485657	0.41876	2.9876e-17	1.20883e-15	Hypermethylated	-1.54898	1.40818e-08	5.7502e-08
GRIA2	cg00699993	Promoter Flanking Region	ENSR00001864971	TSS200;TSS1500	TSS1500;5'UTR	4	1	0.207027	0.521345	0.314318	5.53848e-15	2.81782e-13	Hypermethylated	-2.98209	3.95272e-18	6.30501e-17	0.546048	0.339021	4.00956e-19	2.34522e-17	Hypermethylated	-1.9678	5.004e-13	3.02046e-12	0.553261	0.346234	1.03101e-19	5.62366e-18	Hypermethylated	-1.86782	1.83585e-11	1.05296e-10	0.522929	0.315902	9.68801e-18	4.78057e-16	Hypermethylated	-1.62718	2.96358e-08	1.1571e-07
GRIA2	cg00699993	TF binding site	ENSR00000175369	TSS200;TSS1500	TSS1500;5'UTR	4	1	0.207027	0.521345	0.314318	5.53848e-15	2.81782e-13	Hypermethylated	-2.98209	3.95272e-18	6.30501e-17	0.546048	0.339021	4.00956e-19	2.34522e-17	Hypermethylated	-1.9678	5.004e-13	3.02046e-12	0.553261	0.346234	1.03101e-19	5.62366e-18	Hypermethylated	-1.86782	1.83585e-11	1.05296e-10	0.522929	0.315902	9.68801e-18	4.78057e-16	Hypermethylated	-1.62718	2.96358e-08	1.1571e-07
GRIA2	cg10410142	Promoter Flanking Region	ENSR00001864971	TSS200;TSS1500	NA	4	1	0.215596	0.615356	0.39976	6.31749e-16	5.59964e-14	Hypermethylated	-2.98209	3.95272e-18	6.30501e-17	0.619931	0.404335	8.76148e-19	4.34449e-17	Hypermethylated	-1.9678	5.004e-13	3.02046e-12	0.632363	0.416767	5.52837e-21	6.0799e-19	Hypermethylated	-1.86782	1.83585e-11	1.05296e-10	0.603399	0.387802	1.00838e-18	8.36201e-17	Hypermethylated	-1.62718	2.96358e-08	1.1571e-07
GRIA2	cg10410142	TF binding site	ENSR00000175369	TSS200;TSS1500	NA	4	1	0.215596	0.615356	0.39976	6.31749e-16	5.59964e-14	Hypermethylated	-2.98209	3.95272e-18	6.30501e-17	0.619931	0.404335	8.76148e-19	4.34449e-17	Hypermethylated	-1.9678	5.004e-13	3.02046e-12	0.632363	0.416767	5.52837e-21	6.0799e-19	Hypermethylated	-1.86782	1.83585e-11	1.05296e-10	0.603399	0.387802	1.00838e-18	8.36201e-17	Hypermethylated	-1.62718	2.96358e-08	1.1571e-07
GRIA2	cg13914083	Promoter Flanking Region	ENSR00001864971	TSS1500	NA	4	1	0.189911	0.56005	0.370139	1.56761e-15	1.07827e-13	Hypermethylated	-2.98209	3.95272e-18	6.30501e-17	0.570664	0.380753	8.13552e-19	4.09128e-17	Hypermethylated	-1.9678	5.004e-13	3.02046e-12	0.580577	0.390666	1.91466e-19	9.29851e-18	Hypermethylated	-1.86782	1.83585e-11	1.05296e-10	0.5576	0.367689	3.08915e-18	1.92126e-16	Hypermethylated	-1.62718	2.96358e-08	1.1571e-07
GRIA2	cg13914083	TF binding site	ENSR00000175369	TSS1500	NA	4	1	0.189911	0.56005	0.370139	1.56761e-15	1.07827e-13	Hypermethylated	-2.98209	3.95272e-18	6.30501e-17	0.570664	0.380753	8.13552e-19	4.09128e-17	Hypermethylated	-1.9678	5.004e-13	3.02046e-12	0.580577	0.390666	1.91466e-19	9.29851e-18	Hypermethylated	-1.86782	1.83585e-11	1.05296e-10	0.5576	0.367689	3.08915e-18	1.92126e-16	Hypermethylated	-1.62718	2.96358e-08	1.1571e-07
GRIA2	cg15425280	Promoter Flanking Region	ENSR00001864971	TSS1500	TSS1500;1stExon;5'UTR	4	1	0.303349	0.608006	0.304656	1.26721e-15	9.22517e-14	Hypermethylated	-2.98209	3.95272e-18	6.30501e-17	0.619849	0.316499	2.45576e-18	1.00432e-16	Hypermethylated	-1.9678	5.004e-13	3.02046e-12	0.626346	0.322997	1.91466e-19	9.29851e-18	Hypermethylated	-1.86782	1.83585e-11	1.05296e-10	0.603597	0.300247	4.77515e-18	2.70137e-16	Hypermethylated	-1.62718	2.96358e-08	1.1571e-07
GRIA2	cg15425280	TF binding site	ENSR00000175369	TSS1500	TSS1500;1stExon;5'UTR	4	1	0.303349	0.608006	0.304656	1.26721e-15	9.22517e-14	Hypermethylated	-2.98209	3.95272e-18	6.30501e-17	0.619849	0.316499	2.45576e-18	1.00432e-16	Hypermethylated	-1.9678	5.004e-13	3.02046e-12	0.626346	0.322997	1.91466e-19	9.29851e-18	Hypermethylated	-1.86782	1.83585e-11	1.05296e-10	0.603597	0.300247	4.77515e-18	2.70137e-16	Hypermethylated	-1.62718	2.96358e-08	1.1571e-07
GRIA4	cg00343633	Promoter	ENSR00001051696	5'UTR;TSS200	TSS1500;5'UTR;TSS200	11	1	0.197968	0.720425	0.522457	4.54311e-17	1.12868e-14	Hypermethylated	-3.12493	1.46482e-25	5.88281e-24	0.74841	0.550442	4.4921e-21	1.3325e-18	Hypermethylated	-2.58584	1.52345e-28	7.02796e-27	0.747603	0.549635	5.39373e-22	1.43879e-19	Hypermethylated	-2.19418	4.67798e-19	8.42605e-18	0.707776	0.509809	1.55997e-20	7.50124e-18	Hypermethylated	-2.0332	1.86715e-16	2.6237e-15
GRIA4	cg03225817	Promoter	ENSR00001051696	5'UTR;TSS200	TSS1500;5'UTR;TSS200	11	1	0.104846	0.548939	0.444092	8.8539e-17	1.57914e-14	Hypermethylated	-3.12493	1.46482e-25	5.88281e-24	0.595039	0.490192	9.46361e-21	1.93753e-18	Hypermethylated	-2.58584	1.52345e-28	7.02796e-27	0.595621	0.490774	1.2776e-21	2.3345e-19	Hypermethylated	-2.19418	4.67798e-19	8.42605e-18	0.55791	0.453064	3.93592e-20	1.11676e-17	Hypermethylated	-2.0332	1.86715e-16	2.6237e-15
GRIA4	cg07972135	Promoter	ENSR00001051696	5'UTR;TSS200	TSS1500;5'UTR;TSS200	11	1	0.143158	0.587534	0.444376	1.7431e-15	1.16627e-13	Hypermethylated	-3.12493	1.46482e-25	5.88281e-24	0.643135	0.499976	2.59772e-20	3.351e-18	Hypermethylated	-2.58584	1.52345e-28	7.02796e-27	0.650319	0.507161	1.11353e-21	2.13506e-19	Hypermethylated	-2.19418	4.67798e-19	8.42605e-18	0.611279	0.46812	1.55997e-20	7.50124e-18	Hypermethylated	-2.0332	1.86715e-16	2.6237e-15
GRIA4	cg15603568	Promoter	ENSR00001051696	5'UTR;TSS200	TSS1500;5'UTR;TSS200	11	1	0.278774	0.686179	0.407405	7.83236e-16	6.52312e-14	Hypermethylated	-3.12493	1.46482e-25	5.88281e-24	0.729326	0.450552	8.09374e-21	1.79919e-18	Hypermethylated	-2.58584	1.52345e-28	7.02796e-27	0.728844	0.45007	3.44006e-21	4.37429e-19	Hypermethylated	-2.19418	4.67798e-19	8.42605e-18	0.704289	0.425515	2.58746e-20	9.22526e-18	Hypermethylated	-2.0332	1.86715e-16	2.6237e-15
GRIA4	cg19343464	Promoter	ENSR00001051696	1stExon;5'UTR	TSS1500;5'UTR;1stExon	11	1	0.344898	0.728682	0.383785	3.11509e-15	1.79901e-13	Hypermethylated	-3.12493	1.46482e-25	5.88281e-24	0.729199	0.384302	5.8233e-20	5.79873e-18	Hypermethylated	-2.58584	1.52345e-28	7.02796e-27	0.756656	0.411759	3.31651e-22	1.15321e-19	Hypermethylated	-2.19418	4.67798e-19	8.42605e-18	0.734556	0.389658	2.37867e-20	8.87935e-18	Hypermethylated	-2.0332	1.86715e-16	2.6237e-15
GRIA4	cg20073686	Promoter	ENSR00001051696	Body	5'UTR	11	1	0.278284	0.582856	0.304571	3.17528e-14	1.15166e-12	Hypermethylated	-3.12493	1.46482e-25	5.88281e-24	0.595315	0.31703	1.16518e-17	3.68417e-16	Hypermethylated	-2.58584	1.52345e-28	7.02796e-27	0.579741	0.301457	6.50771e-18	1.86019e-16	Hypermethylated	-2.19418	4.67798e-19	8.42605e-18	0.597742	0.319458	1.33603e-18	1.0251e-16	Hypermethylated	-2.0332	1.86715e-16	2.6237e-15
GRIA4	cg21217024	Promoter	ENSR00001051696	5'UTR;TSS200	TSS1500;5'UTR;TSS200	11	1	0.174634	0.569274	0.39464	1.35468e-13	3.84043e-12	Hypermethylated	-3.12493	1.46482e-25	5.88281e-24	0.616563	0.441929	1.11327e-19	9.03898e-18	Hypermethylated	-2.58584	1.52345e-28	7.02796e-27	0.621575	0.446941	6.76972e-21	7.04843e-19	Hypermethylated	-2.19418	4.67798e-19	8.42605e-18	0.604989	0.430355	2.06555e-19	2.80825e-17	Hypermethylated	-2.0332	1.86715e-16	2.6237e-15
GRIA4	cg23559689	Promoter	ENSR00001051696	5'UTR;TSS200	TSS1500;5'UTR;TSS200	11	1	0.229922	0.655819	0.425897	1.37672e-16	2.04689e-14	Hypermethylated	-3.12493	1.46482e-25	5.88281e-24	0.705703	0.475782	2.79704e-21	1.09912e-18	Hypermethylated	-2.58584	1.52345e-28	7.02796e-27	0.704017	0.474095	5.71838e-21	6.21406e-19	Hypermethylated	-2.19418	4.67798e-19	8.42605e-18	0.685946	0.456024	3.21843e-21	6.25099e-18	Hypermethylated	-2.0332	1.86715e-16	2.6237e-15
GRID2	cg02468050	Promoter	ENSR00001861440	Body	TSS1500;5'UTR	4	1	0.0800933	0.513944	0.433851	4.5981e-13	1.08342e-11	Hypermethylated	-1.89855	2.50517e-06	7.65315e-06	0.597187	0.517094	1.85421e-17	5.49395e-16	Hypermethylated	-1.74201	1.81301e-07	5.6271e-07	0.564518	0.484424	6.92479e-18	1.96313e-16	Hypermethylated	-1.34494	0.000185312	0.000410885	0.589787	0.509694	1.63244e-18	1.18157e-16	Hypermethylated	-1.76734	3.68032e-07	1.22573e-06
GRID2	cg02468050	Promoter Flanking Region	ENSR00000170763	Body	TSS1500;5'UTR	4	1	0.0800933	0.513944	0.433851	4.5981e-13	1.08342e-11	Hypermethylated	-1.89855	2.50517e-06	7.65315e-06	0.597187	0.517094	1.85421e-17	5.49395e-16	Hypermethylated	-1.74201	1.81301e-07	5.6271e-07	0.564518	0.484424	6.92479e-18	1.96313e-16	Hypermethylated	-1.34494	0.000185312	0.000410885	0.589787	0.509694	1.63244e-18	1.18157e-16	Hypermethylated	-1.76734	3.68032e-07	1.22573e-06
GRID2	cg07733446	Promoter Flanking Region	ENSR00000170763	Body	TSS1500;5'UTR	4	1	0.0709469	0.443779	0.372832	4.03825e-10	4.4002e-09	Hypermethylated	-1.89855	2.50517e-06	7.65315e-06	0.502399	0.431452	3.66615e-14	4.84329e-13	Hypermethylated	-1.74201	1.81301e-07	5.6271e-07	0.47968	0.408733	7.75354e-14	9.17003e-13	Hypermethylated	-1.34494	0.000185312	0.000410885	0.489222	0.418275	2.54569e-15	5.57616e-14	Hypermethylated	-1.76734	3.68032e-07	1.22573e-06
GRID2	cg07733446	Promoter	ENSR00001861440	Body	TSS1500;5'UTR	4	1	0.0709469	0.443779	0.372832	4.03825e-10	4.4002e-09	Hypermethylated	-1.89855	2.50517e-06	7.65315e-06	0.502399	0.431452	3.66615e-14	4.84329e-13	Hypermethylated	-1.74201	1.81301e-07	5.6271e-07	0.47968	0.408733	7.75354e-14	9.17003e-13	Hypermethylated	-1.34494	0.000185312	0.000410885	0.489222	0.418275	2.54569e-15	5.57616e-14	Hypermethylated	-1.76734	3.68032e-07	1.22573e-06
GRID2	cg07961994	Promoter Flanking Region	ENSR00000170763	Body	5'UTR	4	1	0.10186	0.482327	0.380467	3.97645e-13	9.56681e-12	Hypermethylated	-1.89855	2.50517e-06	7.65315e-06	0.555218	0.453358	1.35044e-15	2.40366e-14	Hypermethylated	-1.74201	1.81301e-07	5.6271e-07	0.540405	0.438545	8.08644e-18	2.24525e-16	Hypermethylated	-1.34494	0.000185312	0.000410885	0.563269	0.461409	9.05949e-17	3.05087e-15	Hypermethylated	-1.76734	3.68032e-07	1.22573e-06
GRID2	cg07961994	Promoter	ENSR00001861440	Body	5'UTR	4	1	0.10186	0.482327	0.380467	3.97645e-13	9.56681e-12	Hypermethylated	-1.89855	2.50517e-06	7.65315e-06	0.555218	0.453358	1.35044e-15	2.40366e-14	Hypermethylated	-1.74201	1.81301e-07	5.6271e-07	0.540405	0.438545	8.08644e-18	2.24525e-16	Hypermethylated	-1.34494	0.000185312	0.000410885	0.563269	0.461409	9.05949e-17	3.05087e-15	Hypermethylated	-1.76734	3.68032e-07	1.22573e-06
GRID2	cg09111223	TF binding site	ENSR00000170762	TSS1500	5'UTR;TSS1500	4	1	0.0566345	0.424574	0.367939	2.46345e-09	2.26722e-08	Hypermethylated	-1.89855	2.50517e-06	7.65315e-06	0.461607	0.404973	5.7385e-12	5.16804e-11	Hypermethylated	-1.74201	1.81301e-07	5.6271e-07	0.439249	0.382614	6.0049e-08	2.91876e-07	Hypermethylated	-1.34494	0.000185312	0.000410885	0.472009	0.415374	1.18937e-11	1.24572e-10	Hypermethylated	-1.76734	3.68032e-07	1.22573e-06
GRID2	cg09111223	Promoter	ENSR00001861440	TSS1500	5'UTR;TSS1500	4	1	0.0566345	0.424574	0.367939	2.46345e-09	2.26722e-08	Hypermethylated	-1.89855	2.50517e-06	7.65315e-06	0.461607	0.404973	5.7385e-12	5.16804e-11	Hypermethylated	-1.74201	1.81301e-07	5.6271e-07	0.439249	0.382614	6.0049e-08	2.91876e-07	Hypermethylated	-1.34494	0.000185312	0.000410885	0.472009	0.415374	1.18937e-11	1.24572e-10	Hypermethylated	-1.76734	3.68032e-07	1.22573e-06
GRID2	cg17198929	Promoter Flanking Region	ENSR00000170763	Body	5'UTR	4	1	0.0884551	0.414593	0.326138	1.92446e-12	3.76417e-11	Hypermethylated	-1.89855	2.50517e-06	7.65315e-06	0.45655	0.368095	1.25279e-13	1.49453e-12	Hypermethylated	-1.74201	1.81301e-07	5.6271e-07	0.433696	0.345241	2.87431e-13	3.08222e-12	Hypermethylated	-1.34494	0.000185312	0.000410885	0.421957	0.333502	1.45623e-12	1.78662e-11	Hypermethylated	-1.76734	3.68032e-07	1.22573e-06
GRID2	cg17198929	Promoter	ENSR00001861440	Body	5'UTR	4	1	0.0884551	0.414593	0.326138	1.92446e-12	3.76417e-11	Hypermethylated	-1.89855	2.50517e-06	7.65315e-06	0.45655	0.368095	1.25279e-13	1.49453e-12	Hypermethylated	-1.74201	1.81301e-07	5.6271e-07	0.433696	0.345241	2.87431e-13	3.08222e-12	Hypermethylated	-1.34494	0.000185312	0.000410885	0.421957	0.333502	1.45623e-12	1.78662e-11	Hypermethylated	-1.76734	3.68032e-07	1.22573e-06
GRID2	cg20388823	Promoter Flanking Region	ENSR00000170763	Body	NA	4	1	0.155768	0.579124	0.423356	1.25755e-12	2.59675e-11	Hypermethylated	-1.89855	2.50517e-06	7.65315e-06	0.624423	0.468655	3.5463e-15	5.75131e-14	Hypermethylated	-1.74201	1.81301e-07	5.6271e-07	0.613506	0.457739	5.23023e-17	1.17192e-15	Hypermethylated	-1.34494	0.000185312	0.000410885	0.644997	0.48923	2.76583e-17	1.13418e-15	Hypermethylated	-1.76734	3.68032e-07	1.22573e-06
GRID2	cg21187769	Promoter	ENSR00001861440	Body	TSS1500;5'UTR	4	1	0.0728677	0.496987	0.424119	7.59468e-11	9.77317e-10	Hypermethylated	-1.89855	2.50517e-06	7.65315e-06	0.555865	0.482997	8.71995e-16	1.62124e-14	Hypermethylated	-1.74201	1.81301e-07	5.6271e-07	0.534623	0.461755	3.27638e-15	4.96663e-14	Hypermethylated	-1.34494	0.000185312	0.000410885	0.552219	0.479351	8.72193e-17	2.95051e-15	Hypermethylated	-1.76734	3.68032e-07	1.22573e-06
GRID2	cg21187769	Promoter Flanking Region	ENSR00000170763	Body	TSS1500;5'UTR	4	1	0.0728677	0.496987	0.424119	7.59468e-11	9.77317e-10	Hypermethylated	-1.89855	2.50517e-06	7.65315e-06	0.555865	0.482997	8.71995e-16	1.62124e-14	Hypermethylated	-1.74201	1.81301e-07	5.6271e-07	0.534623	0.461755	3.27638e-15	4.96663e-14	Hypermethylated	-1.34494	0.000185312	0.000410885	0.552219	0.479351	8.72193e-17	2.95051e-15	Hypermethylated	-1.76734	3.68032e-07	1.22573e-06
GRIN2A	cg04933990	TF binding site	ENSR00000083094	Body		16	-1	0.0965636	0.483206	0.386643	4.28972e-11	5.8673e-10	Hypermethylated	-3.45089	1.49999e-30	1.16352e-28	0.519097	0.422534	1.35546e-14	1.94983e-13	Hypermethylated	-3.04259	1.96247e-32	1.49217e-30	0.503346	0.406782	1.03021e-11	8.63988e-11	Hypermethylated	-1.64334	1.61939e-07	5.46721e-07	0.538952	0.442389	7.7819e-17	2.68343e-15	Hypermethylated	-1.7063	1.42766e-08	5.82231e-08
GRIN2A	cg04933990	Promoter Flanking Region	ENSR00001631608	Body		16	-1	0.0965636	0.483206	0.386643	4.28972e-11	5.8673e-10	Hypermethylated	-3.45089	1.49999e-30	1.16352e-28	0.519097	0.422534	1.35546e-14	1.94983e-13	Hypermethylated	-3.04259	1.96247e-32	1.49217e-30	0.503346	0.406782	1.03021e-11	8.63988e-11	Hypermethylated	-1.64334	1.61939e-07	5.46721e-07	0.538952	0.442389	7.7819e-17	2.68343e-15	Hypermethylated	-1.7063	1.42766e-08	5.82231e-08
GRIN2A	cg06299307	Promoter Flanking Region	ENSR00001631608	Body		16	-1	0.0860354	0.496847	0.410812	5.35835e-08	3.76573e-07	Hypermethylated	-3.45089	1.49999e-30	1.16352e-28	0.513878	0.427843	1.97024e-11	1.62817e-10	Hypermethylated	-3.04259	1.96247e-32	1.49217e-30	0.509143	0.423108	1.31691e-10	9.36391e-10	Hypermethylated	-1.64334	1.61939e-07	5.46721e-07	0.58174	0.495705	8.84457e-16	2.18543e-14	Hypermethylated	-1.7063	1.42766e-08	5.82231e-08
GRIN2A	cg06299307	TF binding site	ENSR00000083094	Body		16	-1	0.0860354	0.496847	0.410812	5.35835e-08	3.76573e-07	Hypermethylated	-3.45089	1.49999e-30	1.16352e-28	0.513878	0.427843	1.97024e-11	1.62817e-10	Hypermethylated	-3.04259	1.96247e-32	1.49217e-30	0.509143	0.423108	1.31691e-10	9.36391e-10	Hypermethylated	-1.64334	1.61939e-07	5.46721e-07	0.58174	0.495705	8.84457e-16	2.18543e-14	Hypermethylated	-1.7063	1.42766e-08	5.82231e-08
GUCY1A2	cg12800047	Open chromatin	ENSR00000044401	Body		11	-1	0.805269	0.451218	-0.354051	2.11471e-14	8.23292e-13	Hypomethylated	1.21407	1.21007e-05	3.34407e-05	0.440584	-0.364686	1.64069e-18	7.24406e-17	Hypomethylated	1.14174	1.21145e-05	3.03565e-05	0.480598	-0.324671	1.23583e-15	2.04083e-14	Hypomethylated	1.31931	1.93832e-06	5.63255e-06	0.498922	-0.306348	9.49689e-14	1.45618e-12	Hypomethylated	1.42147	2.50344e-07	8.56153e-07
GUCY1A2	cg12800047	Open chromatin	ENSR00001771829	Body		11	-1	0.805269	0.451218	-0.354051	2.11471e-14	8.23292e-13	Hypomethylated	1.21407	1.21007e-05	3.34407e-05	0.440584	-0.364686	1.64069e-18	7.24406e-17	Hypomethylated	1.14174	1.21145e-05	3.03565e-05	0.480598	-0.324671	1.23583e-15	2.04083e-14	Hypomethylated	1.31931	1.93832e-06	5.63255e-06	0.498922	-0.306348	9.49689e-14	1.45618e-12	Hypomethylated	1.42147	2.50344e-07	8.56153e-07
GYPC	cg15975865	Promoter	ENSR00001546209	5'UTR;1stExon	5'UTR;1stExon	2	1	0.257196	0.62678	0.369584	3.6803e-16	3.86263e-14	Hypermethylated	-1.7402	3.70656e-24	1.29407e-22	0.647382	0.390187	1.19591e-20	2.16789e-18	Hypermethylated	-1.64478	4.99012e-21	8.26118e-20	0.656469	0.399274	2.25935e-22	9.86479e-20	Hypermethylated	-1.47641	1.43614e-19	2.81335e-18	0.630078	0.372883	5.49741e-20	1.30035e-17	Hypermethylated	-1.10416	2.12923e-09	9.70618e-09
GYPC	cg15975865	Promoter	ENSR00000122749	5'UTR;1stExon	5'UTR;1stExon	2	1	0.257196	0.62678	0.369584	3.6803e-16	3.86263e-14	Hypermethylated	-1.7402	3.70656e-24	1.29407e-22	0.647382	0.390187	1.19591e-20	2.16789e-18	Hypermethylated	-1.64478	4.99012e-21	8.26118e-20	0.656469	0.399274	2.25935e-22	9.86479e-20	Hypermethylated	-1.47641	1.43614e-19	2.81335e-18	0.630078	0.372883	5.49741e-20	1.30035e-17	Hypermethylated	-1.10416	2.12923e-09	9.70618e-09
HAND2	cg08297751	Open chromatin	ENSR00000176261	Body	TSS1500;1stExon;5'UTR	4	-1	0.26773	0.58465	0.316921	2.63086e-11	3.79375e-10	Hypermethylated	-4.14111	2.39458e-26	1.06385e-24	0.605024	0.337294	2.06322e-17	6.02962e-16	Hypermethylated	-3.5328	6.04742e-26	1.92606e-24	0.623396	0.355666	1.97781e-19	9.5557e-18	Hypermethylated	-3.14842	3.95083e-24	1.68519e-22	0.633408	0.365678	1.5068e-18	1.11312e-16	Hypermethylated	-2.2844	1.1659e-10	6.31433e-10
HAND2	cg10541864	Promoter	ENSR00000176263	5'UTR;TSS1500;1stExon	3'UTR;1stExon;TSS1500;5'UTR	4	-1	0.164782	0.664996	0.500213	4.75484e-14	1.60686e-12	Hypermethylated	-4.14111	2.39458e-26	1.06385e-24	0.663441	0.498659	2.1543e-16	4.66433e-15	Hypermethylated	-3.5328	6.04742e-26	1.92606e-24	0.640978	0.476196	1.62642e-14	2.16966e-13	Hypermethylated	-3.14842	3.95083e-24	1.68519e-22	0.657883	0.493101	7.09208e-16	1.80137e-14	Hypermethylated	-2.2844	1.1659e-10	6.31433e-10
HAPLN4	cg00022911	Promoter Flanking Region	ENSR00000108217	Body		19	-1	0.18513	0.534412	0.349282	1.06748e-11	1.7034e-10	Hypermethylated	-1.98484	5.22226e-08	2.01082e-07	0.586741	0.401612	1.45166e-19	1.09587e-17	Hypermethylated	-2.2879	2.16398e-17	2.26488e-16	0.585536	0.400407	2.94937e-20	2.08886e-18	Hypermethylated	-1.91712	1.98504e-12	1.3145e-11	0.584724	0.399595	7.3022e-19	6.6317e-17	Hypermethylated	-2.10826	5.51847e-14	5.08746e-13
HAPLN4	cg26802291	Promoter Flanking Region	ENSR00000108217	Body		19	-1	0.066397	0.459721	0.393324	9.31039e-12	1.50974e-10	Hypermethylated	-1.98484	5.22226e-08	2.01082e-07	0.523188	0.456791	5.19141e-20	5.34725e-18	Hypermethylated	-2.2879	2.16398e-17	2.26488e-16	0.495837	0.42944	1.8591e-18	6.26241e-17	Hypermethylated	-1.91712	1.98504e-12	1.3145e-11	0.503529	0.437131	2.43371e-19	3.11524e-17	Hypermethylated	-2.10826	5.51847e-14	5.08746e-13
HBE1	cg09248694	Enhancer	ENSR00000036213		5'UTR	11	-1	0.736438	0.268718	-0.46772	2.51491e-16	3.00942e-14	Hypomethylated	2.44482	2.63762e-05	6.95542e-05	0.257506	-0.478932	3.96855e-20	4.46661e-18	Hypomethylated	3.31413	9.82795e-07	2.79882e-06	0.284617	-0.451821	4.29361e-19	1.81002e-17	Hypomethylated	2.85522	2.19936e-05	5.55968e-05	0.274551	-0.461887	7.65829e-18	3.94854e-16	Hypomethylated	3.66638	8.44582e-07	2.66654e-06
HBE1	cg09248694	Enhancer	ENSR00001765995		5'UTR	11	-1	0.736438	0.268718	-0.46772	2.51491e-16	3.00942e-14	Hypomethylated	2.44482	2.63762e-05	6.95542e-05	0.257506	-0.478932	3.96855e-20	4.46661e-18	Hypomethylated	3.31413	9.82795e-07	2.79882e-06	0.284617	-0.451821	4.29361e-19	1.81002e-17	Hypomethylated	2.85522	2.19936e-05	5.55968e-05	0.274551	-0.461887	7.65829e-18	3.94854e-16	Hypomethylated	3.66638	8.44582e-07	2.66654e-06
HBE1	cg19554569	Open chromatin	ENSR00000036220	TSS200	TSS200;5'UTR;3'UTR	11	-1	0.76292	0.382256	-0.380665	7.18213e-15	3.46314e-13	Hypomethylated	2.44482	2.63762e-05	6.95542e-05	0.350705	-0.412215	1.07177e-19	8.78997e-18	Hypomethylated	3.31413	9.82795e-07	2.79882e-06	0.365739	-0.397181	1.04835e-20	9.60446e-19	Hypomethylated	2.85522	2.19936e-05	5.55968e-05	0.393721	-0.369199	2.96887e-18	1.86326e-16	Hypomethylated	3.66638	8.44582e-07	2.66654e-06
HBE1	cg19554569	Open chromatin	ENSR00001766002	TSS200	TSS200;5'UTR;3'UTR	11	-1	0.76292	0.382256	-0.380665	7.18213e-15	3.46314e-13	Hypomethylated	2.44482	2.63762e-05	6.95542e-05	0.350705	-0.412215	1.07177e-19	8.78997e-18	Hypomethylated	3.31413	9.82795e-07	2.79882e-06	0.365739	-0.397181	1.04835e-20	9.60446e-19	Hypomethylated	2.85522	2.19936e-05	5.55968e-05	0.393721	-0.369199	2.96887e-18	1.86326e-16	Hypomethylated	3.66638	8.44582e-07	2.66654e-06
HBE1	cg20490724	Open chromatin	ENSR00001766002	TSS1500	TSS200;5'UTR;3'UTR	11	-1	0.835138	0.512872	-0.322266	4.5981e-13	1.08342e-11	Hypomethylated	2.44482	2.63762e-05	6.95542e-05	0.487285	-0.347854	1.87676e-16	4.124e-15	Hypomethylated	3.31413	9.82795e-07	2.79882e-06	0.468298	-0.36684	2.94937e-20	2.08886e-18	Hypomethylated	2.85522	2.19936e-05	5.55968e-05	0.52056	-0.314578	5.52123e-17	2.01492e-15	Hypomethylated	3.66638	8.44582e-07	2.66654e-06
HBE1	cg20490724	Open chromatin	ENSR00000036220	TSS1500	TSS200;5'UTR;3'UTR	11	-1	0.835138	0.512872	-0.322266	4.5981e-13	1.08342e-11	Hypomethylated	2.44482	2.63762e-05	6.95542e-05	0.487285	-0.347854	1.87676e-16	4.124e-15	Hypomethylated	3.31413	9.82795e-07	2.79882e-06	0.468298	-0.36684	2.94937e-20	2.08886e-18	Hypomethylated	2.85522	2.19936e-05	5.55968e-05	0.52056	-0.314578	5.52123e-17	2.01492e-15	Hypomethylated	3.66638	8.44582e-07	2.66654e-06
HPSE2	cg13690864	Promoter Flanking Region	ENSR00000032358	Body		10	-1	0.0594168	0.417332	0.357916	8.11726e-12	1.33649e-10	Hypermethylated	-4.26273	3.91015e-43	1.79094e-40	0.474921	0.415504	2.01081e-16	4.38431e-15	Hypermethylated	-3.28361	2.14761e-41	4.91829e-39	0.433308	0.373891	3.52057e-14	4.42144e-13	Hypermethylated	-2.34753	1.3056e-14	1.1792e-13	0.459186	0.399769	4.4124e-18	2.53501e-16	Hypermethylated	-2.50962	1.74712e-19	4.31443e-18
HPSE2	cg13690864	Promoter Flanking Region	ENSR00001763400	Body		10	-1	0.0594168	0.417332	0.357916	8.11726e-12	1.33649e-10	Hypermethylated	-4.26273	3.91015e-43	1.79094e-40	0.474921	0.415504	2.01081e-16	4.38431e-15	Hypermethylated	-3.28361	2.14761e-41	4.91829e-39	0.433308	0.373891	3.52057e-14	4.42144e-13	Hypermethylated	-2.34753	1.3056e-14	1.1792e-13	0.459186	0.399769	4.4124e-18	2.53501e-16	Hypermethylated	-2.50962	1.74712e-19	4.31443e-18
HPSE2	cg16825290	Promoter Flanking Region	ENSR00000032358	Body		10	-1	0.0986747	0.478365	0.379691	1.8208e-13	4.91952e-12	Hypermethylated	-4.26273	3.91015e-43	1.79094e-40	0.522641	0.423967	1.22202e-18	5.71305e-17	Hypermethylated	-3.28361	2.14761e-41	4.91829e-39	0.488187	0.389512	1.3093e-15	2.15195e-14	Hypermethylated	-2.34753	1.3056e-14	1.1792e-13	0.49532	0.396646	1.48645e-19	2.29597e-17	Hypermethylated	-2.50962	1.74712e-19	4.31443e-18
HPSE2	cg16825290	Promoter Flanking Region	ENSR00001763400	Body		10	-1	0.0986747	0.478365	0.379691	1.8208e-13	4.91952e-12	Hypermethylated	-4.26273	3.91015e-43	1.79094e-40	0.522641	0.423967	1.22202e-18	5.71305e-17	Hypermethylated	-3.28361	2.14761e-41	4.91829e-39	0.488187	0.389512	1.3093e-15	2.15195e-14	Hypermethylated	-2.34753	1.3056e-14	1.1792e-13	0.49532	0.396646	1.48645e-19	2.29597e-17	Hypermethylated	-2.50962	1.74712e-19	4.31443e-18
HPSE2	cg17508300	Open chromatin	ENSR00000032357	Body		10	-1	0.108286	0.446064	0.337779	1.67937e-11	2.54468e-10	Hypermethylated	-4.26273	3.91015e-43	1.79094e-40	0.494733	0.386447	7.04241e-18	2.40776e-16	Hypermethylated	-3.28361	2.14761e-41	4.91829e-39	0.473934	0.365648	4.35254e-15	6.45264e-14	Hypermethylated	-2.34753	1.3056e-14	1.1792e-13	0.488309	0.380023	7.60336e-19	6.80543e-17	Hypermethylated	-2.50962	1.74712e-19	4.31443e-18
HPSE2	cg17508300	Open chromatin	ENSR00000360207	Body		10	-1	0.108286	0.446064	0.337779	1.67937e-11	2.54468e-10	Hypermethylated	-4.26273	3.91015e-43	1.79094e-40	0.494733	0.386447	7.04241e-18	2.40776e-16	Hypermethylated	-3.28361	2.14761e-41	4.91829e-39	0.473934	0.365648	4.35254e-15	6.45264e-14	Hypermethylated	-2.34753	1.3056e-14	1.1792e-13	0.488309	0.380023	7.60336e-19	6.80543e-17	Hypermethylated	-2.50962	1.74712e-19	4.31443e-18
HTR1E	cg07833420	Promoter	ENSR00001882773	1stExon;5'UTR	TSS1500;1stExon;5'UTR	6	1	0.243063	0.593828	0.350766	1.08612e-14	4.80536e-13	Hypermethylated	-1.85148	6.23293e-06	1.79442e-05	0.608684	0.365622	1.90031e-18	8.12244e-17	Hypermethylated	-1.5548	7.34671e-06	1.8922e-05	0.61653	0.373467	3.71915e-20	2.49985e-18	Hypermethylated	-1.27174	0.000225762	0.000492962	0.605158	0.362096	1.91556e-18	1.33088e-16	Hypermethylated	-1.56293	1.33083e-05	3.53754e-05
HTR1E	cg07833420	Promoter Flanking Region	ENSR00000199725	1stExon;5'UTR	TSS1500;1stExon;5'UTR	6	1	0.243063	0.593828	0.350766	1.08612e-14	4.80536e-13	Hypermethylated	-1.85148	6.23293e-06	1.79442e-05	0.608684	0.365622	1.90031e-18	8.12244e-17	Hypermethylated	-1.5548	7.34671e-06	1.8922e-05	0.61653	0.373467	3.71915e-20	2.49985e-18	Hypermethylated	-1.27174	0.000225762	0.000492962	0.605158	0.362096	1.91556e-18	1.33088e-16	Hypermethylated	-1.56293	1.33083e-05	3.53754e-05
HTR1E	cg14774364	Promoter Flanking Region	ENSR00000199725	1stExon;5'UTR	1stExon;TSS200;5'UTR	6	1	0.132892	0.466925	0.334033	1.42327e-13	4.00043e-12	Hypermethylated	-1.85148	6.23293e-06	1.79442e-05	0.487173	0.354281	9.93321e-20	8.33356e-18	Hypermethylated	-1.5548	7.34671e-06	1.8922e-05	0.494641	0.361749	9.04523e-20	5.06293e-18	Hypermethylated	-1.27174	0.000225762	0.000492962	0.462862	0.32997	1.04761e-17	5.08838e-16	Hypermethylated	-1.56293	1.33083e-05	3.53754e-05
HTR1E	cg14774364	Promoter	ENSR00001882773	1stExon;5'UTR	1stExon;TSS200;5'UTR	6	1	0.132892	0.466925	0.334033	1.42327e-13	4.00043e-12	Hypermethylated	-1.85148	6.23293e-06	1.79442e-05	0.487173	0.354281	9.93321e-20	8.33356e-18	Hypermethylated	-1.5548	7.34671e-06	1.8922e-05	0.494641	0.361749	9.04523e-20	5.06293e-18	Hypermethylated	-1.27174	0.000225762	0.000492962	0.462862	0.32997	1.04761e-17	5.08838e-16	Hypermethylated	-1.56293	1.33083e-05	3.53754e-05
IGF2BP3	cg18792116	TF binding site	ENSR00001889900	Body		7	-1	0.90601	0.553962	-0.352048	3.11509e-15	1.79901e-13	Hypomethylated	2.86629	3.98188e-13	3.08214e-12	0.520894	-0.385116	1.94265e-16	4.24962e-15	Hypomethylated	2.57757	4.84832e-10	2.0607e-09	0.495456	-0.410554	2.187e-20	1.66404e-18	Hypomethylated	2.36033	4.50344e-08	1.6315e-07	0.57758	-0.32843	2.94145e-15	6.34493e-14	Hypomethylated	2.00193	1.95449e-06	5.84918e-06
IGFL2	cg21084674	Open chromatin	ENSR00000110323	5'UTR;1stExon	5'UTR;1stExon	19	1	0.791184	0.451237	-0.339947	6.14597e-15	3.06002e-13	Hypomethylated	3.3001	2.32102e-14	2.14558e-13	0.429586	-0.361598	7.83932e-19	3.97514e-17	Hypomethylated	2.23028	4.23416e-08	1.42027e-07	0.447491	-0.343694	9.80272e-21	9.17626e-19	Hypomethylated	3.00323	7.93859e-10	3.62141e-09	0.483164	-0.30802	8.72193e-17	2.95051e-15	Hypomethylated	2.40507	1.53558e-08	6.2347e-08
IGFL2	cg21084674	Open chromatin	ENSR00000347537	5'UTR;1stExon	5'UTR;1stExon	19	1	0.791184	0.451237	-0.339947	6.14597e-15	3.06002e-13	Hypomethylated	3.3001	2.32102e-14	2.14558e-13	0.429586	-0.361598	7.83932e-19	3.97514e-17	Hypomethylated	2.23028	4.23416e-08	1.42027e-07	0.447491	-0.343694	9.80272e-21	9.17626e-19	Hypomethylated	3.00323	7.93859e-10	3.62141e-09	0.483164	-0.30802	8.72193e-17	2.95051e-15	Hypomethylated	2.40507	1.53558e-08	6.2347e-08
IKZF1	cg07589773	Promoter	ENSR00000212385	TSS1500	TSS1500	7	1	0.0491755	0.475183	0.426007	5.11789e-11	6.87145e-10	Hypermethylated	-1.25244	4.14902e-10	2.1444e-09	0.538813	0.489638	3.2718e-17	8.97659e-16	Hypermethylated	-1.41753	2.21283e-12	1.24541e-11	0.519907	0.470732	7.96604e-14	9.40248e-13	Hypermethylated	-1.3038	6.92012e-10	3.17715e-09	0.534488	0.485312	1.53842e-16	4.7771e-15	Hypermethylated	-1.2183	3.94792e-09	1.73552e-08
IKZF1	cg07589773	Promoter	ENSR00000157798	TSS1500	TSS1500	7	1	0.0491755	0.475183	0.426007	5.11789e-11	6.87145e-10	Hypermethylated	-1.25244	4.14902e-10	2.1444e-09	0.538813	0.489638	3.2718e-17	8.97659e-16	Hypermethylated	-1.41753	2.21283e-12	1.24541e-11	0.519907	0.470732	7.96604e-14	9.40248e-13	Hypermethylated	-1.3038	6.92012e-10	3.17715e-09	0.534488	0.485312	1.53842e-16	4.7771e-15	Hypermethylated	-1.2183	3.94792e-09	1.73552e-08
IKZF1	cg16697214	Promoter	ENSR00000157798	TSS1500	TSS1500	7	1	0.0890284	0.463544	0.374516	1.83591e-12	3.61359e-11	Hypermethylated	-1.25244	4.14902e-10	2.1444e-09	0.518699	0.42967	4.04378e-17	1.07531e-15	Hypermethylated	-1.41753	2.21283e-12	1.24541e-11	0.490243	0.401214	4.23163e-17	9.69624e-16	Hypermethylated	-1.3038	6.92012e-10	3.17715e-09	0.51351	0.424481	4.59024e-18	2.61579e-16	Hypermethylated	-1.2183	3.94792e-09	1.73552e-08
IKZF1	cg18607529	Promoter	ENSR00000212385	TSS1500	TSS1500	7	1	0.0158079	0.364138	0.34833	6.95896e-11	9.03464e-10	Hypermethylated	-1.25244	4.14902e-10	2.1444e-09	0.424446	0.408638	5.08613e-18	1.82946e-16	Hypermethylated	-1.41753	2.21283e-12	1.24541e-11	0.410706	0.394898	1.87998e-13	2.08118e-12	Hypermethylated	-1.3038	6.92012e-10	3.17715e-09	0.420753	0.404945	3.92198e-16	1.07467e-14	Hypermethylated	-1.2183	3.94792e-09	1.73552e-08
IKZF1	cg18607529	Promoter	ENSR00000157798	TSS1500	TSS1500	7	1	0.0158079	0.364138	0.34833	6.95896e-11	9.03464e-10	Hypermethylated	-1.25244	4.14902e-10	2.1444e-09	0.424446	0.408638	5.08613e-18	1.82946e-16	Hypermethylated	-1.41753	2.21283e-12	1.24541e-11	0.410706	0.394898	1.87998e-13	2.08118e-12	Hypermethylated	-1.3038	6.92012e-10	3.17715e-09	0.420753	0.404945	3.92198e-16	1.07467e-14	Hypermethylated	-1.2183	3.94792e-09	1.73552e-08
IKZF1	cg20078466	Promoter	ENSR00000212385	TSS200	TSS200;1stExon;5'UTR	7	1	0.0220917	0.421127	0.399035	6.45327e-12	1.09153e-10	Hypermethylated	-1.25244	4.14902e-10	2.1444e-09	0.479101	0.457009	1.7893e-17	5.32666e-16	Hypermethylated	-1.41753	2.21283e-12	1.24541e-11	0.444417	0.422325	1.97459e-14	2.59108e-13	Hypermethylated	-1.3038	6.92012e-10	3.17715e-09	0.448093	0.426001	2.66113e-17	1.09752e-15	Hypermethylated	-1.2183	3.94792e-09	1.73552e-08
IKZF1	cg20078466	Promoter	ENSR00000157798	TSS200	TSS200;1stExon;5'UTR	7	1	0.0220917	0.421127	0.399035	6.45327e-12	1.09153e-10	Hypermethylated	-1.25244	4.14902e-10	2.1444e-09	0.479101	0.457009	1.7893e-17	5.32666e-16	Hypermethylated	-1.41753	2.21283e-12	1.24541e-11	0.444417	0.422325	1.97459e-14	2.59108e-13	Hypermethylated	-1.3038	6.92012e-10	3.17715e-09	0.448093	0.426001	2.66113e-17	1.09752e-15	Hypermethylated	-1.2183	3.94792e-09	1.73552e-08
IKZF1	cg27633530	Promoter	ENSR00000157798	TSS200	NA	7	1	0.0284453	0.395953	0.367507	1.67937e-11	2.54468e-10	Hypermethylated	-1.25244	4.14902e-10	2.1444e-09	0.448556	0.420111	5.74828e-17	1.4566e-15	Hypermethylated	-1.41753	2.21283e-12	1.24541e-11	0.406934	0.378489	2.02997e-14	2.65907e-13	Hypermethylated	-1.3038	6.92012e-10	3.17715e-09	0.438539	0.410094	5.37515e-18	2.97224e-16	Hypermethylated	-1.2183	3.94792e-09	1.73552e-08
IKZF1	cg27633530	Promoter	ENSR00000212385	TSS200	NA	7	1	0.0284453	0.395953	0.367507	1.67937e-11	2.54468e-10	Hypermethylated	-1.25244	4.14902e-10	2.1444e-09	0.448556	0.420111	5.74828e-17	1.4566e-15	Hypermethylated	-1.41753	2.21283e-12	1.24541e-11	0.406934	0.378489	2.02997e-14	2.65907e-13	Hypermethylated	-1.3038	6.92012e-10	3.17715e-09	0.438539	0.410094	5.37515e-18	2.97224e-16	Hypermethylated	-1.2183	3.94792e-09	1.73552e-08
INA	cg17567560	Promoter	ENSR00000643808	TSS200	TSS200	10	1	0.0250088	0.39695	0.371941	7.40649e-12	1.23307e-10	Hypermethylated	-1.9922	2.37075e-07	8.34816e-07	0.436782	0.411773	4.4675e-15	7.09787e-14	Hypermethylated	-2.65927	9.90066e-17	9.5612e-16	0.414439	0.38943	5.40148e-13	5.53834e-12	Hypermethylated	-1.95143	8.54943e-10	3.87981e-09	0.415398	0.390389	1.32339e-15	3.11741e-14	Hypermethylated	-1.73533	3.16187e-09	1.40766e-08
INA	cg17567560	TF binding site	ENSR00000032867	TSS200	TSS200	10	1	0.0250088	0.39695	0.371941	7.40649e-12	1.23307e-10	Hypermethylated	-1.9922	2.37075e-07	8.34816e-07	0.436782	0.411773	4.4675e-15	7.09787e-14	Hypermethylated	-2.65927	9.90066e-17	9.5612e-16	0.414439	0.38943	5.40148e-13	5.53834e-12	Hypermethylated	-1.95143	8.54943e-10	3.87981e-09	0.415398	0.390389	1.32339e-15	3.11741e-14	Hypermethylated	-1.73533	3.16187e-09	1.40766e-08
INA	cg18932798	TF binding site	ENSR00000032867	1stExon	1stExon	10	1	0.199489	0.555465	0.355977	5.67231e-16	5.20449e-14	Hypermethylated	-1.9922	2.37075e-07	8.34816e-07	0.566974	0.367485	5.66976e-18	2.00544e-16	Hypermethylated	-2.65927	9.90066e-17	9.5612e-16	0.580725	0.381237	1.41731e-20	1.20287e-18	Hypermethylated	-1.95143	8.54943e-10	3.87981e-09	0.540228	0.34074	8.72193e-17	2.95051e-15	Hypermethylated	-1.73533	3.16187e-09	1.40766e-08
INHBA	cg09138133	Promoter	ENSR00000211468	5'UTR;Body	5'UTR;TSS1500;3'UTR	7	-1	0.775548	0.391726	-0.383821	1.04512e-16	1.72745e-14	Hypomethylated	2.12279	1.98376e-07	7.05391e-07	0.387388	-0.38816	1.10623e-20	2.08281e-18	Hypomethylated	2.1367	4.84639e-09	1.82126e-08	0.367833	-0.407715	3.04883e-20	2.14516e-18	Hypomethylated	2.56666	8.31823e-12	5.01938e-11	0.411178	-0.364369	6.54469e-18	3.48451e-16	Hypomethylated	2.50574	8.22926e-11	4.58062e-10
INHBA	cg09138133	Promoter	ENSR00000625318	5'UTR;Body	5'UTR;TSS1500;3'UTR	7	-1	0.775548	0.391726	-0.383821	1.04512e-16	1.72745e-14	Hypomethylated	2.12279	1.98376e-07	7.05391e-07	0.387388	-0.38816	1.10623e-20	2.08281e-18	Hypomethylated	2.1367	4.84639e-09	1.82126e-08	0.367833	-0.407715	3.04883e-20	2.14516e-18	Hypomethylated	2.56666	8.31823e-12	5.01938e-11	0.411178	-0.364369	6.54469e-18	3.48451e-16	Hypomethylated	2.50574	8.22926e-11	4.58062e-10
IRF4	cg05766140	Promoter	ENSR00000191825	TSS200	TSS200;1stExon;5'UTR	6	1	0.0891408	0.573861	0.48472	1.84861e-17	7.97611e-15	Hypermethylated	-2.43152	2.63473e-21	6.4566e-20	0.588845	0.499704	5.46847e-21	1.47924e-18	Hypermethylated	-2.16285	9.13939e-18	1.00523e-16	0.582617	0.493476	9.06476e-23	8.63023e-20	Hypermethylated	-2.1358	1.40291e-16	1.68884e-15	0.570079	0.480938	2.09634e-20	8.55031e-18	Hypermethylated	-2.09224	8.8016e-17	1.30143e-15
IRF4	cg05766140	Promoter	ENSR00001208534	TSS200	TSS200;1stExon;5'UTR	6	1	0.0891408	0.573861	0.48472	1.84861e-17	7.97611e-15	Hypermethylated	-2.43152	2.63473e-21	6.4566e-20	0.588845	0.499704	5.46847e-21	1.47924e-18	Hypermethylated	-2.16285	9.13939e-18	1.00523e-16	0.582617	0.493476	9.06476e-23	8.63023e-20	Hypermethylated	-2.1358	1.40291e-16	1.68884e-15	0.570079	0.480938	2.09634e-20	8.55031e-18	Hypermethylated	-2.09224	8.8016e-17	1.30143e-15
IRF4	cg06223767	Promoter	ENSR00001208534	Body	5'UTR	6	1	0.110753	0.672472	0.56172	3.06964e-17	9.71258e-15	Hypermethylated	-2.43152	2.63473e-21	6.4566e-20	0.696508	0.585755	7.4843e-21	1.7477e-18	Hypermethylated	-2.16285	9.13939e-18	1.00523e-16	0.681423	0.57067	3.80895e-21	4.71699e-19	Hypermethylated	-2.1358	1.40291e-16	1.68884e-15	0.665074	0.554322	3.08285e-21	6.25099e-18	Hypermethylated	-2.09224	8.8016e-17	1.30143e-15
IRF4	cg06392169	Promoter	ENSR00001208534	5'UTR	5'UTR	6	1	0.248343	0.645072	0.39673	6.00369e-17	1.28835e-14	Hypermethylated	-2.43152	2.63473e-21	6.4566e-20	0.659913	0.41157	9.84046e-21	1.9716e-18	Hypermethylated	-2.16285	9.13939e-18	1.00523e-16	0.669288	0.420946	3.3582e-23	8.45379e-20	Hypermethylated	-2.1358	1.40291e-16	1.68884e-15	0.644233	0.39589	1.49537e-20	7.50124e-18	Hypermethylated	-2.09224	8.8016e-17	1.30143e-15
IRF4	cg12741420	Promoter	ENSR00001208534	5'UTR	5'UTR	6	1	0.21513	0.577779	0.362648	3.13899e-18	6.29395e-15	Hypermethylated	-2.43152	2.63473e-21	6.4566e-20	0.609681	0.39455	1.07653e-21	9.21356e-19	Hypermethylated	-2.16285	9.13939e-18	1.00523e-16	0.592417	0.377287	6.41302e-22	1.57081e-19	Hypermethylated	-2.1358	1.40291e-16	1.68884e-15	0.592164	0.377034	1.83642e-21	6.25099e-18	Hypermethylated	-2.09224	8.8016e-17	1.30143e-15
IRF4	cg17228900	Promoter	ENSR00001208534	5'UTR;1stExon	TSS200;1stExon;5'UTR	6	1	0.0517622	0.572211	0.520449	2.65584e-16	3.11782e-14	Hypermethylated	-2.43152	2.63473e-21	6.4566e-20	0.597281	0.545519	1.10623e-20	2.08281e-18	Hypermethylated	-2.16285	9.13939e-18	1.00523e-16	0.599372	0.54761	1.33539e-22	8.84096e-20	Hypermethylated	-2.1358	1.40291e-16	1.68884e-15	0.587784	0.536022	7.57966e-21	6.73303e-18	Hypermethylated	-2.09224	8.8016e-17	1.30143e-15
IRF4	cg17228900	Promoter	ENSR00000191825	5'UTR;1stExon	TSS200;1stExon;5'UTR	6	1	0.0517622	0.572211	0.520449	2.65584e-16	3.11782e-14	Hypermethylated	-2.43152	2.63473e-21	6.4566e-20	0.597281	0.545519	1.10623e-20	2.08281e-18	Hypermethylated	-2.16285	9.13939e-18	1.00523e-16	0.599372	0.54761	1.33539e-22	8.84096e-20	Hypermethylated	-2.1358	1.40291e-16	1.68884e-15	0.587784	0.536022	7.57966e-21	6.73303e-18	Hypermethylated	-2.09224	8.8016e-17	1.30143e-15
IRF4	cg21277995	Promoter	ENSR00001208534	Body	5'UTR	6	1	0.153224	0.695815	0.542591	4.2962e-17	1.09948e-14	Hypermethylated	-2.43152	2.63473e-21	6.4566e-20	0.70517	0.551945	2.80621e-20	3.51691e-18	Hypermethylated	-2.16285	9.13939e-18	1.00523e-16	0.711942	0.558717	3.20298e-22	1.13424e-19	Hypermethylated	-2.1358	1.40291e-16	1.68884e-15	0.692335	0.539111	6.39039e-21	6.39829e-18	Hypermethylated	-2.09224	8.8016e-17	1.30143e-15
ITGA8	cg07073391	Promoter	ENSR00000024972	TSS200	1stExon;TSS200;5'UTR	10	-1	0.229862	0.561474	0.331612	5.88571e-12	1.00624e-10	Hypermethylated	-2.5895	6.12821e-22	1.62829e-20	0.614689	0.384826	1.15635e-19	9.29378e-18	Hypermethylated	-1.92877	2.04041e-17	2.14254e-16	0.606338	0.376476	5.57041e-18	1.62337e-16	Hypermethylated	-1.57363	1.98949e-11	1.13264e-10	0.616953	0.387091	1.39072e-18	1.0516e-16	Hypermethylated	-1.49292	5.90198e-10	2.92092e-09
ITGA8	cg16422098	Promoter	ENSR00000024972	TSS200	1stExon;TSS200;5'UTR	10	-1	0.196579	0.546828	0.350249	1.42327e-13	4.00043e-12	Hypermethylated	-2.5895	6.12821e-22	1.62829e-20	0.598991	0.402412	1.88119e-21	9.97799e-19	Hypermethylated	-1.92877	2.04041e-17	2.14254e-16	0.585184	0.388604	3.01244e-19	1.35212e-17	Hypermethylated	-1.57363	1.98949e-11	1.13264e-10	0.582644	0.386064	3.81455e-19	4.2488e-17	Hypermethylated	-1.49292	5.90198e-10	2.92092e-09
ITGA8	cg19944763	Promoter	ENSR00000024972	TSS200	1stExon;TSS200;5'UTR	10	-1	0.111423	0.526504	0.415081	1.11136e-13	3.24761e-12	Hypermethylated	-2.5895	6.12821e-22	1.62829e-20	0.566936	0.455513	3.45196e-19	2.09243e-17	Hypermethylated	-1.92877	2.04041e-17	2.14254e-16	0.571163	0.45974	3.12319e-17	7.40911e-16	Hypermethylated	-1.57363	1.98949e-11	1.13264e-10	0.586966	0.475544	1.11345e-19	1.93307e-17	Hypermethylated	-1.49292	5.90198e-10	2.92092e-09
ITGA8	cg25825488	Promoter	ENSR00000024972	TSS200	1stExon;TSS200;5'UTR	10	-1	0.174236	0.511467	0.337231	1.09044e-12	2.29274e-11	Hypermethylated	-2.5895	6.12821e-22	1.62829e-20	0.562011	0.387776	2.14113e-20	2.97521e-18	Hypermethylated	-1.92877	2.04041e-17	2.14254e-16	0.556235	0.381999	1.64371e-17	4.19627e-16	Hypermethylated	-1.57363	1.98949e-11	1.13264e-10	0.558115	0.38388	3.51589e-19	4.009e-17	Hypermethylated	-1.49292	5.90198e-10	2.92092e-09
ITGBL1	cg11838152	Enhancer	ENSR00001786860	Body	5'UTR	13	1	0.631212	0.150615	-0.480597	3.13899e-18	6.29395e-15	Hypomethylated	1.8101	3.0136e-07	1.04512e-06	0.145138	-0.486073	4.27228e-22	8.96823e-19	Hypomethylated	2.03297	5.75911e-10	2.41948e-09	0.123643	-0.507569	3.3582e-23	8.45379e-20	Hypomethylated	2.73736	2.75164e-14	2.36626e-13	0.161824	-0.469388	2.0098e-20	8.3654e-18	Hypomethylated	2.77635	5.86762e-16	7.4407e-15
ITGBL1	cg11838152	Enhancer	ENSR00000065293	Body	5'UTR	13	1	0.631212	0.150615	-0.480597	3.13899e-18	6.29395e-15	Hypomethylated	1.8101	3.0136e-07	1.04512e-06	0.145138	-0.486073	4.27228e-22	8.96823e-19	Hypomethylated	2.03297	5.75911e-10	2.41948e-09	0.123643	-0.507569	3.3582e-23	8.45379e-20	Hypomethylated	2.73736	2.75164e-14	2.36626e-13	0.161824	-0.469388	2.0098e-20	8.3654e-18	Hypomethylated	2.77635	5.86762e-16	7.4407e-15
ITGBL1	cg22202381	Promoter Flanking Region	ENSR00000065259			13	1	0.833943	0.419607	-0.414336	2.1349e-16	2.7034e-14	Hypomethylated	1.8101	3.0136e-07	1.04512e-06	0.386808	-0.447135	6.78546e-20	6.41758e-18	Hypomethylated	2.03297	5.75911e-10	2.41948e-09	0.398897	-0.435046	3.97347e-20	2.63016e-18	Hypomethylated	2.73736	2.75164e-14	2.36626e-13	0.430722	-0.403221	9.83475e-20	1.80428e-17	Hypomethylated	2.77635	5.86762e-16	7.4407e-15
ITGBL1	cg22202381	Promoter Flanking Region	ENSR00001786835			13	1	0.833943	0.419607	-0.414336	2.1349e-16	2.7034e-14	Hypomethylated	1.8101	3.0136e-07	1.04512e-06	0.386808	-0.447135	6.78546e-20	6.41758e-18	Hypomethylated	2.03297	5.75911e-10	2.41948e-09	0.398897	-0.435046	3.97347e-20	2.63016e-18	Hypomethylated	2.73736	2.75164e-14	2.36626e-13	0.430722	-0.403221	9.83475e-20	1.80428e-17	Hypomethylated	2.77635	5.86762e-16	7.4407e-15
JAM2	cg02485200	Promoter	ENSR00000185516	1stExon;5'UTR	1stExon;5'UTR;TSS200	21	1	0.0289992	0.363059	0.33406	1.10974e-07	7.343e-07	Hypermethylated	-2.50031	8.10151e-26	3.323e-24	0.405883	0.376884	1.93528e-13	2.23389e-12	Hypermethylated	-2.12956	1.49432e-23	3.50991e-22	0.428822	0.399823	2.14535e-14	2.79798e-13	Hypermethylated	-1.84357	8.77197e-19	1.50962e-17	0.478052	0.449053	5.22635e-15	1.05716e-13	Hypermethylated	-1.35501	2.3111e-09	1.04979e-08
JAM2	cg02485200	Promoter	ENSR00000140754	1stExon;5'UTR	1stExon;5'UTR;TSS200	21	1	0.0289992	0.363059	0.33406	1.10974e-07	7.343e-07	Hypermethylated	-2.50031	8.10151e-26	3.323e-24	0.405883	0.376884	1.93528e-13	2.23389e-12	Hypermethylated	-2.12956	1.49432e-23	3.50991e-22	0.428822	0.399823	2.14535e-14	2.79798e-13	Hypermethylated	-1.84357	8.77197e-19	1.50962e-17	0.478052	0.449053	5.22635e-15	1.05716e-13	Hypermethylated	-1.35501	2.3111e-09	1.04979e-08
JAM2	cg03382304	Promoter	ENSR00000140754	1stExon	1stExon	21	1	0.0825945	0.471721	0.389127	9.19837e-16	7.29503e-14	Hypermethylated	-2.50031	8.10151e-26	3.323e-24	0.499637	0.417043	8.13552e-19	4.09128e-17	Hypermethylated	-2.12956	1.49432e-23	3.50991e-22	0.511628	0.429034	2.04303e-19	9.79953e-18	Hypermethylated	-1.84357	8.77197e-19	1.50962e-17	0.504986	0.422392	1.13774e-18	9.1162e-17	Hypermethylated	-1.35501	2.3111e-09	1.04979e-08
JAM2	cg03382304	Promoter	ENSR00000185516	1stExon	1stExon	21	1	0.0825945	0.471721	0.389127	9.19837e-16	7.29503e-14	Hypermethylated	-2.50031	8.10151e-26	3.323e-24	0.499637	0.417043	8.13552e-19	4.09128e-17	Hypermethylated	-2.12956	1.49432e-23	3.50991e-22	0.511628	0.429034	2.04303e-19	9.79953e-18	Hypermethylated	-1.84357	8.77197e-19	1.50962e-17	0.504986	0.422392	1.13774e-18	9.1162e-17	Hypermethylated	-1.35501	2.3111e-09	1.04979e-08
JAM2	cg06479755	Promoter	ENSR00000185516	Body		21	1	0.022747	0.346098	0.323351	1.53439e-11	2.34886e-10	Hypermethylated	-2.50031	8.10151e-26	3.323e-24	0.37816	0.355412	3.17096e-18	1.2353e-16	Hypermethylated	-2.12956	1.49432e-23	3.50991e-22	0.407547	0.3848	3.31913e-17	7.80904e-16	Hypermethylated	-1.84357	8.77197e-19	1.50962e-17	0.399542	0.376795	4.77515e-18	2.70137e-16	Hypermethylated	-1.35501	2.3111e-09	1.04979e-08
JAM2	cg06479755	Promoter	ENSR00000140754	Body		21	1	0.022747	0.346098	0.323351	1.53439e-11	2.34886e-10	Hypermethylated	-2.50031	8.10151e-26	3.323e-24	0.37816	0.355412	3.17096e-18	1.2353e-16	Hypermethylated	-2.12956	1.49432e-23	3.50991e-22	0.407547	0.3848	3.31913e-17	7.80904e-16	Hypermethylated	-1.84357	8.77197e-19	1.50962e-17	0.399542	0.376795	4.77515e-18	2.70137e-16	Hypermethylated	-1.35501	2.3111e-09	1.04979e-08
JAM2	cg13769223	Promoter	ENSR00000185516	1stExon;5'UTR	NA	21	1	0.075329	0.459974	0.384645	1.06748e-11	1.7034e-10	Hypermethylated	-2.50031	8.10151e-26	3.323e-24	0.456325	0.380996	1.42318e-16	3.22684e-15	Hypermethylated	-2.12956	1.49432e-23	3.50991e-22	0.501892	0.426563	9.34628e-20	5.19959e-18	Hypermethylated	-1.84357	8.77197e-19	1.50962e-17	0.481216	0.405887	1.39072e-18	1.0516e-16	Hypermethylated	-1.35501	2.3111e-09	1.04979e-08
JAM2	cg13769223	Promoter	ENSR00000140754	1stExon;5'UTR	NA	21	1	0.075329	0.459974	0.384645	1.06748e-11	1.7034e-10	Hypermethylated	-2.50031	8.10151e-26	3.323e-24	0.456325	0.380996	1.42318e-16	3.22684e-15	Hypermethylated	-2.12956	1.49432e-23	3.50991e-22	0.501892	0.426563	9.34628e-20	5.19959e-18	Hypermethylated	-1.84357	8.77197e-19	1.50962e-17	0.481216	0.405887	1.39072e-18	1.0516e-16	Hypermethylated	-1.35501	2.3111e-09	1.04979e-08
JAM2	cg14553600	Promoter	ENSR00000140754	1stExon;5'UTR	1stExon;5'UTR;TSS200	21	1	0.0477591	0.371941	0.324182	4.39196e-10	4.74431e-09	Hypermethylated	-2.50031	8.10151e-26	3.323e-24	0.405319	0.35756	3.33196e-14	4.4395e-13	Hypermethylated	-2.12956	1.49432e-23	3.50991e-22	0.433349	0.38559	2.90513e-14	3.70079e-13	Hypermethylated	-1.84357	8.77197e-19	1.50962e-17	0.464139	0.41638	1.58815e-15	3.66316e-14	Hypermethylated	-1.35501	2.3111e-09	1.04979e-08
JAM2	cg14553600	Promoter	ENSR00000185516	1stExon;5'UTR	1stExon;5'UTR;TSS200	21	1	0.0477591	0.371941	0.324182	4.39196e-10	4.74431e-09	Hypermethylated	-2.50031	8.10151e-26	3.323e-24	0.405319	0.35756	3.33196e-14	4.4395e-13	Hypermethylated	-2.12956	1.49432e-23	3.50991e-22	0.433349	0.38559	2.90513e-14	3.70079e-13	Hypermethylated	-1.84357	8.77197e-19	1.50962e-17	0.464139	0.41638	1.58815e-15	3.66316e-14	Hypermethylated	-1.35501	2.3111e-09	1.04979e-08
JAM2	cg16532755	Promoter	ENSR00000140754	TSS200	TSS1500;TSS200	21	1	0.0240017	0.338502	0.3145	4.30544e-09	3.76959e-08	Hypermethylated	-2.50031	8.10151e-26	3.323e-24	0.378267	0.354266	2.12867e-14	2.94691e-13	Hypermethylated	-2.12956	1.49432e-23	3.50991e-22	0.380699	0.356697	1.67219e-14	2.22559e-13	Hypermethylated	-1.84357	8.77197e-19	1.50962e-17	0.421347	0.397346	6.08513e-14	9.69997e-13	Hypermethylated	-1.35501	2.3111e-09	1.04979e-08
JAM2	cg16532755	Promoter	ENSR00000185516	TSS200	TSS1500;TSS200	21	1	0.0240017	0.338502	0.3145	4.30544e-09	3.76959e-08	Hypermethylated	-2.50031	8.10151e-26	3.323e-24	0.378267	0.354266	2.12867e-14	2.94691e-13	Hypermethylated	-2.12956	1.49432e-23	3.50991e-22	0.380699	0.356697	1.67219e-14	2.22559e-13	Hypermethylated	-1.84357	8.77197e-19	1.50962e-17	0.421347	0.397346	6.08513e-14	9.69997e-13	Hypermethylated	-1.35501	2.3111e-09	1.04979e-08
KCNA1	cg03929977	TF binding site	ENSR00000048119	TSS200	TSS1500;TSS200	12	1	0.171044	0.504498	0.333454	3.43754e-13	8.43689e-12	Hypermethylated	-4.66304	2.86239e-23	9.02686e-22	0.539403	0.368359	8.76148e-19	4.34449e-17	Hypermethylated	-3.95219	2.77248e-21	4.7324e-20	0.545714	0.37467	1.37068e-20	1.17338e-18	Hypermethylated	-3.51988	2.33273e-22	7.46667e-21	0.524305	0.353261	3.10496e-17	1.24776e-15	Hypermethylated	-2.43721	1.8375e-09	8.46255e-09
KCNA1	cg06204922	Promoter	ENSR00000425570	5'UTR	5'UTR	12	1	0.12375	0.511839	0.388089	1.83797e-15	1.21156e-13	Hypermethylated	-4.66304	2.86239e-23	9.02686e-22	0.571993	0.448243	6.39834e-21	1.61483e-18	Hypermethylated	-3.95219	2.77248e-21	4.7324e-20	0.582822	0.459072	2.50907e-22	1.01996e-19	Hypermethylated	-3.51988	2.33273e-22	7.46667e-21	0.557972	0.434222	9.37794e-21	7.06634e-18	Hypermethylated	-2.43721	1.8375e-09	8.46255e-09
KCNA1	cg10569606	TF binding site	ENSR00000048119	TSS200	TSS1500;TSS200	12	1	0.0826014	0.442246	0.359644	2.15413e-15	1.366e-13	Hypermethylated	-4.66304	2.86239e-23	9.02686e-22	0.478288	0.395687	3.58373e-19	2.15195e-17	Hypermethylated	-3.95219	2.77248e-21	4.7324e-20	0.476234	0.393632	1.33873e-19	6.93958e-18	Hypermethylated	-3.51988	2.33273e-22	7.46667e-21	0.463762	0.38116	2.43346e-18	1.60063e-16	Hypermethylated	-2.43721	1.8375e-09	8.46255e-09
KCNA1	cg12080391	TF binding site	ENSR00000048119	TSS200	NA	12	1	0.0452305	0.398706	0.353476	2.22527e-14	8.59647e-13	Hypermethylated	-4.66304	2.86239e-23	9.02686e-22	0.43013	0.3849	7.2785e-19	3.75432e-17	Hypermethylated	-3.95219	2.77248e-21	4.7324e-20	0.452488	0.407258	7.67788e-20	4.43619e-18	Hypermethylated	-3.51988	2.33273e-22	7.46667e-21	0.434987	0.389756	9.40994e-17	3.1503e-15	Hypermethylated	-2.43721	1.8375e-09	8.46255e-09
KCNA1	cg15543616	TF binding site	ENSR00000048119	TSS200	TSS1500;TSS200	12	1	0.096539	0.398214	0.301675	5.85259e-13	1.33419e-11	Hypermethylated	-4.66304	2.86239e-23	9.02686e-22	0.424675	0.328136	2.20041e-18	9.15879e-17	Hypermethylated	-3.95219	2.77248e-21	4.7324e-20	0.451052	0.354513	1.91418e-20	1.50083e-18	Hypermethylated	-3.51988	2.33273e-22	7.46667e-21	0.434927	0.338388	1.69908e-18	1.21799e-16	Hypermethylated	-2.43721	1.8375e-09	8.46255e-09
KCNA1	cg19651132	TF binding site	ENSR00000048119	TSS1500	TSS1500	12	1	0.0888716	0.479641	0.39077	1.92446e-12	3.76417e-11	Hypermethylated	-4.66304	2.86239e-23	9.02686e-22	0.529723	0.440851	1.29737e-17	4.04096e-16	Hypermethylated	-3.95219	2.77248e-21	4.7324e-20	0.525607	0.436736	3.21329e-19	1.42443e-17	Hypermethylated	-3.51988	2.33273e-22	7.46667e-21	0.532886	0.444014	1.76841e-18	1.25465e-16	Hypermethylated	-2.43721	1.8375e-09	8.46255e-09
KCNA1	cg20392607	TF binding site	ENSR00000048119	TSS1500	TSS1500	12	1	0.0920159	0.485046	0.39303	3.27438e-13	8.09843e-12	Hypermethylated	-4.66304	2.86239e-23	9.02686e-22	0.537848	0.445832	5.46823e-18	1.94602e-16	Hypermethylated	-3.95219	2.77248e-21	4.7324e-20	0.536326	0.44431	2.1799e-19	1.0338e-17	Hypermethylated	-3.51988	2.33273e-22	7.46667e-21	0.535073	0.443057	7.60336e-19	6.80543e-17	Hypermethylated	-2.43721	1.8375e-09	8.46255e-09
KCNA1	cg26590537	Promoter	ENSR00000425570	5'UTR	NA	12	1	0.246918	0.597601	0.350683	6.14597e-15	3.06002e-13	Hypermethylated	-4.66304	2.86239e-23	9.02686e-22	0.634119	0.387201	3.67482e-20	4.25124e-18	Hypermethylated	-3.95219	2.77248e-21	4.7324e-20	0.636282	0.389364	5.58386e-22	1.45344e-19	Hypermethylated	-3.51988	2.33273e-22	7.46667e-21	0.615191	0.368273	2.43371e-19	3.11524e-17	Hypermethylated	-2.43721	1.8375e-09	8.46255e-09
KCNA5	cg16897114	TF binding site	ENSR00000048131	5'UTR;1stExon	NA	12	1	0.204113	0.542888	0.338775	6.44358e-13	1.45045e-11	Hypermethylated	-2.81094	1.07135e-22	3.12739e-21	0.558214	0.3541	3.76834e-17	1.01357e-15	Hypermethylated	-2.24463	3.27341e-25	9.541e-24	0.555421	0.351307	3.71232e-18	1.13997e-16	Hypermethylated	-1.96928	1.13707e-20	2.6354e-19	0.540068	0.335955	2.91097e-16	8.31496e-15	Hypermethylated	-1.32441	3.34223e-07	1.12129e-06
KCNA5	cg16897114	Promoter	ENSR00001774463	5'UTR;1stExon	NA	12	1	0.204113	0.542888	0.338775	6.44358e-13	1.45045e-11	Hypermethylated	-2.81094	1.07135e-22	3.12739e-21	0.558214	0.3541	3.76834e-17	1.01357e-15	Hypermethylated	-2.24463	3.27341e-25	9.541e-24	0.555421	0.351307	3.71232e-18	1.13997e-16	Hypermethylated	-1.96928	1.13707e-20	2.6354e-19	0.540068	0.335955	2.91097e-16	8.31496e-15	Hypermethylated	-1.32441	3.34223e-07	1.12129e-06
KCNB1	cg11220565	Open chromatin	ENSR00001022221			20	-1	0.296061	0.632835	0.336775	1.00635e-13	2.98929e-12	Hypermethylated	-4.64006	8.31885e-26	3.40489e-24	0.693701	0.397641	1.63233e-20	2.53845e-18	Hypermethylated	-3.96898	7.66413e-30	4.12983e-28	0.682092	0.386031	3.9404e-21	4.80328e-19	Hypermethylated	-2.87566	3.52365e-15	3.46901e-14	0.653731	0.35767	2.33843e-18	1.55322e-16	Hypermethylated	-2.41739	6.7846e-11	3.82183e-10
KCNB1	cg11220565	Open chromatin	ENSR00000138220			20	-1	0.296061	0.632835	0.336775	1.00635e-13	2.98929e-12	Hypermethylated	-4.64006	8.31885e-26	3.40489e-24	0.693701	0.397641	1.63233e-20	2.53845e-18	Hypermethylated	-3.96898	7.66413e-30	4.12983e-28	0.682092	0.386031	3.9404e-21	4.80328e-19	Hypermethylated	-2.87566	3.52365e-15	3.46901e-14	0.653731	0.35767	2.33843e-18	1.55322e-16	Hypermethylated	-2.41739	6.7846e-11	3.82183e-10
KCNB1	cg23383871	Open chromatin	ENSR00001022221			20	-1	0.162451	0.503897	0.341447	9.35757e-17	1.6238e-14	Hypermethylated	-4.64006	8.31885e-26	3.40489e-24	0.532953	0.370503	1.07653e-21	9.21356e-19	Hypermethylated	-3.96898	7.66413e-30	4.12983e-28	0.516021	0.353571	1.46551e-20	1.23318e-18	Hypermethylated	-2.87566	3.52365e-15	3.46901e-14	0.517718	0.355267	2.7091e-21	6.25099e-18	Hypermethylated	-2.41739	6.7846e-11	3.82183e-10
KCNB1	cg23383871	Open chromatin	ENSR00000138220			20	-1	0.162451	0.503897	0.341447	9.35757e-17	1.6238e-14	Hypermethylated	-4.64006	8.31885e-26	3.40489e-24	0.532953	0.370503	1.07653e-21	9.21356e-19	Hypermethylated	-3.96898	7.66413e-30	4.12983e-28	0.516021	0.353571	1.46551e-20	1.23318e-18	Hypermethylated	-2.87566	3.52365e-15	3.46901e-14	0.517718	0.355267	2.7091e-21	6.25099e-18	Hypermethylated	-2.41739	6.7846e-11	3.82183e-10
KCNB1	cg27207308	Open chromatin	ENSR00001022221			20	-1	0.288537	0.599475	0.310938	9.04105e-11	1.14268e-09	Hypermethylated	-4.64006	8.31885e-26	3.40489e-24	0.652718	0.364181	7.87746e-17	1.91297e-15	Hypermethylated	-3.96898	7.66413e-30	4.12983e-28	0.634432	0.345895	2.76493e-17	6.6481e-16	Hypermethylated	-2.87566	3.52365e-15	3.46901e-14	0.649185	0.360647	8.39677e-17	2.85797e-15	Hypermethylated	-2.41739	6.7846e-11	3.82183e-10
KCNB1	cg27207308	Open chromatin	ENSR00000138220			20	-1	0.288537	0.599475	0.310938	9.04105e-11	1.14268e-09	Hypermethylated	-4.64006	8.31885e-26	3.40489e-24	0.652718	0.364181	7.87746e-17	1.91297e-15	Hypermethylated	-3.96898	7.66413e-30	4.12983e-28	0.634432	0.345895	2.76493e-17	6.6481e-16	Hypermethylated	-2.87566	3.52365e-15	3.46901e-14	0.649185	0.360647	8.39677e-17	2.85797e-15	Hypermethylated	-2.41739	6.7846e-11	3.82183e-10
KCNIP1	cg11782635	Promoter	ENSR00001876427	TSS200;Body	TSS1500;TSS200	5	1	0.325131	0.665742	0.340612	6.81895e-15	3.32443e-13	Hypermethylated	-2.6048	1.43556e-20	3.18891e-19	0.677637	0.352506	4.99489e-17	1.29176e-15	Hypermethylated	-1.90267	2.4136e-14	1.71015e-13	0.695608	0.370477	5.34461e-21	5.93315e-19	Hypermethylated	-1.81629	3.62421e-12	2.30476e-11	0.675387	0.350257	1.48645e-19	2.29597e-17	Hypermethylated	-1.29099	3.53179e-07	1.18097e-06
KIRREL3	cg03167429	Promoter	ENSR00000046734	1stExon;5'UTR	1stExon;5'UTR;TSS200;3'UTR	11	-1	0.0734009	0.386834	0.313433	4.68594e-11	6.35359e-10	Hypermethylated	-2.27563	1.52858e-14	1.44854e-13	0.426716	0.353315	5.17356e-17	1.331e-15	Hypermethylated	-2.36166	1.0075e-21	1.81983e-20	0.418416	0.345015	4.50311e-14	5.54638e-13	Hypermethylated	-1.99693	7.28629e-18	1.08404e-16	0.414629	0.341228	2.83718e-15	6.13919e-14	Hypermethylated	-1.62246	3.73438e-10	1.89297e-09
KIRREL3	cg03167429	Promoter	ENSR00001574727	1stExon;5'UTR	1stExon;5'UTR;TSS200;3'UTR	11	-1	0.0734009	0.386834	0.313433	4.68594e-11	6.35359e-10	Hypermethylated	-2.27563	1.52858e-14	1.44854e-13	0.426716	0.353315	5.17356e-17	1.331e-15	Hypermethylated	-2.36166	1.0075e-21	1.81983e-20	0.418416	0.345015	4.50311e-14	5.54638e-13	Hypermethylated	-1.99693	7.28629e-18	1.08404e-16	0.414629	0.341228	2.83718e-15	6.13919e-14	Hypermethylated	-1.62246	3.73438e-10	1.89297e-09
KIRREL3	cg09803407	Promoter	ENSR00001574727	Body	3'UTR	11	-1	0.0754511	0.412638	0.337187	1.67718e-08	1.30144e-07	Hypermethylated	-2.27563	1.52858e-14	1.44854e-13	0.416086	0.340635	1.25279e-13	1.49453e-12	Hypermethylated	-2.36166	1.0075e-21	1.81983e-20	0.3968	0.321349	9.39707e-10	5.90805e-09	Hypermethylated	-1.99693	7.28629e-18	1.08404e-16	0.428676	0.353225	1.74304e-14	3.12176e-13	Hypermethylated	-1.62246	3.73438e-10	1.89297e-09
KLHL1	cg24014143	TF binding site	ENSR00000517306	1stExon;5'UTR;Body	TSS1500;1stExon;5'UTR	13	-1	0.0711376	0.376158	0.305021	1.49527e-13	4.1704e-12	Hypermethylated	-3.21925	2.09579e-14	1.9498e-13	0.432519	0.361381	3.58373e-19	2.15195e-17	Hypermethylated	-2.24811	2.13416e-11	1.06858e-10	0.398879	0.327741	2.55021e-16	4.88048e-15	Hypermethylated	-2.4277	8.2073e-14	6.61817e-13	0.399739	0.328601	1.32339e-15	3.11741e-14	Hypermethylated	-2.68504	3.18025e-14	3.0574e-13
KRT16	cg26336935	Open chromatin	ENSR00000094257	TSS200	TSS1500	17	-1	0.606528	0.281423	-0.325105	5.09215e-16	4.83108e-14	Hypomethylated	4.59337	5.58391e-16	6.47875e-15	0.275004	-0.331524	5.91536e-21	1.53754e-18	Hypomethylated	3.68971	6.23787e-11	2.95198e-10	0.266826	-0.339702	1.62423e-21	2.72158e-19	Hypomethylated	3.60104	5.56595e-11	2.98334e-10	0.287593	-0.318936	1.20995e-20	7.21336e-18	Hypomethylated	6.25758	7.91559e-14	7.12885e-13
KRT16	cg26336935	Promoter Flanking Region	ENSR00001346291	TSS200	TSS1500	17	-1	0.606528	0.281423	-0.325105	5.09215e-16	4.83108e-14	Hypomethylated	4.59337	5.58391e-16	6.47875e-15	0.275004	-0.331524	5.91536e-21	1.53754e-18	Hypomethylated	3.68971	6.23787e-11	2.95198e-10	0.266826	-0.339702	1.62423e-21	2.72158e-19	Hypomethylated	3.60104	5.56595e-11	2.98334e-10	0.287593	-0.318936	1.20995e-20	7.21336e-18	Hypomethylated	6.25758	7.91559e-14	7.12885e-13
KY	cg00060320	Promoter	ENSR00001374473	TSS200	TSS200	3	-1	0.0394849	0.439961	0.400476	8.28707e-11	1.05612e-09	Hypermethylated	-2.6597	6.11801e-14	5.29668e-13	0.413215	0.37373	7.36416e-16	1.39399e-14	Hypermethylated	-3.26922	1.0357e-37	1.67427e-35	0.430385	0.3909	5.45799e-15	7.9366e-14	Hypermethylated	-2.84637	3.75147e-27	2.80806e-25	0.428299	0.388814	3.77878e-16	1.03972e-14	Hypermethylated	-2.22489	2.83043e-13	2.29743e-12
KY	cg00060320	Promoter	ENSR00000158756	TSS200	TSS200	3	-1	0.0394849	0.439961	0.400476	8.28707e-11	1.05612e-09	Hypermethylated	-2.6597	6.11801e-14	5.29668e-13	0.413215	0.37373	7.36416e-16	1.39399e-14	Hypermethylated	-3.26922	1.0357e-37	1.67427e-35	0.430385	0.3909	5.45799e-15	7.9366e-14	Hypermethylated	-2.84637	3.75147e-27	2.80806e-25	0.428299	0.388814	3.77878e-16	1.03972e-14	Hypermethylated	-2.22489	2.83043e-13	2.29743e-12
KY	cg00329270	Promoter	ENSR00001374473	TSS200	TSS200	3	-1	0.0689908	0.484215	0.415224	4.46085e-12	7.88347e-11	Hypermethylated	-2.6597	6.11801e-14	5.29668e-13	0.498625	0.429634	1.94265e-16	4.24962e-15	Hypermethylated	-3.26922	1.0357e-37	1.67427e-35	0.502477	0.433487	9.83938e-17	2.06799e-15	Hypermethylated	-2.84637	3.75147e-27	2.80806e-25	0.484141	0.41515	3.04951e-15	6.54939e-14	Hypermethylated	-2.22489	2.83043e-13	2.29743e-12
KY	cg00329270	Promoter	ENSR00000158756	TSS200	TSS200	3	-1	0.0689908	0.484215	0.415224	4.46085e-12	7.88347e-11	Hypermethylated	-2.6597	6.11801e-14	5.29668e-13	0.498625	0.429634	1.94265e-16	4.24962e-15	Hypermethylated	-3.26922	1.0357e-37	1.67427e-35	0.502477	0.433487	9.83938e-17	2.06799e-15	Hypermethylated	-2.84637	3.75147e-27	2.80806e-25	0.484141	0.41515	3.04951e-15	6.54939e-14	Hypermethylated	-2.22489	2.83043e-13	2.29743e-12
KY	cg12307306	Promoter	ENSR00000158756	TSS200	TSS200	3	-1	0.0938936	0.459802	0.365908	1.92231e-11	2.87032e-10	Hypermethylated	-2.6597	6.11801e-14	5.29668e-13	0.470424	0.37653	1.35044e-15	2.40366e-14	Hypermethylated	-3.26922	1.0357e-37	1.67427e-35	0.47473	0.380836	1.84958e-15	2.9487e-14	Hypermethylated	-2.84637	3.75147e-27	2.80806e-25	0.466182	0.372288	1.47651e-15	3.43623e-14	Hypermethylated	-2.22489	2.83043e-13	2.29743e-12
KY	cg12307306	Promoter	ENSR00001374473	TSS200	TSS200	3	-1	0.0938936	0.459802	0.365908	1.92231e-11	2.87032e-10	Hypermethylated	-2.6597	6.11801e-14	5.29668e-13	0.470424	0.37653	1.35044e-15	2.40366e-14	Hypermethylated	-3.26922	1.0357e-37	1.67427e-35	0.47473	0.380836	1.84958e-15	2.9487e-14	Hypermethylated	-2.84637	3.75147e-27	2.80806e-25	0.466182	0.372288	1.47651e-15	3.43623e-14	Hypermethylated	-2.22489	2.83043e-13	2.29743e-12
KY	cg22889573	Promoter	ENSR00001374473	TSS200	TSS200	3	-1	0.0738717	0.51287	0.438999	3.70507e-12	6.69082e-11	Hypermethylated	-2.6597	6.11801e-14	5.29668e-13	0.534695	0.460824	8.44727e-17	2.03699e-15	Hypermethylated	-3.26922	1.0357e-37	1.67427e-35	0.536094	0.462222	8.99306e-17	1.90822e-15	Hypermethylated	-2.84637	3.75147e-27	2.80806e-25	0.514841	0.440969	1.02433e-15	2.48732e-14	Hypermethylated	-2.22489	2.83043e-13	2.29743e-12
KY	cg22889573	Promoter	ENSR00000158756	TSS200	TSS200	3	-1	0.0738717	0.51287	0.438999	3.70507e-12	6.69082e-11	Hypermethylated	-2.6597	6.11801e-14	5.29668e-13	0.534695	0.460824	8.44727e-17	2.03699e-15	Hypermethylated	-3.26922	1.0357e-37	1.67427e-35	0.536094	0.462222	8.99306e-17	1.90822e-15	Hypermethylated	-2.84637	3.75147e-27	2.80806e-25	0.514841	0.440969	1.02433e-15	2.48732e-14	Hypermethylated	-2.22489	2.83043e-13	2.29743e-12
LIFR	cg03723506	Promoter	ENSR00001278526	TSS1500;5'UTR	1stExon;TSS1500;5'UTR;3'UTR	5	-1	0.0764135	0.44664	0.370227	7.7539e-12	1.28296e-10	Hypermethylated	-3.48951	3.00481e-37	5.35219e-35	0.460435	0.384022	2.46294e-15	4.1313e-14	Hypermethylated	-3.07063	1.79346e-46	7.84109e-44	0.457069	0.380655	1.08234e-11	9.04535e-11	Hypermethylated	-2.5363	1.03474e-28	9.56987e-27	0.496947	0.420534	4.5596e-17	1.7182e-15	Hypermethylated	-2.11755	1.14171e-18	2.41619e-17
LIFR	cg03723506	Promoter	ENSR00000179761	TSS1500;5'UTR	1stExon;TSS1500;5'UTR;3'UTR	5	-1	0.0764135	0.44664	0.370227	7.7539e-12	1.28296e-10	Hypermethylated	-3.48951	3.00481e-37	5.35219e-35	0.460435	0.384022	2.46294e-15	4.1313e-14	Hypermethylated	-3.07063	1.79346e-46	7.84109e-44	0.457069	0.380655	1.08234e-11	9.04535e-11	Hypermethylated	-2.5363	1.03474e-28	9.56987e-27	0.496947	0.420534	4.5596e-17	1.7182e-15	Hypermethylated	-2.11755	1.14171e-18	2.41619e-17
LIFR	cg08392199	Promoter	ENSR00001278526	5'UTR	TSS1500;3'UTR;5'UTR	5	-1	0.231613	0.556731	0.325118	1.65017e-13	4.53596e-12	Hypermethylated	-3.48951	3.00481e-37	5.35219e-35	0.582665	0.351052	6.65426e-21	1.64311e-18	Hypermethylated	-3.07063	1.79346e-46	7.84109e-44	0.564901	0.333288	1.13619e-17	3.02332e-16	Hypermethylated	-2.5363	1.03474e-28	9.56987e-27	0.58419	0.352577	2.96887e-18	1.86326e-16	Hypermethylated	-2.11755	1.14171e-18	2.41619e-17
LIFR	cg08392199	Promoter	ENSR00000179761	5'UTR	TSS1500;3'UTR;5'UTR	5	-1	0.231613	0.556731	0.325118	1.65017e-13	4.53596e-12	Hypermethylated	-3.48951	3.00481e-37	5.35219e-35	0.582665	0.351052	6.65426e-21	1.64311e-18	Hypermethylated	-3.07063	1.79346e-46	7.84109e-44	0.564901	0.333288	1.13619e-17	3.02332e-16	Hypermethylated	-2.5363	1.03474e-28	9.56987e-27	0.58419	0.352577	2.96887e-18	1.86326e-16	Hypermethylated	-2.11755	1.14171e-18	2.41619e-17
LIFR	cg12587766	Promoter	ENSR00001278526	1stExon;5'UTR	TSS1500;1stExon;3'UTR;5'UTR	5	-1	0.0328167	0.541975	0.509158	5.11789e-11	6.87145e-10	Hypermethylated	-3.48951	3.00481e-37	5.35219e-35	0.562593	0.529776	7.0931e-17	1.74758e-15	Hypermethylated	-3.07063	1.79346e-46	7.84109e-44	0.547412	0.514595	2.82633e-14	3.60707e-13	Hypermethylated	-2.5363	1.03474e-28	9.56987e-27	0.566598	0.533782	4.59024e-18	2.61579e-16	Hypermethylated	-2.11755	1.14171e-18	2.41619e-17
LIFR	cg12587766	Promoter	ENSR00000179761	1stExon;5'UTR	TSS1500;1stExon;3'UTR;5'UTR	5	-1	0.0328167	0.541975	0.509158	5.11789e-11	6.87145e-10	Hypermethylated	-3.48951	3.00481e-37	5.35219e-35	0.562593	0.529776	7.0931e-17	1.74758e-15	Hypermethylated	-3.07063	1.79346e-46	7.84109e-44	0.547412	0.514595	2.82633e-14	3.60707e-13	Hypermethylated	-2.5363	1.03474e-28	9.56987e-27	0.566598	0.533782	4.59024e-18	2.61579e-16	Hypermethylated	-2.11755	1.14171e-18	2.41619e-17
LIFR	cg12602374	Promoter	ENSR00000179761	TSS1500;5'UTR	TSS1500;3'UTR;5'UTR	5	-1	0.055067	0.366653	0.311586	1.02993e-10	1.28386e-09	Hypermethylated	-3.48951	3.00481e-37	5.35219e-35	0.384854	0.329787	2.12338e-13	2.4322e-12	Hypermethylated	-3.07063	1.79346e-46	7.84109e-44	0.38659	0.331523	2.94533e-11	2.30709e-10	Hypermethylated	-2.5363	1.03474e-28	9.56987e-27	0.424273	0.369206	7.7819e-17	2.68343e-15	Hypermethylated	-2.11755	1.14171e-18	2.41619e-17
LIFR	cg12602374	Promoter	ENSR00001278526	TSS1500;5'UTR	TSS1500;3'UTR;5'UTR	5	-1	0.055067	0.366653	0.311586	1.02993e-10	1.28386e-09	Hypermethylated	-3.48951	3.00481e-37	5.35219e-35	0.384854	0.329787	2.12338e-13	2.4322e-12	Hypermethylated	-3.07063	1.79346e-46	7.84109e-44	0.38659	0.331523	2.94533e-11	2.30709e-10	Hypermethylated	-2.5363	1.03474e-28	9.56987e-27	0.424273	0.369206	7.7819e-17	2.68343e-15	Hypermethylated	-2.11755	1.14171e-18	2.41619e-17
LIFR	cg18174928	Promoter	ENSR00001278526	TSS1500;5'UTR	1stExon;TSS1500;5'UTR;3'UTR	5	-1	0.0242163	0.330385	0.306168	3.6737e-09	3.2618e-08	Hypermethylated	-3.48951	3.00481e-37	5.35219e-35	0.346309	0.322092	4.16477e-12	3.84009e-11	Hypermethylated	-3.07063	1.79346e-46	7.84109e-44	0.343562	0.319346	1.49747e-09	9.14218e-09	Hypermethylated	-2.5363	1.03474e-28	9.56987e-27	0.378631	0.354415	1.24685e-13	1.86526e-12	Hypermethylated	-2.11755	1.14171e-18	2.41619e-17
LIFR	cg18174928	Promoter	ENSR00000179761	TSS1500;5'UTR	1stExon;TSS1500;5'UTR;3'UTR	5	-1	0.0242163	0.330385	0.306168	3.6737e-09	3.2618e-08	Hypermethylated	-3.48951	3.00481e-37	5.35219e-35	0.346309	0.322092	4.16477e-12	3.84009e-11	Hypermethylated	-3.07063	1.79346e-46	7.84109e-44	0.343562	0.319346	1.49747e-09	9.14218e-09	Hypermethylated	-2.5363	1.03474e-28	9.56987e-27	0.378631	0.354415	1.24685e-13	1.86526e-12	Hypermethylated	-2.11755	1.14171e-18	2.41619e-17
LIFR	cg18848688	Promoter	ENSR00000179761	TSS1500;5'UTR	1stExon;TSS1500;5'UTR;3'UTR	5	-1	0.0802435	0.424214	0.34397	3.00601e-10	3.3703e-09	Hypermethylated	-3.48951	3.00481e-37	5.35219e-35	0.451075	0.370831	1.87175e-14	2.61821e-13	Hypermethylated	-3.07063	1.79346e-46	7.84109e-44	0.450211	0.369968	9.33902e-09	5.09335e-08	Hypermethylated	-2.5363	1.03474e-28	9.56987e-27	0.488002	0.407758	2.36797e-15	5.22445e-14	Hypermethylated	-2.11755	1.14171e-18	2.41619e-17
LIFR	cg18848688	Promoter	ENSR00001278526	TSS1500;5'UTR	1stExon;TSS1500;5'UTR;3'UTR	5	-1	0.0802435	0.424214	0.34397	3.00601e-10	3.3703e-09	Hypermethylated	-3.48951	3.00481e-37	5.35219e-35	0.451075	0.370831	1.87175e-14	2.61821e-13	Hypermethylated	-3.07063	1.79346e-46	7.84109e-44	0.450211	0.369968	9.33902e-09	5.09335e-08	Hypermethylated	-2.5363	1.03474e-28	9.56987e-27	0.488002	0.407758	2.36797e-15	5.22445e-14	Hypermethylated	-2.11755	1.14171e-18	2.41619e-17
LMO3	cg01181415	Promoter	ENSR00000049341	5'UTR	1stExon;5'UTR	12	-1	0.360027	0.665661	0.305634	1.08612e-14	4.80536e-13	Hypermethylated	-4.73134	5.62087e-28	3.16749e-26	0.703599	0.343572	1.29572e-19	1.00964e-17	Hypermethylated	-2.96072	1.02014e-17	1.11502e-16	0.713106	0.353079	3.15161e-20	2.20348e-18	Hypermethylated	-2.86315	2.39203e-18	3.81555e-17	0.706642	0.346615	4.86921e-19	5.02955e-17	Hypermethylated	-2.11839	9.33921e-09	3.90817e-08
LMO3	cg01181415	Promoter	ENSR00000427080	5'UTR	1stExon;5'UTR	12	-1	0.360027	0.665661	0.305634	1.08612e-14	4.80536e-13	Hypermethylated	-4.73134	5.62087e-28	3.16749e-26	0.703599	0.343572	1.29572e-19	1.00964e-17	Hypermethylated	-2.96072	1.02014e-17	1.11502e-16	0.713106	0.353079	3.15161e-20	2.20348e-18	Hypermethylated	-2.86315	2.39203e-18	3.81555e-17	0.706642	0.346615	4.86921e-19	5.02955e-17	Hypermethylated	-2.11839	9.33921e-09	3.90817e-08
LMO3	cg01787574	Promoter	ENSR00000427080	5'UTR	1stExon;5'UTR;3'UTR	12	-1	0.25529	0.587609	0.332319	1.48651e-15	1.03832e-13	Hypermethylated	-4.73134	5.62087e-28	3.16749e-26	0.596365	0.341075	1.83183e-18	7.88602e-17	Hypermethylated	-2.96072	1.02014e-17	1.11502e-16	0.609738	0.354448	1.32222e-21	2.37799e-19	Hypermethylated	-2.86315	2.39203e-18	3.81555e-17	0.596547	0.341257	6.46765e-19	6.12493e-17	Hypermethylated	-2.11839	9.33921e-09	3.90817e-08
LMO3	cg01787574	Promoter	ENSR00000049341	5'UTR	1stExon;5'UTR;3'UTR	12	-1	0.25529	0.587609	0.332319	1.48651e-15	1.03832e-13	Hypermethylated	-4.73134	5.62087e-28	3.16749e-26	0.596365	0.341075	1.83183e-18	7.88602e-17	Hypermethylated	-2.96072	1.02014e-17	1.11502e-16	0.609738	0.354448	1.32222e-21	2.37799e-19	Hypermethylated	-2.86315	2.39203e-18	3.81555e-17	0.596547	0.341257	6.46765e-19	6.12493e-17	Hypermethylated	-2.11839	9.33921e-09	3.90817e-08
LMO3	cg09526758	Promoter	ENSR00000049341	5'UTR	1stExon;5'UTR;3'UTR	12	-1	0.213832	0.521939	0.308107	6.14597e-15	3.06002e-13	Hypermethylated	-4.73134	5.62087e-28	3.16749e-26	0.55762	0.343788	9.09206e-19	4.47382e-17	Hypermethylated	-2.96072	1.02014e-17	1.11502e-16	0.552421	0.338589	1.10066e-19	5.93359e-18	Hypermethylated	-2.86315	2.39203e-18	3.81555e-17	0.546382	0.33255	3.51589e-19	4.009e-17	Hypermethylated	-2.11839	9.33921e-09	3.90817e-08
LMO3	cg09526758	Promoter	ENSR00000427080	5'UTR	1stExon;5'UTR;3'UTR	12	-1	0.213832	0.521939	0.308107	6.14597e-15	3.06002e-13	Hypermethylated	-4.73134	5.62087e-28	3.16749e-26	0.55762	0.343788	9.09206e-19	4.47382e-17	Hypermethylated	-2.96072	1.02014e-17	1.11502e-16	0.552421	0.338589	1.10066e-19	5.93359e-18	Hypermethylated	-2.86315	2.39203e-18	3.81555e-17	0.546382	0.33255	3.51589e-19	4.009e-17	Hypermethylated	-2.11839	9.33921e-09	3.90817e-08
LMO3	cg10143811	Promoter	ENSR00000427080	5'UTR	1stExon;5'UTR;3'UTR	12	-1	0.202918	0.606577	0.403659	8.24754e-14	2.53241e-12	Hypermethylated	-4.73134	5.62087e-28	3.16749e-26	0.656359	0.453441	1.64069e-18	7.24406e-17	Hypermethylated	-2.96072	1.02014e-17	1.11502e-16	0.677717	0.474799	2.11037e-19	1.00618e-17	Hypermethylated	-2.86315	2.39203e-18	3.81555e-17	0.65653	0.453611	7.3635e-18	3.82352e-16	Hypermethylated	-2.11839	9.33921e-09	3.90817e-08
LMO3	cg10143811	Promoter	ENSR00000049341	5'UTR	1stExon;5'UTR;3'UTR	12	-1	0.202918	0.606577	0.403659	8.24754e-14	2.53241e-12	Hypermethylated	-4.73134	5.62087e-28	3.16749e-26	0.656359	0.453441	1.64069e-18	7.24406e-17	Hypermethylated	-2.96072	1.02014e-17	1.11502e-16	0.677717	0.474799	2.11037e-19	1.00618e-17	Hypermethylated	-2.86315	2.39203e-18	3.81555e-17	0.65653	0.453611	7.3635e-18	3.82352e-16	Hypermethylated	-2.11839	9.33921e-09	3.90817e-08
LONRF2	cg03559235	Promoter	ENSR00000123296	1stExon	1stExon	2	-1	0.159781	0.55443	0.394649	4.54311e-17	1.12868e-14	Hypermethylated	-4.19641	8.46246e-23	2.51223e-21	0.573177	0.413396	1.02321e-20	2.00932e-18	Hypermethylated	-3.53859	9.38223e-24	2.26181e-22	0.572592	0.412811	1.28926e-22	8.84096e-20	Hypermethylated	-2.94418	9.90022e-18	1.4352e-16	0.54595	0.386169	2.09634e-20	8.55031e-18	Hypermethylated	-2.00082	5.33758e-07	1.73444e-06
LONRF2	cg07304692	Promoter	ENSR00000123296	5'UTR;1stExon	5'UTR;1stExon	2	-1	0.120065	0.532259	0.412194	7.87868e-18	6.35601e-15	Hypermethylated	-4.19641	8.46246e-23	2.51223e-21	0.566431	0.446366	2.48369e-21	1.0691e-18	Hypermethylated	-3.53859	9.38223e-24	2.26181e-22	0.564996	0.444932	2.33973e-22	9.97732e-20	Hypermethylated	-2.94418	9.90022e-18	1.4352e-16	0.537063	0.416998	1.43341e-20	7.4621e-18	Hypermethylated	-2.00082	5.33758e-07	1.73444e-06
LONRF2	cg14348439	Promoter	ENSR00000120672	1stExon	1stExon	2	-1	0.0550747	0.471422	0.416348	1.39265e-17	7.28106e-15	Hypermethylated	-4.19641	8.46246e-23	2.51223e-21	0.486422	0.431347	1.42367e-21	9.35759e-19	Hypermethylated	-3.53859	9.38223e-24	2.26181e-22	0.499351	0.444276	4.30843e-23	8.45379e-20	Hypermethylated	-2.94418	9.90022e-18	1.4352e-16	0.466236	0.411162	3.06089e-20	9.778e-18	Hypermethylated	-2.00082	5.33758e-07	1.73444e-06
LONRF2	cg14348439	Promoter	ENSR00000123296	1stExon	1stExon	2	-1	0.0550747	0.471422	0.416348	1.39265e-17	7.28106e-15	Hypermethylated	-4.19641	8.46246e-23	2.51223e-21	0.486422	0.431347	1.42367e-21	9.35759e-19	Hypermethylated	-3.53859	9.38223e-24	2.26181e-22	0.499351	0.444276	4.30843e-23	8.45379e-20	Hypermethylated	-2.94418	9.90022e-18	1.4352e-16	0.466236	0.411162	3.06089e-20	9.778e-18	Hypermethylated	-2.00082	5.33758e-07	1.73444e-06
LONRF2	cg14675211	Promoter	ENSR00000123296	5'UTR;1stExon	5'UTR;1stExon	2	-1	0.0423084	0.476365	0.434057	3.13899e-18	6.29395e-15	Hypermethylated	-4.19641	8.46246e-23	2.51223e-21	0.490292	0.447984	4.4921e-21	1.3325e-18	Hypermethylated	-3.53859	9.38223e-24	2.26181e-22	0.494011	0.451703	4.79307e-23	8.45379e-20	Hypermethylated	-2.94418	9.90022e-18	1.4352e-16	0.465038	0.42273	1.317e-20	7.32572e-18	Hypermethylated	-2.00082	5.33758e-07	1.73444e-06
LONRF2	cg14675211	Promoter	ENSR00000120672	5'UTR;1stExon	5'UTR;1stExon	2	-1	0.0423084	0.476365	0.434057	3.13899e-18	6.29395e-15	Hypermethylated	-4.19641	8.46246e-23	2.51223e-21	0.490292	0.447984	4.4921e-21	1.3325e-18	Hypermethylated	-3.53859	9.38223e-24	2.26181e-22	0.494011	0.451703	4.79307e-23	8.45379e-20	Hypermethylated	-2.94418	9.90022e-18	1.4352e-16	0.465038	0.42273	1.317e-20	7.32572e-18	Hypermethylated	-2.00082	5.33758e-07	1.73444e-06
LONRF2	cg14997226	Promoter	ENSR00000120672	5'UTR;1stExon	5'UTR;1stExon	2	-1	0.0253025	0.4168	0.391498	8.8539e-17	1.57914e-14	Hypermethylated	-4.19641	8.46246e-23	2.51223e-21	0.419095	0.393793	9.10104e-21	1.90165e-18	Hypermethylated	-3.53859	9.38223e-24	2.26181e-22	0.435951	0.410648	1.0438e-22	8.63023e-20	Hypermethylated	-2.94418	9.90022e-18	1.4352e-16	0.413167	0.387865	2.18326e-21	6.25099e-18	Hypermethylated	-2.00082	5.33758e-07	1.73444e-06
LONRF2	cg14997226	Promoter	ENSR00000123296	5'UTR;1stExon	5'UTR;1stExon	2	-1	0.0253025	0.4168	0.391498	8.8539e-17	1.57914e-14	Hypermethylated	-4.19641	8.46246e-23	2.51223e-21	0.419095	0.393793	9.10104e-21	1.90165e-18	Hypermethylated	-3.53859	9.38223e-24	2.26181e-22	0.435951	0.410648	1.0438e-22	8.63023e-20	Hypermethylated	-2.94418	9.90022e-18	1.4352e-16	0.413167	0.387865	2.18326e-21	6.25099e-18	Hypermethylated	-2.00082	5.33758e-07	1.73444e-06
LONRF2	cg23977631	Promoter	ENSR00000123296	5'UTR;1stExon	5'UTR;1stExon	2	-1	0.0297091	0.525759	0.49605	7.87868e-18	6.35601e-15	Hypermethylated	-4.19641	8.46246e-23	2.51223e-21	0.531409	0.5017	6.39834e-21	1.61483e-18	Hypermethylated	-3.53859	9.38223e-24	2.26181e-22	0.532723	0.503014	8.75041e-23	8.63023e-20	Hypermethylated	-2.94418	9.90022e-18	1.4352e-16	0.51426	0.484551	5.62139e-21	6.25099e-18	Hypermethylated	-2.00082	5.33758e-07	1.73444e-06
LONRF2	cg23977631	Promoter	ENSR00000120672	5'UTR;1stExon	5'UTR;1stExon	2	-1	0.0297091	0.525759	0.49605	7.87868e-18	6.35601e-15	Hypermethylated	-4.19641	8.46246e-23	2.51223e-21	0.531409	0.5017	6.39834e-21	1.61483e-18	Hypermethylated	-3.53859	9.38223e-24	2.26181e-22	0.532723	0.503014	8.75041e-23	8.63023e-20	Hypermethylated	-2.94418	9.90022e-18	1.4352e-16	0.51426	0.484551	5.62139e-21	6.25099e-18	Hypermethylated	-2.00082	5.33758e-07	1.73444e-06
LRAT	cg00714184	Promoter	ENSR00001252585	TSS1500	5'UTR;TSS1500	4	1	0.127076	0.46675	0.339673	1.33962e-11	2.08415e-10	Hypermethylated	-3.61387	9.68068e-13	7.11334e-12	0.477431	0.350355	1.26279e-15	2.26252e-14	Hypermethylated	-3.34933	2.78997e-24	7.23325e-23	0.483153	0.356076	9.84905e-15	1.36577e-13	Hypermethylated	-2.3915	2.04641e-11	1.16229e-10	0.468176	0.341099	1.47651e-15	3.43623e-14	Hypermethylated	-2.57851	3.82097e-12	2.58635e-11
LRAT	cg00714184	Promoter	ENSR00001252585	TSS1500	5'UTR;TSS1500	4	1	0.127076	0.46675	0.339673	1.33962e-11	2.08415e-10	Hypermethylated	-3.61387	9.68068e-13	7.11334e-12	0.477431	0.350355	1.26279e-15	2.26252e-14	Hypermethylated	-3.34933	2.78997e-24	7.23325e-23	0.483153	0.356076	9.84905e-15	1.36577e-13	Hypermethylated	-2.3915	2.04641e-11	1.16229e-10	0.468176	0.341099	1.47651e-15	3.43623e-14	Hypermethylated	-2.57851	3.82097e-12	2.58635e-11
LRAT	cg16566627	Promoter	ENSR00001252585	TSS1500	NA	4	1	0.080456	0.407207	0.326751	2.51585e-11	3.64546e-10	Hypermethylated	-3.61387	9.68068e-13	7.11334e-12	0.433914	0.353458	1.46385e-13	1.7258e-12	Hypermethylated	-3.34933	2.78997e-24	7.23325e-23	0.427243	0.346787	1.04321e-13	1.20631e-12	Hypermethylated	-2.3915	2.04641e-11	1.16229e-10	0.432827	0.352371	8.57237e-14	1.32571e-12	Hypermethylated	-2.57851	3.82097e-12	2.58635e-11
LRAT	cg16566627	Promoter	ENSR00001252585	TSS1500	NA	4	1	0.080456	0.407207	0.326751	2.51585e-11	3.64546e-10	Hypermethylated	-3.61387	9.68068e-13	7.11334e-12	0.433914	0.353458	1.46385e-13	1.7258e-12	Hypermethylated	-3.34933	2.78997e-24	7.23325e-23	0.427243	0.346787	1.04321e-13	1.20631e-12	Hypermethylated	-2.3915	2.04641e-11	1.16229e-10	0.432827	0.352371	8.57237e-14	1.32571e-12	Hypermethylated	-2.57851	3.82097e-12	2.58635e-11
LRAT	cg22888418	Promoter	ENSR00001252585	TSS1500	5'UTR;TSS1500	4	1	0.108216	0.408789	0.300572	2.00874e-13	5.34822e-12	Hypermethylated	-3.61387	9.68068e-13	7.11334e-12	0.427433	0.319217	3.31937e-15	5.41621e-14	Hypermethylated	-3.34933	2.78997e-24	7.23325e-23	0.446046	0.33783	1.28782e-16	2.63736e-15	Hypermethylated	-2.3915	2.04641e-11	1.16229e-10	0.422567	0.314351	6.04945e-18	3.27571e-16	Hypermethylated	-2.57851	3.82097e-12	2.58635e-11
LRAT	cg22888418	Promoter	ENSR00001252585	TSS1500	5'UTR;TSS1500	4	1	0.108216	0.408789	0.300572	2.00874e-13	5.34822e-12	Hypermethylated	-3.61387	9.68068e-13	7.11334e-12	0.427433	0.319217	3.31937e-15	5.41621e-14	Hypermethylated	-3.34933	2.78997e-24	7.23325e-23	0.446046	0.33783	1.28782e-16	2.63736e-15	Hypermethylated	-2.3915	2.04641e-11	1.16229e-10	0.422567	0.314351	6.04945e-18	3.27571e-16	Hypermethylated	-2.57851	3.82097e-12	2.58635e-11
LRAT	cg23676439	Promoter Flanking Region	ENSR00000175122	TSS1500	5'UTR;TSS1500	4	1	0.218358	0.540919	0.322561	3.51343e-14	1.25084e-12	Hypermethylated	-3.61387	9.68068e-13	7.11334e-12	0.553951	0.335593	1.11327e-19	9.03898e-18	Hypermethylated	-3.34933	2.78997e-24	7.23325e-23	0.576519	0.358161	4.51262e-21	5.28232e-19	Hypermethylated	-2.3915	2.04641e-11	1.16229e-10	0.565964	0.347606	1.26038e-19	2.08513e-17	Hypermethylated	-2.57851	3.82097e-12	2.58635e-11
LRAT	cg23676439	Promoter Flanking Region	ENSR00000175122	TSS1500	5'UTR;TSS1500	4	1	0.218358	0.540919	0.322561	3.51343e-14	1.25084e-12	Hypermethylated	-3.61387	9.68068e-13	7.11334e-12	0.553951	0.335593	1.11327e-19	9.03898e-18	Hypermethylated	-3.34933	2.78997e-24	7.23325e-23	0.576519	0.358161	4.51262e-21	5.28232e-19	Hypermethylated	-2.3915	2.04641e-11	1.16229e-10	0.565964	0.347606	1.26038e-19	2.08513e-17	Hypermethylated	-2.57851	3.82097e-12	2.58635e-11
LRFN5	cg02454806	Promoter	ENSR00000416958	TSS1500	TSS1500	14	1	0.231911	0.538667	0.306756	1.22464e-10	1.50047e-09	Hypermethylated	-2.64616	1.48823e-23	4.7955e-22	0.588287	0.356377	7.55007e-15	1.14181e-13	Hypermethylated	-2.11764	1.77357e-18	2.11259e-17	0.630984	0.399074	3.68183e-21	4.59853e-19	Hypermethylated	-1.68761	2.05882e-11	1.16865e-10	0.572123	0.340212	9.17551e-16	2.25683e-14	Hypermethylated	-1.11768	6.24982e-05	0.000151887
LRFN5	cg04171065	Promoter	ENSR00000416958	TSS1500	TSS1500	14	1	0.184911	0.496695	0.311784	1.51912e-10	1.82128e-09	Hypermethylated	-2.64616	1.48823e-23	4.7955e-22	0.586773	0.401862	2.97111e-19	1.86852e-17	Hypermethylated	-2.11764	1.77357e-18	2.11259e-17	0.544475	0.359564	7.36823e-18	2.07053e-16	Hypermethylated	-1.68761	2.05882e-11	1.16865e-10	0.533087	0.348176	2.94145e-15	6.34493e-14	Hypermethylated	-1.11768	6.24982e-05	0.000151887
LRFN5	cg10160975	Promoter	ENSR00000416958	TSS1500	TSS1500	14	1	0.100743	0.405642	0.304899	9.28011e-10	9.33351e-09	Hypermethylated	-2.64616	1.48823e-23	4.7955e-22	0.459422	0.358679	5.08613e-18	1.82946e-16	Hypermethylated	-2.11764	1.77357e-18	2.11259e-17	0.456738	0.355995	8.34087e-18	2.30783e-16	Hypermethylated	-1.68761	2.05882e-11	1.16865e-10	0.432205	0.331462	3.27746e-15	6.98805e-14	Hypermethylated	-1.11768	6.24982e-05	0.000151887
LRRC3B	cg26263234	Open chromatin	ENSR00000149949	5'UTR	TSS200;5'UTR	3	1	0.33407	0.641952	0.307882	1.16913e-11	1.84626e-10	Hypermethylated	-4.02604	1.85186e-31	1.6047e-29	0.685736	0.351666	2.47223e-16	5.26717e-15	Hypermethylated	-2.69844	5.91126e-22	1.11376e-20	0.686589	0.35252	2.44727e-17	5.96357e-16	Hypermethylated	-2.2269	4.97028e-17	6.36998e-16	0.681322	0.347252	6.68233e-17	2.36359e-15	Hypermethylated	-2.21627	9.0781e-16	1.11659e-14
LRRC7	cg09167553	Promoter	ENSR00001746293		5'UTR	1	1	0.0406783	0.533237	0.492559	1.03154e-14	4.62041e-13	Hypermethylated	-2.74351	7.731e-14	6.61277e-13	0.561572	0.520894	4.32083e-19	2.48318e-17	Hypermethylated	-3.3614	6.5557e-44	2.10187e-41	0.582164	0.541486	3.84423e-20	2.56833e-18	Hypermethylated	-2.0862	2.08978e-10	1.03371e-09	0.5662	0.525522	3.61977e-20	1.07636e-17	Hypermethylated	-2.56427	9.12575e-19	1.96761e-17
LTBP4	cg03309253	Promoter	ENSR00000109560	Body	TSS1500;3'UTR;5'UTR;1stExon	19	1	0.0890025	0.418261	0.329259	2.60275e-07	1.60476e-06	Hypermethylated	-1.08773	1.08956e-12	7.96047e-12	0.523611	0.434608	9.43297e-14	1.15318e-12	Hypermethylated	-1.32071	4.11349e-19	5.37942e-18	0.478617	0.389615	1.42868e-13	1.61645e-12	Hypermethylated	-1.15263	9.55864e-17	1.18023e-15	0.400732	0.311729	1.14475e-09	8.72943e-09	Hypermethylated	-1.33469	8.34132e-20	2.21939e-18
LTBP4	cg03309253	Promoter	ENSR00001015587	Body	TSS1500;3'UTR;5'UTR;1stExon	19	1	0.0890025	0.418261	0.329259	2.60275e-07	1.60476e-06	Hypermethylated	-1.08773	1.08956e-12	7.96047e-12	0.523611	0.434608	9.43297e-14	1.15318e-12	Hypermethylated	-1.32071	4.11349e-19	5.37942e-18	0.478617	0.389615	1.42868e-13	1.61645e-12	Hypermethylated	-1.15263	9.55864e-17	1.18023e-15	0.400732	0.311729	1.14475e-09	8.72943e-09	Hypermethylated	-1.33469	8.34132e-20	2.21939e-18
LTBP4	cg11621464	Promoter	ENSR00001015587	Body	NA	19	1	0.116597	0.44312	0.326523	4.08361e-07	2.42357e-06	Hypermethylated	-1.08773	1.08956e-12	7.96047e-12	0.513053	0.396456	1.23868e-12	1.24508e-11	Hypermethylated	-1.32071	4.11349e-19	5.37942e-18	0.484239	0.367642	9.26044e-11	6.73708e-10	Hypermethylated	-1.15263	9.55864e-17	1.18023e-15	0.421419	0.304821	6.35399e-08	3.71348e-07	Hypermethylated	-1.33469	8.34132e-20	2.21939e-18
LTBP4	cg11621464	Promoter	ENSR00000109560	Body	NA	19	1	0.116597	0.44312	0.326523	4.08361e-07	2.42357e-06	Hypermethylated	-1.08773	1.08956e-12	7.96047e-12	0.513053	0.396456	1.23868e-12	1.24508e-11	Hypermethylated	-1.32071	4.11349e-19	5.37942e-18	0.484239	0.367642	9.26044e-11	6.73708e-10	Hypermethylated	-1.15263	9.55864e-17	1.18023e-15	0.421419	0.304821	6.35399e-08	3.71348e-07	Hypermethylated	-1.33469	8.34132e-20	2.21939e-18
LUZP2	cg10345326	Promoter	ENSR00001569003	TSS1500	NA	11	1	0.0935537	0.414612	0.321059	1.31865e-12	2.70778e-11	Hypermethylated	-2.35081	1.22776e-12	8.92946e-12	0.461324	0.36777	3.51142e-17	9.54091e-16	Hypermethylated	-1.7276	3.72336e-11	1.80146e-10	0.433826	0.340272	3.63286e-16	6.71742e-15	Hypermethylated	-1.43446	2.86756e-08	1.06575e-07	0.436719	0.343166	2.94145e-15	6.34493e-14	Hypermethylated	-1.71139	5.40386e-13	4.19508e-12
LUZP2	cg10345326	Promoter	ENSR00000037968	TSS1500	NA	11	1	0.0935537	0.414612	0.321059	1.31865e-12	2.70778e-11	Hypermethylated	-2.35081	1.22776e-12	8.92946e-12	0.461324	0.36777	3.51142e-17	9.54091e-16	Hypermethylated	-1.7276	3.72336e-11	1.80146e-10	0.433826	0.340272	3.63286e-16	6.71742e-15	Hypermethylated	-1.43446	2.86756e-08	1.06575e-07	0.436719	0.343166	2.94145e-15	6.34493e-14	Hypermethylated	-1.71139	5.40386e-13	4.19508e-12
LUZP2	cg13376598	Promoter	ENSR00001569003	TSS1500	TSS1500	11	1	0.0837268	0.390498	0.306771	7.93349e-11	1.01591e-09	Hypermethylated	-2.35081	1.22776e-12	8.92946e-12	0.439669	0.355942	3.25312e-16	6.72619e-15	Hypermethylated	-1.7276	3.72336e-11	1.80146e-10	0.424468	0.340741	2.47591e-16	4.75073e-15	Hypermethylated	-1.43446	2.86756e-08	1.06575e-07	0.436238	0.352511	4.38812e-17	1.66439e-15	Hypermethylated	-1.71139	5.40386e-13	4.19508e-12
LUZP2	cg13376598	Promoter	ENSR00000037968	TSS1500	TSS1500	11	1	0.0837268	0.390498	0.306771	7.93349e-11	1.01591e-09	Hypermethylated	-2.35081	1.22776e-12	8.92946e-12	0.439669	0.355942	3.25312e-16	6.72619e-15	Hypermethylated	-1.7276	3.72336e-11	1.80146e-10	0.424468	0.340741	2.47591e-16	4.75073e-15	Hypermethylated	-1.43446	2.86756e-08	1.06575e-07	0.436238	0.352511	4.38812e-17	1.66439e-15	Hypermethylated	-1.71139	5.40386e-13	4.19508e-12
LY6G6C	cg09409956	TF binding site	ENSR00000195584	Body		6	-1	0.736046	0.385557	-0.350488	4.52148e-14	1.54097e-12	Hypomethylated	2.09477	2.40989e-08	9.71887e-08	0.370654	-0.365392	8.13477e-18	2.71916e-16	Hypomethylated	2.01289	1.12266e-10	5.16294e-10	0.353383	-0.382663	1.10167e-17	2.94239e-16	Hypomethylated	2.54599	8.13062e-15	7.54868e-14	0.37954	-0.356506	1.00838e-18	8.36201e-17	Hypomethylated	2.61754	1.2494e-12	9.13522e-12
LY6G6C	cg09409956	TF binding site	ENSR00001879786	Body		6	-1	0.736046	0.385557	-0.350488	4.52148e-14	1.54097e-12	Hypomethylated	2.09477	2.40989e-08	9.71887e-08	0.370654	-0.365392	8.13477e-18	2.71916e-16	Hypomethylated	2.01289	1.12266e-10	5.16294e-10	0.353383	-0.382663	1.10167e-17	2.94239e-16	Hypomethylated	2.54599	8.13062e-15	7.54868e-14	0.37954	-0.356506	1.00838e-18	8.36201e-17	Hypomethylated	2.61754	1.2494e-12	9.13522e-12
LY6G6C	cg12951348	TF binding site	ENSR00000195584	Body		6	-1	0.713687	0.405194	-0.308493	2.566e-13	6.58854e-12	Hypomethylated	2.09477	2.40989e-08	9.71887e-08	0.387652	-0.326036	1.52434e-18	6.81769e-17	Hypomethylated	2.01289	1.12266e-10	5.16294e-10	0.381222	-0.332466	8.96392e-19	3.36955e-17	Hypomethylated	2.54599	8.13062e-15	7.54868e-14	0.40562	-0.308067	2.74202e-18	1.75525e-16	Hypomethylated	2.61754	1.2494e-12	9.13522e-12
LY6G6C	cg12951348	TF binding site	ENSR00001879786	Body		6	-1	0.713687	0.405194	-0.308493	2.566e-13	6.58854e-12	Hypomethylated	2.09477	2.40989e-08	9.71887e-08	0.387652	-0.326036	1.52434e-18	6.81769e-17	Hypomethylated	2.01289	1.12266e-10	5.16294e-10	0.381222	-0.332466	8.96392e-19	3.36955e-17	Hypomethylated	2.54599	8.13062e-15	7.54868e-14	0.40562	-0.308067	2.74202e-18	1.75525e-16	Hypomethylated	2.61754	1.2494e-12	9.13522e-12
LY6G6C	cg26015971	TF binding site	ENSR00000195584	Body		6	-1	0.755932	0.414396	-0.341536	1.72403e-14	6.95263e-13	Hypomethylated	2.09477	2.40989e-08	9.71887e-08	0.406329	-0.349602	1.22202e-18	5.71305e-17	Hypomethylated	2.01289	1.12266e-10	5.16294e-10	0.390388	-0.365544	9.86242e-19	3.65837e-17	Hypomethylated	2.54599	8.13062e-15	7.54868e-14	0.409991	-0.345941	6.80711e-18	3.59541e-16	Hypomethylated	2.61754	1.2494e-12	9.13522e-12
LY6G6C	cg26015971	TF binding site	ENSR00001879786	Body		6	-1	0.755932	0.414396	-0.341536	1.72403e-14	6.95263e-13	Hypomethylated	2.09477	2.40989e-08	9.71887e-08	0.406329	-0.349602	1.22202e-18	5.71305e-17	Hypomethylated	2.01289	1.12266e-10	5.16294e-10	0.390388	-0.365544	9.86242e-19	3.65837e-17	Hypomethylated	2.54599	8.13062e-15	7.54868e-14	0.409991	-0.345941	6.80711e-18	3.59541e-16	Hypomethylated	2.61754	1.2494e-12	9.13522e-12
MAB21L1	cg00762613	Promoter Flanking Region	ENSR00000061185	Body	TSS1500;5'UTR	13	-1	0.120592	0.469216	0.348624	5.52828e-14	1.81503e-12	Hypermethylated	-3.49884	1.39521e-38	2.94942e-36	0.492813	0.372222	7.84694e-18	2.63815e-16	Hypermethylated	-2.96429	1.28847e-29	6.80943e-28	0.490381	0.36979	9.25405e-19	3.46471e-17	Hypermethylated	-2.79613	5.58445e-26	3.35713e-24	0.476601	0.35601	3.10496e-17	1.24776e-15	Hypermethylated	-2.24409	5.02444e-15	5.46383e-14
MAB21L1	cg00762613	Promoter	ENSR00001508695	Body	TSS1500;5'UTR	13	-1	0.120592	0.469216	0.348624	5.52828e-14	1.81503e-12	Hypermethylated	-3.49884	1.39521e-38	2.94942e-36	0.492813	0.372222	7.84694e-18	2.63815e-16	Hypermethylated	-2.96429	1.28847e-29	6.80943e-28	0.490381	0.36979	9.25405e-19	3.46471e-17	Hypermethylated	-2.79613	5.58445e-26	3.35713e-24	0.476601	0.35601	3.10496e-17	1.24776e-15	Hypermethylated	-2.24409	5.02444e-15	5.46383e-14
MAB21L1	cg12638731	Promoter	ENSR00001508695	Body	TSS1500;5'UTR	13	-1	0.261856	0.598123	0.336266	3.53667e-12	6.42834e-11	Hypermethylated	-3.49884	1.39521e-38	2.94942e-36	0.617015	0.355159	3.31937e-15	5.41621e-14	Hypermethylated	-2.96429	1.28847e-29	6.80943e-28	0.642023	0.380167	6.30857e-18	1.81063e-16	Hypermethylated	-2.79613	5.58445e-26	3.35713e-24	0.596791	0.334935	7.4661e-15	1.45225e-13	Hypermethylated	-2.24409	5.02444e-15	5.46383e-14
MAB21L1	cg12638731	Promoter Flanking Region	ENSR00000061185	Body	TSS1500;5'UTR	13	-1	0.261856	0.598123	0.336266	3.53667e-12	6.42834e-11	Hypermethylated	-3.49884	1.39521e-38	2.94942e-36	0.617015	0.355159	3.31937e-15	5.41621e-14	Hypermethylated	-2.96429	1.28847e-29	6.80943e-28	0.642023	0.380167	6.30857e-18	1.81063e-16	Hypermethylated	-2.79613	5.58445e-26	3.35713e-24	0.596791	0.334935	7.4661e-15	1.45225e-13	Hypermethylated	-2.24409	5.02444e-15	5.46383e-14
MAB21L1	cg16735881	Promoter	ENSR00001508695	Body	TSS1500;5'UTR	13	-1	0.210604	0.528271	0.317667	2.66026e-15	1.59848e-13	Hypermethylated	-3.49884	1.39521e-38	2.94942e-36	0.550751	0.340147	1.94265e-16	4.24962e-15	Hypermethylated	-2.96429	1.28847e-29	6.80943e-28	0.562811	0.352207	9.86242e-19	3.65837e-17	Hypermethylated	-2.79613	5.58445e-26	3.35713e-24	0.53175	0.321146	1.04761e-17	5.08838e-16	Hypermethylated	-2.24409	5.02444e-15	5.46383e-14
MAB21L1	cg16735881	Promoter Flanking Region	ENSR00000061185	Body	TSS1500;5'UTR	13	-1	0.210604	0.528271	0.317667	2.66026e-15	1.59848e-13	Hypermethylated	-3.49884	1.39521e-38	2.94942e-36	0.550751	0.340147	1.94265e-16	4.24962e-15	Hypermethylated	-2.96429	1.28847e-29	6.80943e-28	0.562811	0.352207	9.86242e-19	3.65837e-17	Hypermethylated	-2.79613	5.58445e-26	3.35713e-24	0.53175	0.321146	1.04761e-17	5.08838e-16	Hypermethylated	-2.24409	5.02444e-15	5.46383e-14
MAL	cg04804539	Promoter	ENSR00000594569	TSS1500	TSS1500;3'UTR;TSS200	2	1	0.165538	0.515066	0.349528	2.72723e-14	1.01308e-12	Hypermethylated	-3.8697	2.62244e-39	6.46769e-37	0.570914	0.405375	1.51034e-20	2.42831e-18	Hypermethylated	-3.53098	1.11138e-38	2.01695e-36	0.555143	0.389604	1.97905e-20	1.54046e-18	Hypermethylated	-3.19642	2.37065e-29	2.38766e-27	0.550278	0.38474	7.0571e-20	1.49336e-17	Hypermethylated	-2.4976	3.68761e-16	4.90924e-15
MAL	cg06668300	Promoter Flanking Region	ENSR00000120103	Body	3'UTR;5'UTR	2	1	0.0251345	0.344971	0.319836	3.75613e-11	5.21199e-10	Hypermethylated	-3.8697	2.62244e-39	6.46769e-37	0.402485	0.377351	1.23882e-16	2.85507e-15	Hypermethylated	-3.53098	1.11138e-38	2.01695e-36	0.407019	0.381885	4.20773e-16	7.67517e-15	Hypermethylated	-3.19642	2.37065e-29	2.38766e-27	0.405961	0.380826	8.61434e-18	4.34703e-16	Hypermethylated	-2.4976	3.68761e-16	4.90924e-15
MAL	cg06668300	Promoter	ENSR00000594569	Body	3'UTR;5'UTR	2	1	0.0251345	0.344971	0.319836	3.75613e-11	5.21199e-10	Hypermethylated	-3.8697	2.62244e-39	6.46769e-37	0.402485	0.377351	1.23882e-16	2.85507e-15	Hypermethylated	-3.53098	1.11138e-38	2.01695e-36	0.407019	0.381885	4.20773e-16	7.67517e-15	Hypermethylated	-3.19642	2.37065e-29	2.38766e-27	0.405961	0.380826	8.61434e-18	4.34703e-16	Hypermethylated	-2.4976	3.68761e-16	4.90924e-15
MAL	cg22403344	Promoter	ENSR00000594569	5'UTR;1stExon	3'UTR;TSS200;1stExon;5'UTR	2	1	0.0667388	0.453511	0.386772	1.91251e-13	5.12974e-12	Hypermethylated	-3.8697	2.62244e-39	6.46769e-37	0.499064	0.432325	7.32386e-20	6.75205e-18	Hypermethylated	-3.53098	1.11138e-38	2.01695e-36	0.504469	0.43773	2.261e-20	1.70826e-18	Hypermethylated	-3.19642	2.37065e-29	2.38766e-27	0.480057	0.413318	9.05277e-20	1.71773e-17	Hypermethylated	-2.4976	3.68761e-16	4.90924e-15
MEGF10	cg03721362	Promoter	ENSR00000186483	TSS200	TSS1500	5	1	0.0881852	0.405047	0.316862	3.94528e-07	2.34876e-06	Hypermethylated	-1.53272	3.9591e-09	1.79499e-08	0.43206	0.343875	1.01981e-07	4.89779e-07	Hypermethylated	-1.61264	4.70917e-12	2.54253e-11	0.422342	0.334157	2.78159e-07	1.22669e-06	Hypermethylated	-1.35491	3.69098e-08	1.35245e-07	0.447124	0.358939	6.19625e-08	3.62674e-07	Hypermethylated	-1.49207	1.5871e-09	7.37285e-09
MEGF10	cg03721362	Promoter	ENSR00001289446	TSS200	TSS1500	5	1	0.0881852	0.405047	0.316862	3.94528e-07	2.34876e-06	Hypermethylated	-1.53272	3.9591e-09	1.79499e-08	0.43206	0.343875	1.01981e-07	4.89779e-07	Hypermethylated	-1.61264	4.70917e-12	2.54253e-11	0.422342	0.334157	2.78159e-07	1.22669e-06	Hypermethylated	-1.35491	3.69098e-08	1.35245e-07	0.447124	0.358939	6.19625e-08	3.62674e-07	Hypermethylated	-1.49207	1.5871e-09	7.37285e-09
MORN3	cg13889620	TF binding site	ENSR00000058474	Body		12	-1	0.734279	0.385311	-0.348968	3.27438e-13	8.09843e-12	Hypomethylated	1.7811	2.86117e-07	9.95125e-07	0.357974	-0.376304	4.6556e-17	1.21537e-15	Hypomethylated	1.29734	0.000118466	0.000259975	0.367667	-0.366611	2.39379e-15	3.73277e-14	Hypomethylated	1.79205	1.5479e-06	4.55862e-06	0.41294	-0.321339	8.35994e-13	1.06988e-11	Hypomethylated	1.94591	7.84681e-08	2.88456e-07
MORN3	cg13889620	Enhancer	ENSR00001781885	Body		12	-1	0.734279	0.385311	-0.348968	3.27438e-13	8.09843e-12	Hypomethylated	1.7811	2.86117e-07	9.95125e-07	0.357974	-0.376304	4.6556e-17	1.21537e-15	Hypomethylated	1.29734	0.000118466	0.000259975	0.367667	-0.366611	2.39379e-15	3.73277e-14	Hypomethylated	1.79205	1.5479e-06	4.55862e-06	0.41294	-0.321339	8.35994e-13	1.06988e-11	Hypomethylated	1.94591	7.84681e-08	2.88456e-07
NAPSB	cg13670833	Promoter	ENSR00001818529	TSS1500	5'UTR;TSS1500	19	-1	0.146127	0.476938	0.330811	3.0099e-09	2.7229e-08	Hypermethylated	-1.45373	4.64001e-09	2.07871e-08	0.502928	0.356801	2.14483e-11	1.76201e-10	Hypermethylated	-1.43978	1.75631e-10	7.8719e-10	0.464509	0.318382	6.0049e-08	2.91876e-07	Hypermethylated	-1.21248	4.27724e-08	1.55277e-07	0.492925	0.346798	2.73074e-10	2.2923e-09	Hypermethylated	-1.29634	5.28732e-09	2.28464e-08
NBEA	cg00762613	Promoter Flanking Region	ENSR00000061185	Body	TSS1500;5'UTR	13	1	0.120592	0.469216	0.348624	5.52828e-14	1.81503e-12	Hypermethylated	-2.60932	8.25074e-16	9.34744e-15	0.492813	0.372222	7.84694e-18	2.63815e-16	Hypermethylated	-2.15012	6.76216e-18	7.54546e-17	0.490381	0.36979	9.25405e-19	3.46471e-17	Hypermethylated	-1.79172	2.27548e-11	1.28594e-10	0.476601	0.35601	3.10496e-17	1.24776e-15	Hypermethylated	-1.76635	1.71348e-10	9.06801e-10
NBEA	cg00762613	Promoter	ENSR00001508695	Body	TSS1500;5'UTR	13	1	0.120592	0.469216	0.348624	5.52828e-14	1.81503e-12	Hypermethylated	-2.60932	8.25074e-16	9.34744e-15	0.492813	0.372222	7.84694e-18	2.63815e-16	Hypermethylated	-2.15012	6.76216e-18	7.54546e-17	0.490381	0.36979	9.25405e-19	3.46471e-17	Hypermethylated	-1.79172	2.27548e-11	1.28594e-10	0.476601	0.35601	3.10496e-17	1.24776e-15	Hypermethylated	-1.76635	1.71348e-10	9.06801e-10
NBEA	cg12638731	Promoter Flanking Region	ENSR00000061185	Body	TSS1500;5'UTR	13	1	0.261856	0.598123	0.336266	3.53667e-12	6.42834e-11	Hypermethylated	-2.60932	8.25074e-16	9.34744e-15	0.617015	0.355159	3.31937e-15	5.41621e-14	Hypermethylated	-2.15012	6.76216e-18	7.54546e-17	0.642023	0.380167	6.30857e-18	1.81063e-16	Hypermethylated	-1.79172	2.27548e-11	1.28594e-10	0.596791	0.334935	7.4661e-15	1.45225e-13	Hypermethylated	-1.76635	1.71348e-10	9.06801e-10
NBEA	cg12638731	Promoter	ENSR00001508695	Body	TSS1500;5'UTR	13	1	0.261856	0.598123	0.336266	3.53667e-12	6.42834e-11	Hypermethylated	-2.60932	8.25074e-16	9.34744e-15	0.617015	0.355159	3.31937e-15	5.41621e-14	Hypermethylated	-2.15012	6.76216e-18	7.54546e-17	0.642023	0.380167	6.30857e-18	1.81063e-16	Hypermethylated	-1.79172	2.27548e-11	1.28594e-10	0.596791	0.334935	7.4661e-15	1.45225e-13	Hypermethylated	-1.76635	1.71348e-10	9.06801e-10
NBEA	cg16735881	Promoter	ENSR00001508695	Body	TSS1500;5'UTR	13	1	0.210604	0.528271	0.317667	2.66026e-15	1.59848e-13	Hypermethylated	-2.60932	8.25074e-16	9.34744e-15	0.550751	0.340147	1.94265e-16	4.24962e-15	Hypermethylated	-2.15012	6.76216e-18	7.54546e-17	0.562811	0.352207	9.86242e-19	3.65837e-17	Hypermethylated	-1.79172	2.27548e-11	1.28594e-10	0.53175	0.321146	1.04761e-17	5.08838e-16	Hypermethylated	-1.76635	1.71348e-10	9.06801e-10
NBEA	cg16735881	Promoter Flanking Region	ENSR00000061185	Body	TSS1500;5'UTR	13	1	0.210604	0.528271	0.317667	2.66026e-15	1.59848e-13	Hypermethylated	-2.60932	8.25074e-16	9.34744e-15	0.550751	0.340147	1.94265e-16	4.24962e-15	Hypermethylated	-2.15012	6.76216e-18	7.54546e-17	0.562811	0.352207	9.86242e-19	3.65837e-17	Hypermethylated	-1.79172	2.27548e-11	1.28594e-10	0.53175	0.321146	1.04761e-17	5.08838e-16	Hypermethylated	-1.76635	1.71348e-10	9.06801e-10
NCAM1	cg12040830	Promoter	ENSR00000045076	Body	3'UTR;5'UTR	11	1	0.0974185	0.538827	0.441409	1.83773e-11	2.75721e-10	Hypermethylated	-2.92719	4.30457e-21	1.02484e-19	0.588003	0.490585	6.2835e-14	7.91886e-13	Hypermethylated	-2.60992	8.01624e-32	5.44906e-30	0.550801	0.453382	1.13085e-13	1.29984e-12	Hypermethylated	-2.20842	3.31469e-21	8.4681e-20	0.569065	0.471647	1.27591e-15	3.01861e-14	Hypermethylated	-1.8867	5.83891e-14	5.35637e-13
NCAM1	cg12040830	Promoter	ENSR00001573610	Body	3'UTR;5'UTR	11	1	0.0974185	0.538827	0.441409	1.83773e-11	2.75721e-10	Hypermethylated	-2.92719	4.30457e-21	1.02484e-19	0.588003	0.490585	6.2835e-14	7.91886e-13	Hypermethylated	-2.60992	8.01624e-32	5.44906e-30	0.550801	0.453382	1.13085e-13	1.29984e-12	Hypermethylated	-2.20842	3.31469e-21	8.4681e-20	0.569065	0.471647	1.27591e-15	3.01861e-14	Hypermethylated	-1.8867	5.83891e-14	5.35637e-13
NEFL	cg24032666	Promoter Flanking Region	ENSR00000222352	5'UTR;1stExon	3'UTR;1stExon	8	-1	0.285113	0.641188	0.356075	1.09044e-12	2.29274e-11	Hypermethylated	-4.36335	2.02417e-41	6.95338e-39	0.663849	0.378736	1.19654e-16	2.76881e-15	Hypermethylated	-2.98489	1.44485e-16	1.35782e-15	0.659042	0.373929	5.77498e-15	8.36195e-14	Hypermethylated	-1.23087	0.00205812	0.00390146	0.65226	0.367147	4.72215e-16	1.25955e-14	Hypermethylated	-1.56758	5.67071e-05	0.000138735
NEFL	cg24032666	Promoter	ENSR00001899516	5'UTR;1stExon	3'UTR;1stExon	8	-1	0.285113	0.641188	0.356075	1.09044e-12	2.29274e-11	Hypermethylated	-4.36335	2.02417e-41	6.95338e-39	0.663849	0.378736	1.19654e-16	2.76881e-15	Hypermethylated	-2.98489	1.44485e-16	1.35782e-15	0.659042	0.373929	5.77498e-15	8.36195e-14	Hypermethylated	-1.23087	0.00205812	0.00390146	0.65226	0.367147	4.72215e-16	1.25955e-14	Hypermethylated	-1.56758	5.67071e-05	0.000138735
NLGN1	cg13238990	Promoter	ENSR00000162053	TSS1500	TSS1500	3	1	0.096686	0.455262	0.358576	1.72785e-06	9.07742e-06	Hypermethylated	-4.69893	5.38673e-33	5.60133e-31	0.498345	0.401659	3.01649e-12	2.84624e-11	Hypermethylated	-3.89404	1.94234e-32	1.48273e-30	0.488854	0.392168	2.32213e-09	1.38111e-08	Hypermethylated	-2.8927	8.48601e-18	1.24425e-16	0.469833	0.373147	1.28811e-08	8.35998e-08	Hypermethylated	-2.06022	4.96416e-08	1.88057e-07
NLGN1	cg13238990	Promoter	ENSR00001486190	TSS1500	TSS1500	3	1	0.096686	0.455262	0.358576	1.72785e-06	9.07742e-06	Hypermethylated	-4.69893	5.38673e-33	5.60133e-31	0.498345	0.401659	3.01649e-12	2.84624e-11	Hypermethylated	-3.89404	1.94234e-32	1.48273e-30	0.488854	0.392168	2.32213e-09	1.38111e-08	Hypermethylated	-2.8927	8.48601e-18	1.24425e-16	0.469833	0.373147	1.28811e-08	8.35998e-08	Hypermethylated	-2.06022	4.96416e-08	1.88057e-07
NOS1	cg03538436	TF binding site	ENSR00000058112	5'UTR;1stExon	1stExon;5'UTR;3'UTR	12	-1	0.19302	0.584236	0.391216	1.28934e-13	3.68148e-12	Hypermethylated	-4.62959	1.5314e-18	2.5617e-17	0.635866	0.442847	1.58146e-18	7.0267e-17	Hypermethylated	-3.55012	1.40832e-18	1.70711e-17	0.621601	0.428581	8.56956e-21	8.34023e-19	Hypermethylated	-2.99458	1.36064e-13	1.06748e-12	0.619388	0.426368	1.55997e-20	7.50124e-18	Hypermethylated	-2.48219	5.65002e-09	2.43425e-08
NOS1	cg04529785	Promoter	ENSR00000437837	5'UTR	5'UTR;3'UTR	12	-1	0.0538246	0.445632	0.391808	1.63803e-14	6.67506e-13	Hypermethylated	-4.62959	1.5314e-18	2.5617e-17	0.505689	0.451865	3.81889e-20	4.36403e-18	Hypermethylated	-3.55012	1.40832e-18	1.70711e-17	0.486679	0.432855	4.02614e-19	1.71787e-17	Hypermethylated	-2.99458	1.36064e-13	1.06748e-12	0.475682	0.421857	1.33603e-18	1.0251e-16	Hypermethylated	-2.48219	5.65002e-09	2.43425e-08
NOS1	cg04529785	TF binding site	ENSR00000058112	5'UTR	5'UTR;3'UTR	12	-1	0.0538246	0.445632	0.391808	1.63803e-14	6.67506e-13	Hypermethylated	-4.62959	1.5314e-18	2.5617e-17	0.505689	0.451865	3.81889e-20	4.36403e-18	Hypermethylated	-3.55012	1.40832e-18	1.70711e-17	0.486679	0.432855	4.02614e-19	1.71787e-17	Hypermethylated	-2.99458	1.36064e-13	1.06748e-12	0.475682	0.421857	1.33603e-18	1.0251e-16	Hypermethylated	-2.48219	5.65002e-09	2.43425e-08
NOS1	cg04883903	TF binding site	ENSR00000058112	5'UTR	5'UTR;3'UTR	12	-1	0.0970271	0.576615	0.479588	5.62058e-12	9.66201e-11	Hypermethylated	-4.62959	1.5314e-18	2.5617e-17	0.650565	0.553538	1.06392e-20	2.04638e-18	Hypermethylated	-3.55012	1.40832e-18	1.70711e-17	0.635911	0.538884	1.17496e-19	6.23841e-18	Hypermethylated	-2.99458	1.36064e-13	1.06748e-12	0.63829	0.541263	2.07479e-18	1.41541e-16	Hypermethylated	-2.48219	5.65002e-09	2.43425e-08
NOS1	cg20285745	TF binding site	ENSR00000058112	5'UTR	5'UTR;3'UTR	12	-1	0.207687	0.54693	0.339243	3.88132e-12	6.9712e-11	Hypermethylated	-4.62959	1.5314e-18	2.5617e-17	0.572416	0.364729	1.24751e-19	9.82338e-18	Hypermethylated	-3.55012	1.40832e-18	1.70711e-17	0.609328	0.40164	4.21692e-21	5.02471e-19	Hypermethylated	-2.99458	1.36064e-13	1.06748e-12	0.600163	0.392476	1.31349e-19	2.13151e-17	Hypermethylated	-2.48219	5.65002e-09	2.43425e-08
NOX4	cg19981409	Promoter	ENSR00000566898	5'UTR;TSS1500	5'UTR;TSS1500	11	-1	0.628283	0.259465	-0.368818	6.34711e-17	1.33002e-14	Hypomethylated	2.17733	1.5717e-09	7.53044e-09	0.244213	-0.38407	5.25772e-21	1.44796e-18	Hypomethylated	2.04764	5.34052e-10	2.25149e-09	0.223935	-0.404348	2.10671e-22	9.64786e-20	Hypomethylated	2.41475	7.58568e-13	5.29484e-12	0.252629	-0.375654	2.00242e-21	6.25099e-18	Hypomethylated	2.60639	9.03531e-14	8.02087e-13
NPAS3	cg05646686	Promoter	ENSR00001788410			14	1	0.169805	0.535389	0.365585	6.1113e-14	1.97365e-12	Hypermethylated	-1.59181	6.31365e-09	2.76098e-08	0.53523	0.365426	8.13552e-19	4.09128e-17	Hypermethylated	-1.60465	1.75793e-14	1.26942e-13	0.537239	0.367435	4.3405e-18	1.30394e-16	Hypermethylated	-1.48225	9.81359e-12	5.84652e-11	0.548597	0.378792	8.5824e-19	7.43058e-17	Hypermethylated	-1.14735	2.71963e-06	7.97889e-06
NPAS3	cg19949955	Promoter	ENSR00001788410			14	1	0.110418	0.499093	0.388676	4.5981e-13	1.08342e-11	Hypermethylated	-1.59181	6.31365e-09	2.76098e-08	0.511115	0.400698	1.0094e-17	3.26505e-16	Hypermethylated	-1.60465	1.75793e-14	1.26942e-13	0.501713	0.391295	2.68189e-17	6.4676e-16	Hypermethylated	-1.48225	9.81359e-12	5.84652e-11	0.505764	0.395347	5.11468e-17	1.89014e-15	Hypermethylated	-1.14735	2.71963e-06	7.97889e-06
NPAS3	cg24773418	Promoter	ENSR00001788410			14	1	0.0335346	0.406612	0.373077	6.66093e-11	8.68721e-10	Hypermethylated	-1.59181	6.31365e-09	2.76098e-08	0.446975	0.41344	1.57895e-16	3.53941e-15	Hypermethylated	-1.60465	1.75793e-14	1.26942e-13	0.439591	0.406056	1.03893e-15	1.74316e-14	Hypermethylated	-1.48225	9.81359e-12	5.84652e-11	0.453013	0.419479	1.48151e-16	4.62673e-15	Hypermethylated	-1.14735	2.71963e-06	7.97889e-06
NPY	cg24245418	TF binding site	ENSR00000623266			7	1	0.281628	0.65559	0.373962	6.66667e-16	5.79943e-14	Hypermethylated	-3.8078	4.41208e-22	1.19711e-20	0.684959	0.403331	4.86002e-21	1.39193e-18	Hypermethylated	-2.91849	1.58608e-17	1.69697e-16	0.692749	0.411122	2.42293e-22	1.00965e-19	Hypermethylated	-2.01038	1.34928e-07	4.60623e-07	0.647364	0.365737	3.37535e-19	3.90974e-17	Hypermethylated	-1.56488	8.4143e-05	0.000200103
NPY2R	cg07121547	TF binding site	ENSR00001252623	TSS1500	3'UTR;TSS1500	4	1	0.075148	0.403128	0.32798	1.51912e-10	1.82128e-09	Hypermethylated	-4.87472	7.7143e-35	1.07536e-32	0.409025	0.333877	4.8223e-17	1.25316e-15	Hypermethylated	-3.61826	6.73433e-19	8.51732e-18	0.411012	0.335864	1.97569e-17	4.92543e-16	Hypermethylated	-3.51753	8.69877e-20	1.76517e-18	0.457242	0.382094	5.81589e-18	3.17227e-16	Hypermethylated	-2.76582	9.02207e-12	5.81432e-11
NPY2R	cg20271517	Promoter	ENSR00001864796	5'UTR;1stExon	3'UTR;TSS200;1stExon;5'UTR;TSS1500	4	1	0.183305	0.566796	0.383492	1.55625e-14	6.39674e-13	Hypermethylated	-4.87472	7.7143e-35	1.07536e-32	0.59394	0.410635	3.58373e-19	2.15195e-17	Hypermethylated	-3.61826	6.73433e-19	8.51732e-18	0.583737	0.400432	1.03571e-17	2.78288e-16	Hypermethylated	-3.51753	8.69877e-20	1.76517e-18	0.591937	0.408633	9.83475e-20	1.80428e-17	Hypermethylated	-2.76582	9.02207e-12	5.81432e-11
NR3C1	cg13648501	Promoter	ENSR00001292626	TSS1500;5'UTR	TSS1500;5'UTR	5	-1	0.0938324	0.516683	0.422851	2.21571e-13	5.81537e-12	Hypermethylated	-1.82063	1.21757e-26	5.63037e-25	0.522916	0.429083	1.17775e-18	5.54866e-17	Hypermethylated	-1.54397	8.69981e-20	1.22607e-18	0.520507	0.426675	1.01386e-16	2.12476e-15	Hypermethylated	-1.28187	7.66856e-14	6.21399e-13	0.545696	0.451864	2.43346e-18	1.60063e-16	Hypermethylated	-1.13623	1.16295e-10	6.30012e-10
NR3C1	cg13648501	Promoter	ENSR00000188233	TSS1500;5'UTR	TSS1500;5'UTR	5	-1	0.0938324	0.516683	0.422851	2.21571e-13	5.81537e-12	Hypermethylated	-1.82063	1.21757e-26	5.63037e-25	0.522916	0.429083	1.17775e-18	5.54866e-17	Hypermethylated	-1.54397	8.69981e-20	1.22607e-18	0.520507	0.426675	1.01386e-16	2.12476e-15	Hypermethylated	-1.28187	7.66856e-14	6.21399e-13	0.545696	0.451864	2.43346e-18	1.60063e-16	Hypermethylated	-1.13623	1.16295e-10	6.30012e-10
NR5A2	cg02779944	Promoter Flanking Region	ENSR00001753243	Body		1	1	0.207504	0.541794	0.334291	2.19957e-11	3.23474e-10	Hypermethylated	-2.11608	6.7069e-24	2.25561e-22	0.54216	0.334656	5.57416e-12	5.03195e-11	Hypermethylated	-2.0538	2.12819e-35	2.44531e-33	0.524474	0.31697	1.11744e-12	1.08852e-11	Hypermethylated	-1.6134	8.48803e-23	2.93149e-21	0.519896	0.312392	1.15954e-12	1.4475e-11	Hypermethylated	-1.72883	5.51321e-22	2.26136e-20
NR5A2	cg03257172	Promoter	ENSR00000550498	Body	TSS1500;3'UTR	1	1	0.0863866	0.679452	0.593065	8.37698e-17	1.53761e-14	Hypermethylated	-2.11608	6.7069e-24	2.25561e-22	0.721719	0.635332	2.79704e-21	1.09912e-18	Hypermethylated	-2.0538	2.12819e-35	2.44531e-33	0.699595	0.613208	1.89669e-22	9.50817e-20	Hypermethylated	-1.6134	8.48803e-23	2.93149e-21	0.637935	0.551549	3.51589e-19	4.009e-17	Hypermethylated	-1.72883	5.51321e-22	2.26136e-20
NR5A2	cg04025964	Promoter	ENSR00000550498	Body	TSS1500;3'UTR	1	1	0.0661341	0.660756	0.594622	1.04804e-17	6.66101e-15	Hypermethylated	-2.11608	6.7069e-24	2.25561e-22	0.683241	0.617107	1.29276e-20	2.26374e-18	Hypermethylated	-2.0538	2.12819e-35	2.44531e-33	0.698566	0.632432	6.36544e-23	8.45379e-20	Hypermethylated	-1.6134	8.48803e-23	2.93149e-21	0.634856	0.568722	1.49537e-20	7.50124e-18	Hypermethylated	-1.72883	5.51321e-22	2.26136e-20
NR5A2	cg04025964	Open chromatin	ENSR00000017892	Body	TSS1500;3'UTR	1	1	0.0661341	0.660756	0.594622	1.04804e-17	6.66101e-15	Hypermethylated	-2.11608	6.7069e-24	2.25561e-22	0.683241	0.617107	1.29276e-20	2.26374e-18	Hypermethylated	-2.0538	2.12819e-35	2.44531e-33	0.698566	0.632432	6.36544e-23	8.45379e-20	Hypermethylated	-1.6134	8.48803e-23	2.93149e-21	0.634856	0.568722	1.49537e-20	7.50124e-18	Hypermethylated	-1.72883	5.51321e-22	2.26136e-20
NR5A2	cg07926895	TF binding site	ENSR00000550497	Body		1	1	0.117407	0.566306	0.448899	4.1898e-18	6.29395e-15	Hypermethylated	-2.11608	6.7069e-24	2.25561e-22	0.583591	0.466184	2.79704e-21	1.09912e-18	Hypermethylated	-2.0538	2.12819e-35	2.44531e-33	0.593078	0.475671	7.07854e-23	8.45379e-20	Hypermethylated	-1.6134	8.48803e-23	2.93149e-21	0.548671	0.431264	2.69855e-20	9.3744e-18	Hypermethylated	-1.72883	5.51321e-22	2.26136e-20
NR5A2	cg10972873	Promoter Flanking Region	ENSR00000017890	Body		1	1	0.172715	0.57468	0.401965	6.00369e-17	1.28835e-14	Hypermethylated	-2.11608	6.7069e-24	2.25561e-22	0.630399	0.457684	1.80787e-21	9.87573e-19	Hypermethylated	-2.0538	2.12819e-35	2.44531e-33	0.626484	0.453769	7.59732e-23	8.63023e-20	Hypermethylated	-1.6134	8.48803e-23	2.93149e-21	0.601881	0.429166	3.06089e-20	9.778e-18	Hypermethylated	-1.72883	5.51321e-22	2.26136e-20
NR5A2	cg10972873	TF binding site	ENSR00000017889	Body		1	1	0.172715	0.57468	0.401965	6.00369e-17	1.28835e-14	Hypermethylated	-2.11608	6.7069e-24	2.25561e-22	0.630399	0.457684	1.80787e-21	9.87573e-19	Hypermethylated	-2.0538	2.12819e-35	2.44531e-33	0.626484	0.453769	7.59732e-23	8.63023e-20	Hypermethylated	-1.6134	8.48803e-23	2.93149e-21	0.601881	0.429166	3.06089e-20	9.778e-18	Hypermethylated	-1.72883	5.51321e-22	2.26136e-20
NR5A2	cg15062377	TF binding site	ENSR00000550494	Body		1	1	0.133724	0.517737	0.384013	3.37579e-12	6.16936e-11	Hypermethylated	-2.11608	6.7069e-24	2.25561e-22	0.501929	0.368205	4.04695e-15	6.47843e-14	Hypermethylated	-2.0538	2.12819e-35	2.44531e-33	0.496314	0.362589	1.01284e-14	1.40111e-13	Hypermethylated	-1.6134	8.48803e-23	2.93149e-21	0.471231	0.337507	4.61935e-14	7.53705e-13	Hypermethylated	-1.72883	5.51321e-22	2.26136e-20
NR5A2	cg15062377	Promoter Flanking Region	ENSR00001753243	Body		1	1	0.133724	0.517737	0.384013	3.37579e-12	6.16936e-11	Hypermethylated	-2.11608	6.7069e-24	2.25561e-22	0.501929	0.368205	4.04695e-15	6.47843e-14	Hypermethylated	-2.0538	2.12819e-35	2.44531e-33	0.496314	0.362589	1.01284e-14	1.40111e-13	Hypermethylated	-1.6134	8.48803e-23	2.93149e-21	0.471231	0.337507	4.61935e-14	7.53705e-13	Hypermethylated	-1.72883	5.51321e-22	2.26136e-20
NR5A2	cg16993043	TF binding site	ENSR00000017889	Body	NA	1	1	0.0697754	0.591137	0.521362	1.84861e-17	7.97611e-15	Hypermethylated	-2.11608	6.7069e-24	2.25561e-22	0.619495	0.549719	3.94071e-22	8.96823e-19	Hypermethylated	-2.0538	2.12819e-35	2.44531e-33	0.607296	0.537521	1.16012e-22	8.84096e-20	Hypermethylated	-1.6134	8.48803e-23	2.93149e-21	0.585437	0.515662	3.19204e-20	1.00132e-17	Hypermethylated	-1.72883	5.51321e-22	2.26136e-20
NR5A2	cg16993043	Promoter	ENSR00000550498	Body	NA	1	1	0.0697754	0.591137	0.521362	1.84861e-17	7.97611e-15	Hypermethylated	-2.11608	6.7069e-24	2.25561e-22	0.619495	0.549719	3.94071e-22	8.96823e-19	Hypermethylated	-2.0538	2.12819e-35	2.44531e-33	0.607296	0.537521	1.16012e-22	8.84096e-20	Hypermethylated	-1.6134	8.48803e-23	2.93149e-21	0.585437	0.515662	3.19204e-20	1.00132e-17	Hypermethylated	-1.72883	5.51321e-22	2.26136e-20
NR5A2	cg16993043	Promoter Flanking Region	ENSR00000017890	Body	NA	1	1	0.0697754	0.591137	0.521362	1.84861e-17	7.97611e-15	Hypermethylated	-2.11608	6.7069e-24	2.25561e-22	0.619495	0.549719	3.94071e-22	8.96823e-19	Hypermethylated	-2.0538	2.12819e-35	2.44531e-33	0.607296	0.537521	1.16012e-22	8.84096e-20	Hypermethylated	-1.6134	8.48803e-23	2.93149e-21	0.585437	0.515662	3.19204e-20	1.00132e-17	Hypermethylated	-1.72883	5.51321e-22	2.26136e-20
NR5A2	cg17520027	Promoter	ENSR00000550498	Body	TSS1500;3'UTR	1	1	0.38185	0.750423	0.368573	3.73325e-18	6.29395e-15	Hypermethylated	-2.11608	6.7069e-24	2.25561e-22	0.750847	0.368997	6.6543e-22	8.96823e-19	Hypermethylated	-2.0538	2.12819e-35	2.44531e-33	0.765073	0.383223	5.14577e-23	8.45379e-20	Hypermethylated	-1.6134	8.48803e-23	2.93149e-21	0.738539	0.356689	2.93506e-20	9.5941e-18	Hypermethylated	-1.72883	5.51321e-22	2.26136e-20
NR5A2	cg17520027	Open chromatin	ENSR00000017892	Body	TSS1500;3'UTR	1	1	0.38185	0.750423	0.368573	3.73325e-18	6.29395e-15	Hypermethylated	-2.11608	6.7069e-24	2.25561e-22	0.750847	0.368997	6.6543e-22	8.96823e-19	Hypermethylated	-2.0538	2.12819e-35	2.44531e-33	0.765073	0.383223	5.14577e-23	8.45379e-20	Hypermethylated	-1.6134	8.48803e-23	2.93149e-21	0.738539	0.356689	2.93506e-20	9.5941e-18	Hypermethylated	-1.72883	5.51321e-22	2.26136e-20
NR5A2	cg18203366	Promoter	ENSR00000550498	Body	TSS1500;3'UTR	1	1	0.0904913	0.530891	0.4404	8.3421e-18	6.39125e-15	Hypermethylated	-2.11608	6.7069e-24	2.25561e-22	0.544764	0.454272	8.41661e-21	1.83414e-18	Hypermethylated	-2.0538	2.12819e-35	2.44531e-33	0.569835	0.479344	1.00765e-22	8.63023e-20	Hypermethylated	-1.6134	8.48803e-23	2.93149e-21	0.515297	0.424806	2.93506e-20	9.5941e-18	Hypermethylated	-1.72883	5.51321e-22	2.26136e-20
NR5A2	cg18203366	Open chromatin	ENSR00000017892	Body	TSS1500;3'UTR	1	1	0.0904913	0.530891	0.4404	8.3421e-18	6.39125e-15	Hypermethylated	-2.11608	6.7069e-24	2.25561e-22	0.544764	0.454272	8.41661e-21	1.83414e-18	Hypermethylated	-2.0538	2.12819e-35	2.44531e-33	0.569835	0.479344	1.00765e-22	8.63023e-20	Hypermethylated	-1.6134	8.48803e-23	2.93149e-21	0.515297	0.424806	2.93506e-20	9.5941e-18	Hypermethylated	-1.72883	5.51321e-22	2.26136e-20
NR5A2	cg19713947	TF binding site	ENSR00000550497	Body		1	1	0.233732	0.640623	0.40689	1.9561e-17	8.10496e-15	Hypermethylated	-2.11608	6.7069e-24	2.25561e-22	0.670658	0.436926	1.36802e-21	9.35759e-19	Hypermethylated	-2.0538	2.12819e-35	2.44531e-33	0.676863	0.44313	8.75041e-23	8.63023e-20	Hypermethylated	-1.6134	8.48803e-23	2.93149e-21	0.632433	0.398701	1.43341e-20	7.4621e-18	Hypermethylated	-1.72883	5.51321e-22	2.26136e-20
NRG1	cg00614182	Open chromatin	ENSR00000223176	1stExon	1stExon	8	1	0.337404	0.646596	0.309192	2.38137e-16	2.90381e-14	Hypermethylated	-1.50009	2.29774e-06	7.05646e-06	0.65539	0.317985	1.90031e-18	8.12244e-17	Hypermethylated	-1.55781	1.82263e-10	8.15772e-10	0.664778	0.327374	7.24188e-21	7.38848e-19	Hypermethylated	-1.20571	9.083e-07	2.75122e-06	0.640423	0.303019	2.24218e-19	2.95069e-17	Hypermethylated	-1.33003	1.60066e-08	6.47976e-08
NRG1	cg03430846	Open chromatin	ENSR00000223176	TSS200	TSS200	8	1	0.19042	0.63187	0.441451	3.51343e-14	1.25084e-12	Hypermethylated	-1.50009	2.29774e-06	7.05646e-06	0.661711	0.471291	1.36494e-18	6.23758e-17	Hypermethylated	-1.55781	1.82263e-10	8.15772e-10	0.666041	0.475622	3.89864e-19	1.67403e-17	Hypermethylated	-1.20571	9.083e-07	2.75122e-06	0.648433	0.458014	2.37867e-20	8.87935e-18	Hypermethylated	-1.33003	1.60066e-08	6.47976e-08
NRG1	cg04555373	Open chromatin	ENSR00000223176	TSS1500	TSS1500	8	1	0.0839971	0.50034	0.416343	1.73342e-13	4.72677e-12	Hypermethylated	-1.50009	2.29774e-06	7.05646e-06	0.543954	0.459957	1.64069e-18	7.24406e-17	Hypermethylated	-1.55781	1.82263e-10	8.15772e-10	0.547436	0.463439	6.30911e-19	2.51053e-17	Hypermethylated	-1.20571	9.083e-07	2.75122e-06	0.531482	0.447485	1.84718e-20	8.05552e-18	Hypermethylated	-1.33003	1.60066e-08	6.47976e-08
NRG1	cg06926782	Promoter	ENSR00000223233	Body	Body	8	1	0.0780483	0.473469	0.395421	1.15037e-07	7.58689e-07	Hypermethylated	-1.50009	2.29774e-06	7.05646e-06	0.559044	0.480996	1.06744e-15	1.946e-14	Hypermethylated	-1.55781	1.82263e-10	8.15772e-10	0.542761	0.464712	8.40812e-13	8.35284e-12	Hypermethylated	-1.20571	9.083e-07	2.75122e-06	0.57428	0.496232	2.28e-17	9.66286e-16	Hypermethylated	-1.33003	1.60066e-08	6.47976e-08
NRG1	cg06926782	Promoter	ENSR00001389437	Body	Body	8	1	0.0780483	0.473469	0.395421	1.15037e-07	7.58689e-07	Hypermethylated	-1.50009	2.29774e-06	7.05646e-06	0.559044	0.480996	1.06744e-15	1.946e-14	Hypermethylated	-1.55781	1.82263e-10	8.15772e-10	0.542761	0.464712	8.40812e-13	8.35284e-12	Hypermethylated	-1.20571	9.083e-07	2.75122e-06	0.57428	0.496232	2.28e-17	9.66286e-16	Hypermethylated	-1.33003	1.60066e-08	6.47976e-08
NRG1	cg08032135	Promoter	ENSR00000223233	Body	Body	8	1	0.177179	0.522056	0.344877	2.84813e-08	2.11289e-07	Hypermethylated	-1.50009	2.29774e-06	7.05646e-06	0.600202	0.423023	3.90705e-14	5.13166e-13	Hypermethylated	-1.55781	1.82263e-10	8.15772e-10	0.578674	0.401495	2.95068e-12	2.68636e-11	Hypermethylated	-1.20571	9.083e-07	2.75122e-06	0.624279	0.4471	1.04761e-17	5.08838e-16	Hypermethylated	-1.33003	1.60066e-08	6.47976e-08
NRG1	cg08032135	Promoter	ENSR00001389437	Body	Body	8	1	0.177179	0.522056	0.344877	2.84813e-08	2.11289e-07	Hypermethylated	-1.50009	2.29774e-06	7.05646e-06	0.600202	0.423023	3.90705e-14	5.13166e-13	Hypermethylated	-1.55781	1.82263e-10	8.15772e-10	0.578674	0.401495	2.95068e-12	2.68636e-11	Hypermethylated	-1.20571	9.083e-07	2.75122e-06	0.624279	0.4471	1.04761e-17	5.08838e-16	Hypermethylated	-1.33003	1.60066e-08	6.47976e-08
NRG1	cg08776832	Open chromatin	ENSR00000223176	TSS1500	NA	8	1	0.141418	0.460063	0.318645	7.10088e-14	2.23305e-12	Hypermethylated	-1.50009	2.29774e-06	7.05646e-06	0.533403	0.391986	2.20041e-18	9.15879e-17	Hypermethylated	-1.55781	1.82263e-10	8.15772e-10	0.499311	0.357894	4.07754e-18	1.23479e-16	Hypermethylated	-1.20571	9.083e-07	2.75122e-06	0.499324	0.357906	2.6351e-18	1.70443e-16	Hypermethylated	-1.33003	1.60066e-08	6.47976e-08
NRG1	cg17457560	Promoter	ENSR00000223233	1stExon;5'UTR	TSS1500;5'UTR;1stExon	8	1	0.0764563	0.435709	0.359253	1.40169e-11	2.16907e-10	Hypermethylated	-1.50009	2.29774e-06	7.05646e-06	0.469036	0.39258	6.79277e-18	2.33332e-16	Hypermethylated	-1.55781	1.82263e-10	8.15772e-10	0.445849	0.369393	1.11744e-12	1.08852e-11	Hypermethylated	-1.20571	9.083e-07	2.75122e-06	0.458074	0.381617	8.5254e-16	2.11501e-14	Hypermethylated	-1.33003	1.60066e-08	6.47976e-08
NRG1	cg17457560	Promoter	ENSR00001389437	1stExon;5'UTR	TSS1500;5'UTR;1stExon	8	1	0.0764563	0.435709	0.359253	1.40169e-11	2.16907e-10	Hypermethylated	-1.50009	2.29774e-06	7.05646e-06	0.469036	0.39258	6.79277e-18	2.33332e-16	Hypermethylated	-1.55781	1.82263e-10	8.15772e-10	0.445849	0.369393	1.11744e-12	1.08852e-11	Hypermethylated	-1.20571	9.083e-07	2.75122e-06	0.458074	0.381617	8.5254e-16	2.11501e-14	Hypermethylated	-1.33003	1.60066e-08	6.47976e-08
NRG1	cg24946597	Open chromatin	ENSR00000223176	5'UTR;1stExon	5'UTR;1stExon	8	1	0.137399	0.560828	0.423429	7.46451e-14	2.32916e-12	Hypermethylated	-1.50009	2.29774e-06	7.05646e-06	0.605411	0.468012	3.03122e-20	3.70242e-18	Hypermethylated	-1.55781	1.82263e-10	8.15772e-10	0.615486	0.478087	6.54518e-21	6.86946e-19	Hypermethylated	-1.20571	9.083e-07	2.75122e-06	0.586476	0.449077	6.22919e-20	1.38471e-17	Hypermethylated	-1.33003	1.60066e-08	6.47976e-08
NRG1	cg24946597	Promoter	ENSR00001900078	5'UTR;1stExon	5'UTR;1stExon	8	1	0.137399	0.560828	0.423429	7.46451e-14	2.32916e-12	Hypermethylated	-1.50009	2.29774e-06	7.05646e-06	0.605411	0.468012	3.03122e-20	3.70242e-18	Hypermethylated	-1.55781	1.82263e-10	8.15772e-10	0.615486	0.478087	6.54518e-21	6.86946e-19	Hypermethylated	-1.20571	9.083e-07	2.75122e-06	0.586476	0.449077	6.22919e-20	1.38471e-17	Hypermethylated	-1.33003	1.60066e-08	6.47976e-08
NRG1	cg25230074	Promoter	ENSR00000223233	1stExon;5'UTR	TSS1500;TSS200;5'UTR;1stExon	8	1	0.0395243	0.436379	0.396854	2.0172e-12	3.92226e-11	Hypermethylated	-1.50009	2.29774e-06	7.05646e-06	0.506451	0.466926	1.16518e-17	3.68417e-16	Hypermethylated	-1.55781	1.82263e-10	8.15772e-10	0.48812	0.448596	8.18427e-14	9.64324e-13	Hypermethylated	-1.20571	9.083e-07	2.75122e-06	0.518546	0.479022	2.28e-17	9.66286e-16	Hypermethylated	-1.33003	1.60066e-08	6.47976e-08
NRG1	cg25230074	Promoter	ENSR00001389437	1stExon;5'UTR	TSS1500;TSS200;5'UTR;1stExon	8	1	0.0395243	0.436379	0.396854	2.0172e-12	3.92226e-11	Hypermethylated	-1.50009	2.29774e-06	7.05646e-06	0.506451	0.466926	1.16518e-17	3.68417e-16	Hypermethylated	-1.55781	1.82263e-10	8.15772e-10	0.48812	0.448596	8.18427e-14	9.64324e-13	Hypermethylated	-1.20571	9.083e-07	2.75122e-06	0.518546	0.479022	2.28e-17	9.66286e-16	Hypermethylated	-1.33003	1.60066e-08	6.47976e-08
NRG3	cg01151966	Promoter	ENSR00001762257	TSS1500	TSS1500	10	1	0.154249	0.544761	0.390512	8.26388e-16	6.76533e-14	Hypermethylated	-2.5276	1.30203e-18	2.19711e-17	0.590858	0.436609	1.29572e-19	1.00964e-17	Hypermethylated	-1.88131	1.03942e-16	1.00077e-15	0.5795	0.425251	6.72589e-19	2.65298e-17	Hypermethylated	-1.54534	8.55039e-12	5.14816e-11	0.554319	0.40007	1.23296e-18	9.6713e-17	Hypermethylated	-1.18821	1.22647e-06	3.77497e-06
NRG3	cg01151966	Promoter	ENSR00000030805	TSS1500	TSS1500	10	1	0.154249	0.544761	0.390512	8.26388e-16	6.76533e-14	Hypermethylated	-2.5276	1.30203e-18	2.19711e-17	0.590858	0.436609	1.29572e-19	1.00964e-17	Hypermethylated	-1.88131	1.03942e-16	1.00077e-15	0.5795	0.425251	6.72589e-19	2.65298e-17	Hypermethylated	-1.54534	8.55039e-12	5.14816e-11	0.554319	0.40007	1.23296e-18	9.6713e-17	Hypermethylated	-1.18821	1.22647e-06	3.77497e-06
NRG3	cg04529370	Promoter	ENSR00001762257	1stExon	1stExon	10	1	0.229231	0.566545	0.337314	7.0931e-17	1.40269e-14	Hypermethylated	-2.5276	1.30203e-18	2.19711e-17	0.602729	0.373499	8.81258e-22	8.98716e-19	Hypermethylated	-1.88131	1.03942e-16	1.00077e-15	0.601575	0.372345	8.16726e-22	1.77031e-19	Hypermethylated	-1.54534	8.55039e-12	5.14816e-11	0.578367	0.349136	3.21843e-21	6.25099e-18	Hypermethylated	-1.18821	1.22647e-06	3.77497e-06
NRG3	cg10401879	Promoter	ENSR00001762257	TSS1500	TSS1500	10	1	0.204946	0.511889	0.306943	4.06254e-17	1.0774e-14	Hypermethylated	-2.5276	1.30203e-18	2.19711e-17	0.540479	0.335532	3.27642e-21	1.16137e-18	Hypermethylated	-1.88131	1.03942e-16	1.00077e-15	0.522772	0.317826	2.36557e-21	3.45386e-19	Hypermethylated	-1.54534	8.55039e-12	5.14816e-11	0.514817	0.309871	4.27934e-20	1.15076e-17	Hypermethylated	-1.18821	1.22647e-06	3.77497e-06
NTN1	cg23415756	Promoter	ENSR00001340631	Body	1stExon	17	1	0.0326934	0.358171	0.325478	8.93563e-08	6.01998e-07	Hypermethylated	-2.3619	2.6548e-24	9.43999e-23	0.367376	0.334683	1.05776e-09	6.7487e-09	Hypermethylated	-2.53681	3.3957e-38	5.78081e-36	0.370134	0.337441	2.58931e-09	1.53013e-08	Hypermethylated	-2.16485	1.14262e-25	6.22681e-24	0.379587	0.346893	2.20944e-11	2.20921e-10	Hypermethylated	-1.92298	2.25119e-16	3.1106e-15
NTNG1	cg07155336	Promoter	ENSR00000010856	5'UTR	5'UTR	1	1	0.026886	0.371659	0.344773	1.09996e-08	8.85365e-08	Hypermethylated	-4.64783	1.46247e-26	6.66669e-25	0.387685	0.360799	8.6071e-14	1.05766e-12	Hypermethylated	-3.70747	7.98e-31	4.84262e-29	0.41595	0.389064	1.13706e-11	9.47122e-11	Hypermethylated	-2.65981	3.77501e-15	3.70131e-14	0.442786	0.4159	2.12406e-15	4.74329e-14	Hypermethylated	-1.96113	2.07965e-07	7.18888e-07
NTNG1	cg07155336	Promoter	ENSR00001582780	5'UTR	5'UTR	1	1	0.026886	0.371659	0.344773	1.09996e-08	8.85365e-08	Hypermethylated	-4.64783	1.46247e-26	6.66669e-25	0.387685	0.360799	8.6071e-14	1.05766e-12	Hypermethylated	-3.70747	7.98e-31	4.84262e-29	0.41595	0.389064	1.13706e-11	9.47122e-11	Hypermethylated	-2.65981	3.77501e-15	3.70131e-14	0.442786	0.4159	2.12406e-15	4.74329e-14	Hypermethylated	-1.96113	2.07965e-07	7.18888e-07
NTNG1	cg09822538	Promoter	ENSR00000010856	1stExon;5'UTR	TSS1500;1stExon;5'UTR	1	1	0.0352436	0.366741	0.331498	1.53157e-07	9.87113e-07	Hypermethylated	-4.64783	1.46247e-26	6.66669e-25	0.379075	0.343831	2.26984e-14	3.1267e-13	Hypermethylated	-3.70747	7.98e-31	4.84262e-29	0.365881	0.330637	9.39707e-10	5.90805e-09	Hypermethylated	-2.65981	3.77501e-15	3.70131e-14	0.38832	0.353076	3.2009e-13	4.4256e-12	Hypermethylated	-1.96113	2.07965e-07	7.18888e-07
NTNG1	cg09822538	Promoter	ENSR00001582780	1stExon;5'UTR	TSS1500;1stExon;5'UTR	1	1	0.0352436	0.366741	0.331498	1.53157e-07	9.87113e-07	Hypermethylated	-4.64783	1.46247e-26	6.66669e-25	0.379075	0.343831	2.26984e-14	3.1267e-13	Hypermethylated	-3.70747	7.98e-31	4.84262e-29	0.365881	0.330637	9.39707e-10	5.90805e-09	Hypermethylated	-2.65981	3.77501e-15	3.70131e-14	0.38832	0.353076	3.2009e-13	4.4256e-12	Hypermethylated	-1.96113	2.07965e-07	7.18888e-07
NTNG1	cg16136098	Promoter	ENSR00001582780	5'UTR	TSS200;1stExon;5'UTR	1	1	0.127691	0.437498	0.309807	3.55926e-10	3.92497e-09	Hypermethylated	-4.64783	1.46247e-26	6.66669e-25	0.462684	0.334992	1.70973e-13	1.99344e-12	Hypermethylated	-3.70747	7.98e-31	4.84262e-29	0.47864	0.350949	5.3192e-16	9.50241e-15	Hypermethylated	-2.65981	3.77501e-15	3.70131e-14	0.471058	0.343367	1.77137e-15	4.03534e-14	Hypermethylated	-1.96113	2.07965e-07	7.18888e-07
NTNG1	cg16136098	Promoter	ENSR00000010856	5'UTR	TSS200;1stExon;5'UTR	1	1	0.127691	0.437498	0.309807	3.55926e-10	3.92497e-09	Hypermethylated	-4.64783	1.46247e-26	6.66669e-25	0.462684	0.334992	1.70973e-13	1.99344e-12	Hypermethylated	-3.70747	7.98e-31	4.84262e-29	0.47864	0.350949	5.3192e-16	9.50241e-15	Hypermethylated	-2.65981	3.77501e-15	3.70131e-14	0.471058	0.343367	1.77137e-15	4.03534e-14	Hypermethylated	-1.96113	2.07965e-07	7.18888e-07
NXPH2	cg02081701	TF binding site	ENSR00001657140	Body		2	-1	0.200805	0.674965	0.47416	5.00003e-14	1.67485e-12	Hypermethylated	-2.52969	1.03325e-09	5.08352e-09	0.691747	0.490941	6.09508e-18	2.12746e-16	Hypermethylated	-2.19203	1.68359e-09	6.69156e-09	0.711455	0.510649	4.21692e-21	5.02471e-19	Hypermethylated	-1.78738	6.63426e-07	2.0482e-06	0.705619	0.504814	1.44761e-18	1.08076e-16	Hypermethylated	-1.59358	3.40909e-05	8.59172e-05
PAX5	cg14306956	Promoter Flanking Region	ENSR00000234825	Body	5'UTR	9	-1	0.221598	0.583989	0.362391	4.5981e-13	1.08342e-11	Hypermethylated	-1.15524	0.00258541	0.00501872	0.607309	0.385711	2.72095e-15	4.51927e-14	Hypermethylated	-1.79268	7.19636e-08	2.34519e-07	0.610978	0.38938	1.78699e-16	3.53655e-15	Hypermethylated	-1.54538	4.53007e-05	0.000109796	0.621228	0.39963	1.95284e-17	8.494e-16	Hypermethylated	-1.86717	3.36983e-06	9.73209e-06
PCDH10	cg01408654	Promoter	ENSR00000173386	TSS200	TSS200	4	1	0.192778	0.525745	0.332967	4.82579e-13	1.12993e-11	Hypermethylated	-3.63029	2.01891e-27	1.06114e-25	0.546747	0.353969	7.3011e-18	2.48112e-16	Hypermethylated	-2.89007	3.69345e-24	9.41071e-23	0.547243	0.354465	3.74127e-16	6.90357e-15	Hypermethylated	-2.0719	3.78029e-13	2.75564e-12	0.542162	0.349384	2.33843e-18	1.55322e-16	Hypermethylated	-1.50399	1.80554e-06	5.42225e-06
PCDH10	cg01408654	Promoter	ENSR00001249741	TSS200	TSS200	4	1	0.192778	0.525745	0.332967	4.82579e-13	1.12993e-11	Hypermethylated	-3.63029	2.01891e-27	1.06114e-25	0.546747	0.353969	7.3011e-18	2.48112e-16	Hypermethylated	-2.89007	3.69345e-24	9.41071e-23	0.547243	0.354465	3.74127e-16	6.90357e-15	Hypermethylated	-2.0719	3.78029e-13	2.75564e-12	0.542162	0.349384	2.33843e-18	1.55322e-16	Hypermethylated	-1.50399	1.80554e-06	5.42225e-06
PCDH10	cg02043159	Promoter	ENSR00001249741	TSS1500	TSS1500;1stExon;3'UTR	4	1	0.199513	0.550183	0.35067	7.07435e-12	1.18376e-10	Hypermethylated	-3.63029	2.01891e-27	1.06114e-25	0.582858	0.383346	3.73018e-16	7.60204e-15	Hypermethylated	-2.89007	3.69345e-24	9.41071e-23	0.575945	0.376433	8.32514e-15	1.17021e-13	Hypermethylated	-2.0719	3.78029e-13	2.75564e-12	0.621133	0.421621	2.4633e-17	1.02941e-15	Hypermethylated	-1.50399	1.80554e-06	5.42225e-06
PCDH10	cg02043159	Promoter	ENSR00000173386	TSS1500	TSS1500;1stExon;3'UTR	4	1	0.199513	0.550183	0.35067	7.07435e-12	1.18376e-10	Hypermethylated	-3.63029	2.01891e-27	1.06114e-25	0.582858	0.383346	3.73018e-16	7.60204e-15	Hypermethylated	-2.89007	3.69345e-24	9.41071e-23	0.575945	0.376433	8.32514e-15	1.17021e-13	Hypermethylated	-2.0719	3.78029e-13	2.75564e-12	0.621133	0.421621	2.4633e-17	1.02941e-15	Hypermethylated	-1.50399	1.80554e-06	5.42225e-06
PCDH10	cg02562431	Promoter	ENSR00001249741	TSS200	NA	4	1	0.117215	0.501541	0.384326	7.7539e-12	1.28296e-10	Hypermethylated	-3.63029	2.01891e-27	1.06114e-25	0.542607	0.425392	6.09508e-18	2.12746e-16	Hypermethylated	-2.89007	3.69345e-24	9.41071e-23	0.531674	0.414459	7.07145e-17	1.53515e-15	Hypermethylated	-2.0719	3.78029e-13	2.75564e-12	0.557705	0.44049	2.15207e-19	2.88087e-17	Hypermethylated	-1.50399	1.80554e-06	5.42225e-06
PCDH10	cg02562431	Promoter	ENSR00000173386	TSS200	NA	4	1	0.117215	0.501541	0.384326	7.7539e-12	1.28296e-10	Hypermethylated	-3.63029	2.01891e-27	1.06114e-25	0.542607	0.425392	6.09508e-18	2.12746e-16	Hypermethylated	-2.89007	3.69345e-24	9.41071e-23	0.531674	0.414459	7.07145e-17	1.53515e-15	Hypermethylated	-2.0719	3.78029e-13	2.75564e-12	0.557705	0.44049	2.15207e-19	2.88087e-17	Hypermethylated	-1.50399	1.80554e-06	5.42225e-06
PCDH10	cg04035209	Promoter	ENSR00001249741	TSS1500	TSS1500;3'UTR	4	1	0.132225	0.474753	0.342528	2.44358e-13	6.31995e-12	Hypermethylated	-3.63029	2.01891e-27	1.06114e-25	0.544177	0.411951	5.39412e-20	5.49717e-18	Hypermethylated	-2.89007	3.69345e-24	9.41071e-23	0.511229	0.379004	2.56298e-19	1.18069e-17	Hypermethylated	-2.0719	3.78029e-13	2.75564e-12	0.508788	0.376563	1.5068e-18	1.11312e-16	Hypermethylated	-1.50399	1.80554e-06	5.42225e-06
PCDH10	cg04171539	Promoter	ENSR00001249741		3'UTR	4	1	0.0553831	0.439878	0.384495	4.28972e-11	5.8673e-10	Hypermethylated	-3.63029	2.01891e-27	1.06114e-25	0.518899	0.463516	2.75614e-19	1.76894e-17	Hypermethylated	-2.89007	3.69345e-24	9.41071e-23	0.507494	0.452111	6.50771e-18	1.86019e-16	Hypermethylated	-2.0719	3.78029e-13	2.75564e-12	0.506862	0.451479	4.48905e-19	4.77453e-17	Hypermethylated	-1.50399	1.80554e-06	5.42225e-06
PCDH10	cg10196720	Promoter	ENSR00001249741	TSS1500	NA	4	1	0.282765	0.658381	0.375617	9.19837e-16	7.29503e-14	Hypermethylated	-3.63029	2.01891e-27	1.06114e-25	0.663693	0.380928	2.69997e-20	3.42488e-18	Hypermethylated	-2.89007	3.69345e-24	9.41071e-23	0.666143	0.383379	7.89025e-22	1.74864e-19	Hypermethylated	-2.0719	3.78029e-13	2.75564e-12	0.65048	0.367715	1.02504e-19	1.84624e-17	Hypermethylated	-1.50399	1.80554e-06	5.42225e-06
PCDH10	cg10524033	Promoter	ENSR00001249741	TSS200	TSS200	4	1	0.211541	0.517632	0.30609	1.03973e-12	2.19942e-11	Hypermethylated	-3.63029	2.01891e-27	1.06114e-25	0.546588	0.335046	2.29543e-17	6.60682e-16	Hypermethylated	-2.89007	3.69345e-24	9.41071e-23	0.529911	0.31837	1.46939e-15	2.39034e-14	Hypermethylated	-2.0719	3.78029e-13	2.75564e-12	0.549785	0.338244	3.76657e-18	2.24003e-16	Hypermethylated	-1.50399	1.80554e-06	5.42225e-06
PCDH10	cg10524033	Promoter	ENSR00000173386	TSS200	TSS200	4	1	0.211541	0.517632	0.30609	1.03973e-12	2.19942e-11	Hypermethylated	-3.63029	2.01891e-27	1.06114e-25	0.546588	0.335046	2.29543e-17	6.60682e-16	Hypermethylated	-2.89007	3.69345e-24	9.41071e-23	0.529911	0.31837	1.46939e-15	2.39034e-14	Hypermethylated	-2.0719	3.78029e-13	2.75564e-12	0.549785	0.338244	3.76657e-18	2.24003e-16	Hypermethylated	-1.50399	1.80554e-06	5.42225e-06
PCDH10	cg14400886	Promoter	ENSR00001249741	TSS200	TSS200	4	1	0.199757	0.536373	0.336616	1.28934e-13	3.68148e-12	Hypermethylated	-3.63029	2.01891e-27	1.06114e-25	0.548268	0.348511	2.13792e-17	6.21416e-16	Hypermethylated	-2.89007	3.69345e-24	9.41071e-23	0.542127	0.34237	4.59476e-16	8.31556e-15	Hypermethylated	-2.0719	3.78029e-13	2.75564e-12	0.556054	0.356298	2.6351e-18	1.70443e-16	Hypermethylated	-1.50399	1.80554e-06	5.42225e-06
PCDH10	cg14400886	Promoter	ENSR00000173386	TSS200	TSS200	4	1	0.199757	0.536373	0.336616	1.28934e-13	3.68148e-12	Hypermethylated	-3.63029	2.01891e-27	1.06114e-25	0.548268	0.348511	2.13792e-17	6.21416e-16	Hypermethylated	-2.89007	3.69345e-24	9.41071e-23	0.542127	0.34237	4.59476e-16	8.31556e-15	Hypermethylated	-2.0719	3.78029e-13	2.75564e-12	0.556054	0.356298	2.6351e-18	1.70443e-16	Hypermethylated	-1.50399	1.80554e-06	5.42225e-06
PCDH10	cg18972849	Promoter	ENSR00001249741		NA	4	1	0.177278	0.506396	0.329117	4.68522e-07	2.74781e-06	Hypermethylated	-3.63029	2.01891e-27	1.06114e-25	0.543637	0.366359	9.45617e-13	9.70394e-12	Hypermethylated	-2.89007	3.69345e-24	9.41071e-23	0.544664	0.367386	3.40408e-11	2.64056e-10	Hypermethylated	-2.0719	3.78029e-13	2.75564e-12	0.540919	0.363641	1.20522e-13	1.8092e-12	Hypermethylated	-1.50399	1.80554e-06	5.42225e-06
PCDH10	cg22649311	Promoter	ENSR00001249741		3'UTR	4	1	0.102651	0.402655	0.300003	1.88826e-05	8.07322e-05	Hypermethylated	-3.63029	2.01891e-27	1.06114e-25	0.412731	0.31008	2.19516e-05	7.51639e-05	Hypermethylated	-2.89007	3.69345e-24	9.41071e-23	0.41061	0.307959	0.00148333	0.00357685	Hypermethylated	-2.0719	3.78029e-13	2.75564e-12	0.451938	0.349287	1.07062e-08	7.03574e-08	Hypermethylated	-1.50399	1.80554e-06	5.42225e-06
PCDH10	cg25032336	Promoter	ENSR00001249741		NA	4	1	0.184054	0.519912	0.335858	8.18944e-13	1.78666e-11	Hypermethylated	-3.63029	2.01891e-27	1.06114e-25	0.574002	0.389948	6.28621e-20	6.09202e-18	Hypermethylated	-2.89007	3.69345e-24	9.41071e-23	0.573771	0.389717	4.47818e-18	1.3399e-16	Hypermethylated	-2.0719	3.78029e-13	2.75564e-12	0.578217	0.394162	1.02504e-19	1.84624e-17	Hypermethylated	-1.50399	1.80554e-06	5.42225e-06
PCDH10	cg27600205	Promoter	ENSR00001249741	TSS200	TSS200	4	1	0.18333	0.52135	0.33802	1.46657e-11	2.25772e-10	Hypermethylated	-3.63029	2.01891e-27	1.06114e-25	0.558382	0.375053	1.29737e-17	4.04096e-16	Hypermethylated	-2.89007	3.69345e-24	9.41071e-23	0.547322	0.363992	6.28474e-15	9.0374e-14	Hypermethylated	-2.0719	3.78029e-13	2.75564e-12	0.5636	0.38027	1.08935e-17	5.24651e-16	Hypermethylated	-1.50399	1.80554e-06	5.42225e-06
PCDH10	cg27600205	Promoter	ENSR00000173386	TSS200	TSS200	4	1	0.18333	0.52135	0.33802	1.46657e-11	2.25772e-10	Hypermethylated	-3.63029	2.01891e-27	1.06114e-25	0.558382	0.375053	1.29737e-17	4.04096e-16	Hypermethylated	-2.89007	3.69345e-24	9.41071e-23	0.547322	0.363992	6.28474e-15	9.0374e-14	Hypermethylated	-2.0719	3.78029e-13	2.75564e-12	0.5636	0.38027	1.08935e-17	5.24651e-16	Hypermethylated	-1.50399	1.80554e-06	5.42225e-06
PDE1C	cg02914422	Promoter	ENSR00001558594	5'UTR	1stExon;5'UTR	7	-1	0.182211	0.509043	0.326832	1.46657e-11	2.25772e-10	Hypermethylated	-1.90856	7.62486e-16	8.66899e-15	0.546254	0.364043	2.64204e-18	1.06536e-16	Hypermethylated	-1.50325	2.84197e-13	1.767e-12	0.541273	0.359062	4.8823e-19	2.01997e-17	Hypermethylated	-1.11307	2.56281e-08	9.59347e-08	0.516977	0.334766	1.32399e-17	6.1559e-16	Hypermethylated	-1.13389	3.50569e-08	1.35257e-07
PDE1C	cg02914422	Promoter	ENSR00000210487	5'UTR	1stExon;5'UTR	7	-1	0.182211	0.509043	0.326832	1.46657e-11	2.25772e-10	Hypermethylated	-1.90856	7.62486e-16	8.66899e-15	0.546254	0.364043	2.64204e-18	1.06536e-16	Hypermethylated	-1.50325	2.84197e-13	1.767e-12	0.541273	0.359062	4.8823e-19	2.01997e-17	Hypermethylated	-1.11307	2.56281e-08	9.59347e-08	0.516977	0.334766	1.32399e-17	6.1559e-16	Hypermethylated	-1.13389	3.50569e-08	1.35257e-07
PDE1C	cg05512100	Promoter	ENSR00001558594	Body	1stExon	7	-1	0.1526	0.458705	0.306105	2.30041e-11	3.36732e-10	Hypermethylated	-1.90856	7.62486e-16	8.66899e-15	0.490253	0.337653	6.55187e-18	2.26377e-16	Hypermethylated	-1.50325	2.84197e-13	1.767e-12	0.463779	0.311179	1.64873e-15	2.6563e-14	Hypermethylated	-1.11307	2.56281e-08	9.59347e-08	0.486186	0.333587	1.08935e-17	5.24651e-16	Hypermethylated	-1.13389	3.50569e-08	1.35257e-07
PDE1C	cg05512100	Promoter	ENSR00000210487	Body	1stExon	7	-1	0.1526	0.458705	0.306105	2.30041e-11	3.36732e-10	Hypermethylated	-1.90856	7.62486e-16	8.66899e-15	0.490253	0.337653	6.55187e-18	2.26377e-16	Hypermethylated	-1.50325	2.84197e-13	1.767e-12	0.463779	0.311179	1.64873e-15	2.6563e-14	Hypermethylated	-1.11307	2.56281e-08	9.59347e-08	0.486186	0.333587	1.08935e-17	5.24651e-16	Hypermethylated	-1.13389	3.50569e-08	1.35257e-07
PDE1C	cg14369938	Promoter	ENSR00001890586			7	-1	0.195818	0.531494	0.335676	1.7568e-11	2.64939e-10	Hypermethylated	-1.90856	7.62486e-16	8.66899e-15	0.575579	0.379761	6.2835e-14	7.91886e-13	Hypermethylated	-1.50325	2.84197e-13	1.767e-12	0.598534	0.402716	2.5477e-18	8.22127e-17	Hypermethylated	-1.11307	2.56281e-08	9.59347e-08	0.57285	0.377032	1.41163e-14	2.57954e-13	Hypermethylated	-1.13389	3.50569e-08	1.35257e-07
PDE1C	cg14604568	Promoter	ENSR00001558594	5'UTR	5'UTR;TSS200	7	-1	0.0474508	0.391058	0.343607	2.71811e-06	1.37387e-05	Hypermethylated	-1.90856	7.62486e-16	8.66899e-15	0.439454	0.392003	1.81245e-14	2.54304e-13	Hypermethylated	-1.50325	2.84197e-13	1.767e-12	0.437214	0.389763	3.79841e-12	3.39887e-11	Hypermethylated	-1.11307	2.56281e-08	9.59347e-08	0.435382	0.387932	6.64096e-13	8.66457e-12	Hypermethylated	-1.13389	3.50569e-08	1.35257e-07
PDE1C	cg14604568	Promoter	ENSR00000210487	5'UTR	5'UTR;TSS200	7	-1	0.0474508	0.391058	0.343607	2.71811e-06	1.37387e-05	Hypermethylated	-1.90856	7.62486e-16	8.66899e-15	0.439454	0.392003	1.81245e-14	2.54304e-13	Hypermethylated	-1.50325	2.84197e-13	1.767e-12	0.437214	0.389763	3.79841e-12	3.39887e-11	Hypermethylated	-1.11307	2.56281e-08	9.59347e-08	0.435382	0.387932	6.64096e-13	8.66457e-12	Hypermethylated	-1.13389	3.50569e-08	1.35257e-07
PDE1C	cg15988350	Promoter	ENSR00000210487	5'UTR	5'UTR;TSS200;1stExon	7	-1	0.036188	0.419319	0.383131	9.4428e-11	1.18767e-09	Hypermethylated	-1.90856	7.62486e-16	8.66899e-15	0.458198	0.42201	4.13262e-16	8.33805e-15	Hypermethylated	-1.50325	2.84197e-13	1.767e-12	0.445191	0.409003	9.84905e-15	1.36577e-13	Hypermethylated	-1.11307	2.56281e-08	9.59347e-08	0.452043	0.415855	9.40994e-17	3.1503e-15	Hypermethylated	-1.13389	3.50569e-08	1.35257e-07
PDE1C	cg15988350	Promoter	ENSR00001558594	5'UTR	5'UTR;TSS200;1stExon	7	-1	0.036188	0.419319	0.383131	9.4428e-11	1.18767e-09	Hypermethylated	-1.90856	7.62486e-16	8.66899e-15	0.458198	0.42201	4.13262e-16	8.33805e-15	Hypermethylated	-1.50325	2.84197e-13	1.767e-12	0.445191	0.409003	9.84905e-15	1.36577e-13	Hypermethylated	-1.11307	2.56281e-08	9.59347e-08	0.452043	0.415855	9.40994e-17	3.1503e-15	Hypermethylated	-1.13389	3.50569e-08	1.35257e-07
PDE1C	cg16719466	Promoter	ENSR00001890586		1stExon;5'UTR	7	-1	0.226629	0.539908	0.313278	1.91251e-13	5.12974e-12	Hypermethylated	-1.90856	7.62486e-16	8.66899e-15	0.583337	0.356707	9.5625e-20	8.10066e-18	Hypermethylated	-1.50325	2.84197e-13	1.767e-12	0.574428	0.347798	4.38752e-20	2.84396e-18	Hypermethylated	-1.11307	2.56281e-08	9.59347e-08	0.547087	0.320458	3.91869e-18	2.31169e-16	Hypermethylated	-1.13389	3.50569e-08	1.35257e-07
PDE1C	cg19763428	Promoter	ENSR00001558594	Body		7	-1	0.175073	0.482999	0.307926	2.8814e-10	3.24512e-09	Hypermethylated	-1.90856	7.62486e-16	8.66899e-15	0.521377	0.346304	2.15607e-15	3.66245e-14	Hypermethylated	-1.50325	2.84197e-13	1.767e-12	0.485959	0.310887	9.11747e-14	1.06528e-12	Hypermethylated	-1.11307	2.56281e-08	9.59347e-08	0.514574	0.339501	3.52218e-15	7.44856e-14	Hypermethylated	-1.13389	3.50569e-08	1.35257e-07
PDE1C	cg19763428	Promoter	ENSR00000210487	Body		7	-1	0.175073	0.482999	0.307926	2.8814e-10	3.24512e-09	Hypermethylated	-1.90856	7.62486e-16	8.66899e-15	0.521377	0.346304	2.15607e-15	3.66245e-14	Hypermethylated	-1.50325	2.84197e-13	1.767e-12	0.485959	0.310887	9.11747e-14	1.06528e-12	Hypermethylated	-1.11307	2.56281e-08	9.59347e-08	0.514574	0.339501	3.52218e-15	7.44856e-14	Hypermethylated	-1.13389	3.50569e-08	1.35257e-07
PDE1C	cg22131691	Promoter	ENSR00001558594	1stExon;5'UTR	NA	7	-1	0.260317	0.569808	0.309491	4.65978e-09	4.05081e-08	Hypermethylated	-1.90856	7.62486e-16	8.66899e-15	0.625739	0.365422	2.38866e-16	5.11027e-15	Hypermethylated	-1.50325	2.84197e-13	1.767e-12	0.600113	0.339795	9.80431e-16	1.65237e-14	Hypermethylated	-1.11307	2.56281e-08	9.59347e-08	0.585349	0.325032	3.42184e-13	4.70455e-12	Hypermethylated	-1.13389	3.50569e-08	1.35257e-07
PDE1C	cg22131691	Promoter	ENSR00000210487	1stExon;5'UTR	NA	7	-1	0.260317	0.569808	0.309491	4.65978e-09	4.05081e-08	Hypermethylated	-1.90856	7.62486e-16	8.66899e-15	0.625739	0.365422	2.38866e-16	5.11027e-15	Hypermethylated	-1.50325	2.84197e-13	1.767e-12	0.600113	0.339795	9.80431e-16	1.65237e-14	Hypermethylated	-1.11307	2.56281e-08	9.59347e-08	0.585349	0.325032	3.42184e-13	4.70455e-12	Hypermethylated	-1.13389	3.50569e-08	1.35257e-07
PDZRN4	cg06893371	Open chromatin	ENSR00000050874	Body		12	1	0.164806	0.478556	0.313751	6.13772e-09	5.20777e-08	Hypermethylated	-4.82101	2.19584e-30	1.64363e-28	0.534007	0.369201	4.32083e-19	2.48318e-17	Hypermethylated	-3.89517	4.69809e-29	2.30554e-27	0.543236	0.37843	3.59791e-18	1.10903e-16	Hypermethylated	-3.08339	3.68588e-18	5.70436e-17	0.52607	0.361264	9.51865e-16	2.33181e-14	Hypermethylated	-2.2824	3.97289e-09	1.74529e-08
PDZRN4	cg16896079	Open chromatin	ENSR00000050874	1stExon	1stExon	12	1	0.220603	0.576249	0.355646	3.63219e-17	1.05181e-14	Hypermethylated	-4.82101	2.19584e-30	1.64363e-28	0.583339	0.362736	3.15033e-20	3.80215e-18	Hypermethylated	-3.89517	4.69809e-29	2.30554e-27	0.599713	0.379111	8.75041e-23	8.63023e-20	Hypermethylated	-3.08339	3.68588e-18	5.70436e-17	0.570241	0.349638	9.05277e-20	1.71773e-17	Hypermethylated	-2.2824	3.97289e-09	1.74529e-08
PHOX2A	cg09802835	Promoter Flanking Region	ENSR00000041675	Body	3'UTR	11	-1	0.0439614	0.376152	0.332191	3.06964e-17	9.71258e-15	Hypermethylated	-3.96389	6.39622e-39	1.48246e-36	0.399382	0.355421	1.57016e-20	2.48513e-18	Hypermethylated	-2.95547	8.4034e-26	2.6158e-24	0.420421	0.376459	1.12111e-20	1.00592e-18	Hypermethylated	-2.86488	6.58125e-25	3.16509e-23	0.365801	0.32184	1.5068e-18	1.11312e-16	Hypermethylated	-2.08124	2.27137e-09	1.03321e-08
PHOX2A	cg24530250	TF binding site	ENSR00000189643	TSS1500	3'UTR;TSS1500	11	-1	0.139142	0.470793	0.331651	1.67718e-08	1.30144e-07	Hypermethylated	-3.96389	6.39622e-39	1.48246e-36	0.558135	0.418993	2.40237e-13	2.7235e-12	Hypermethylated	-2.95547	8.4034e-26	2.6158e-24	0.581294	0.442152	2.26557e-16	4.38722e-15	Hypermethylated	-2.86488	6.58125e-25	3.16509e-23	0.615177	0.476035	1.17783e-17	5.59155e-16	Hypermethylated	-2.08124	2.27137e-09	1.03321e-08
PHOX2A	cg24530250	TF binding site	ENSR00000041677	TSS1500	3'UTR;TSS1500	11	-1	0.139142	0.470793	0.331651	1.67718e-08	1.30144e-07	Hypermethylated	-3.96389	6.39622e-39	1.48246e-36	0.558135	0.418993	2.40237e-13	2.7235e-12	Hypermethylated	-2.95547	8.4034e-26	2.6158e-24	0.581294	0.442152	2.26557e-16	4.38722e-15	Hypermethylated	-2.86488	6.58125e-25	3.16509e-23	0.615177	0.476035	1.17783e-17	5.59155e-16	Hypermethylated	-2.08124	2.27137e-09	1.03321e-08
PKNOX2	cg00737840	Promoter	ENSR00000570733	5'UTR	5'UTR	11	1	0.199676	0.532642	0.332966	3.88132e-12	6.9712e-11	Hypermethylated	-3.113	4.29684e-39	1.03323e-36	0.553975	0.354299	9.64853e-16	1.77707e-14	Hypermethylated	-2.58849	1.63146e-35	1.90208e-33	0.549789	0.350113	4.23163e-17	9.69624e-16	Hypermethylated	-2.07674	1.87565e-23	7.24535e-22	0.553213	0.353537	1.06834e-19	1.88612e-17	Hypermethylated	-1.73587	9.53208e-15	9.87978e-14
PKNOX2	cg00737840	Promoter	ENSR00000046482	5'UTR	5'UTR	11	1	0.199676	0.532642	0.332966	3.88132e-12	6.9712e-11	Hypermethylated	-3.113	4.29684e-39	1.03323e-36	0.553975	0.354299	9.64853e-16	1.77707e-14	Hypermethylated	-2.58849	1.63146e-35	1.90208e-33	0.549789	0.350113	4.23163e-17	9.69624e-16	Hypermethylated	-2.07674	1.87565e-23	7.24535e-22	0.553213	0.353537	1.06834e-19	1.88612e-17	Hypermethylated	-1.73587	9.53208e-15	9.87978e-14
PKNOX2	cg03419885	Promoter	ENSR00000570733	5'UTR	5'UTR	11	1	0.0787496	0.513455	0.434706	3.60868e-13	8.79785e-12	Hypermethylated	-3.113	4.29684e-39	1.03323e-36	0.565505	0.486756	3.76834e-17	1.01357e-15	Hypermethylated	-2.58849	1.63146e-35	1.90208e-33	0.546604	0.467854	3.98262e-17	9.17978e-16	Hypermethylated	-2.07674	1.87565e-23	7.24535e-22	0.534981	0.456232	1.39072e-18	1.0516e-16	Hypermethylated	-1.73587	9.53208e-15	9.87978e-14
PKNOX2	cg03419885	Promoter	ENSR00000046482	5'UTR	5'UTR	11	1	0.0787496	0.513455	0.434706	3.60868e-13	8.79785e-12	Hypermethylated	-3.113	4.29684e-39	1.03323e-36	0.565505	0.486756	3.76834e-17	1.01357e-15	Hypermethylated	-2.58849	1.63146e-35	1.90208e-33	0.546604	0.467854	3.98262e-17	9.17978e-16	Hypermethylated	-2.07674	1.87565e-23	7.24535e-22	0.534981	0.456232	1.39072e-18	1.0516e-16	Hypermethylated	-1.73587	9.53208e-15	9.87978e-14
PMEPA1	cg17978103	Promoter Flanking Region	ENSR00000649925	5'UTR;Body	3'UTR;5'UTR	20	-1	0.850976	0.502145	-0.348831	1.67063e-12	3.33042e-11	Hypomethylated	1.10857	9.34266e-07	3.02262e-06	0.467537	-0.383439	4.00956e-19	2.34522e-17	Hypomethylated	1.55371	1.61382e-13	1.03449e-12	0.471454	-0.379523	1.68135e-19	8.369e-18	Hypomethylated	1.76096	2.5332e-18	4.02072e-17	0.521664	-0.329313	1.27591e-15	3.01861e-14	Hypomethylated	1.64019	2.07098e-20	6.19586e-19
PNPLA3	cg19628739	Open chromatin	ENSR00000146979			22	1	0.67207	0.365788	-0.306283	1.39265e-17	7.28106e-15	Hypomethylated	3.40662	6.12299e-17	8.2025e-16	0.347711	-0.324359	6.14015e-22	8.96823e-19	Hypomethylated	2.26024	5.6289e-08	1.85671e-07	0.354166	-0.317904	6.87217e-22	1.61924e-19	Hypomethylated	1.50566	9.78959e-05	0.00022624	0.371695	-0.300375	4.73672e-21	6.25099e-18	Hypomethylated	1.25308	0.00129957	0.00259013
PPP1R16B	cg06733470	Promoter	ENSR00000137041	5'UTR	5'UTR	20	1	0.109777	0.415564	0.305787	5.12496e-12	8.90173e-11	Hypermethylated	-1.40754	6.1072e-13	4.63814e-12	0.489159	0.379382	2.97111e-19	1.86852e-17	Hypermethylated	-1.48677	7.80913e-14	5.19987e-13	0.446859	0.337082	5.04152e-19	2.07411e-17	Hypermethylated	-1.40358	8.2705e-13	5.75822e-12	0.492309	0.382531	1.11152e-20	7.21336e-18	Hypermethylated	-1.3367	1.17491e-11	7.43479e-11
PPP1R16B	cg06733470	Promoter	ENSR00000009388	5'UTR	5'UTR	20	1	0.109777	0.415564	0.305787	5.12496e-12	8.90173e-11	Hypermethylated	-1.40754	6.1072e-13	4.63814e-12	0.489159	0.379382	2.97111e-19	1.86852e-17	Hypermethylated	-1.48677	7.80913e-14	5.19987e-13	0.446859	0.337082	5.04152e-19	2.07411e-17	Hypermethylated	-1.40358	8.2705e-13	5.75822e-12	0.492309	0.382531	1.11152e-20	7.21336e-18	Hypermethylated	-1.3367	1.17491e-11	7.43479e-11
PPP1R16B	cg11172693	Promoter	ENSR00000009388	TSS200	TSS200	20	1	0.201617	0.612743	0.411126	2.97054e-13	7.46209e-12	Hypermethylated	-1.40754	6.1072e-13	4.63814e-12	0.663694	0.462077	9.46361e-21	1.93753e-18	Hypermethylated	-1.48677	7.80913e-14	5.19987e-13	0.667414	0.465796	5.17439e-20	3.23025e-18	Hypermethylated	-1.40358	8.2705e-13	5.75822e-12	0.679915	0.478298	2.18656e-20	8.64804e-18	Hypermethylated	-1.3367	1.17491e-11	7.43479e-11
PPP1R16B	cg11172693	Promoter	ENSR00000137041	TSS200	TSS200	20	1	0.201617	0.612743	0.411126	2.97054e-13	7.46209e-12	Hypermethylated	-1.40754	6.1072e-13	4.63814e-12	0.663694	0.462077	9.46361e-21	1.93753e-18	Hypermethylated	-1.48677	7.80913e-14	5.19987e-13	0.667414	0.465796	5.17439e-20	3.23025e-18	Hypermethylated	-1.40358	8.2705e-13	5.75822e-12	0.679915	0.478298	2.18656e-20	8.64804e-18	Hypermethylated	-1.3367	1.17491e-11	7.43479e-11
PPP1R16B	cg12510981	Promoter	ENSR00000137041	TSS200	TSS200	20	1	0.0316399	0.422067	0.390427	2.21602e-12	4.26146e-11	Hypermethylated	-1.40754	6.1072e-13	4.63814e-12	0.452347	0.420707	2.59772e-20	3.351e-18	Hypermethylated	-1.48677	7.80913e-14	5.19987e-13	0.456276	0.424637	1.01812e-18	3.75795e-17	Hypermethylated	-1.40358	8.2705e-13	5.75822e-12	0.50294	0.4713	3.24035e-19	3.79184e-17	Hypermethylated	-1.3367	1.17491e-11	7.43479e-11
PPP1R16B	cg12510981	Promoter	ENSR00000009388	TSS200	TSS200	20	1	0.0316399	0.422067	0.390427	2.21602e-12	4.26146e-11	Hypermethylated	-1.40754	6.1072e-13	4.63814e-12	0.452347	0.420707	2.59772e-20	3.351e-18	Hypermethylated	-1.48677	7.80913e-14	5.19987e-13	0.456276	0.424637	1.01812e-18	3.75795e-17	Hypermethylated	-1.40358	8.2705e-13	5.75822e-12	0.50294	0.4713	3.24035e-19	3.79184e-17	Hypermethylated	-1.3367	1.17491e-11	7.43479e-11
PPP1R16B	cg21656726	Promoter	ENSR00000137041	TSS200	TSS200	20	1	0.0409947	0.409827	0.368832	1.67063e-12	3.33042e-11	Hypermethylated	-1.40754	6.1072e-13	4.63814e-12	0.439311	0.398317	2.05983e-20	2.9042e-18	Hypermethylated	-1.48677	7.80913e-14	5.19987e-13	0.446283	0.405288	6.73288e-20	3.99373e-18	Hypermethylated	-1.40358	8.2705e-13	5.75822e-12	0.489523	0.448528	5.05746e-20	1.25051e-17	Hypermethylated	-1.3367	1.17491e-11	7.43479e-11
PPP1R16B	cg21656726	Promoter	ENSR00000009388	TSS200	TSS200	20	1	0.0409947	0.409827	0.368832	1.67063e-12	3.33042e-11	Hypermethylated	-1.40754	6.1072e-13	4.63814e-12	0.439311	0.398317	2.05983e-20	2.9042e-18	Hypermethylated	-1.48677	7.80913e-14	5.19987e-13	0.446283	0.405288	6.73288e-20	3.99373e-18	Hypermethylated	-1.40358	8.2705e-13	5.75822e-12	0.489523	0.448528	5.05746e-20	1.25051e-17	Hypermethylated	-1.3367	1.17491e-11	7.43479e-11
PPP1R16B	cg22128431	Promoter	ENSR00000009388	1stExon;5'UTR	NA	20	1	0.0324367	0.440976	0.40854	2.0172e-12	3.92226e-11	Hypermethylated	-1.40754	6.1072e-13	4.63814e-12	0.457987	0.42555	1.98159e-20	2.83989e-18	Hypermethylated	-1.48677	7.80913e-14	5.19987e-13	0.447949	0.415512	8.99306e-17	1.90822e-15	Hypermethylated	-1.40358	8.2705e-13	5.75822e-12	0.475398	0.442961	8.95849e-18	4.48601e-16	Hypermethylated	-1.3367	1.17491e-11	7.43479e-11
PPP1R16B	cg22128431	Promoter	ENSR00000137041	1stExon;5'UTR	NA	20	1	0.0324367	0.440976	0.40854	2.0172e-12	3.92226e-11	Hypermethylated	-1.40754	6.1072e-13	4.63814e-12	0.457987	0.42555	1.98159e-20	2.83989e-18	Hypermethylated	-1.48677	7.80913e-14	5.19987e-13	0.447949	0.415512	8.99306e-17	1.90822e-15	Hypermethylated	-1.40358	8.2705e-13	5.75822e-12	0.475398	0.442961	8.95849e-18	4.48601e-16	Hypermethylated	-1.3367	1.17491e-11	7.43479e-11
PPP1R16B	cg25433624	Promoter	ENSR00000137041	5'UTR	5'UTR	20	1	0.153785	0.497268	0.343482	9.01107e-13	1.94318e-11	Hypermethylated	-1.40754	6.1072e-13	4.63814e-12	0.574944	0.421158	2.28247e-18	9.44122e-17	Hypermethylated	-1.48677	7.80913e-14	5.19987e-13	0.548548	0.394763	2.03712e-17	5.06129e-16	Hypermethylated	-1.40358	8.2705e-13	5.75822e-12	0.569593	0.415807	1.31349e-19	2.13151e-17	Hypermethylated	-1.3367	1.17491e-11	7.43479e-11
PPP1R16B	cg25433624	Promoter	ENSR00000009388	5'UTR	5'UTR	20	1	0.153785	0.497268	0.343482	9.01107e-13	1.94318e-11	Hypermethylated	-1.40754	6.1072e-13	4.63814e-12	0.574944	0.421158	2.28247e-18	9.44122e-17	Hypermethylated	-1.48677	7.80913e-14	5.19987e-13	0.548548	0.394763	2.03712e-17	5.06129e-16	Hypermethylated	-1.40358	8.2705e-13	5.75822e-12	0.569593	0.415807	1.31349e-19	2.13151e-17	Hypermethylated	-1.3367	1.17491e-11	7.43479e-11
PPP1R16B	cg25932164	Promoter	ENSR00000009388	5'UTR	5'UTR	20	1	0.022077	0.396329	0.374252	2.801e-12	5.22473e-11	Hypermethylated	-1.40754	6.1072e-13	4.63814e-12	0.48978	0.467703	3.08473e-19	1.92014e-17	Hypermethylated	-1.48677	7.80913e-14	5.19987e-13	0.464131	0.442054	4.46201e-16	8.09615e-15	Hypermethylated	-1.40358	8.2705e-13	5.75822e-12	0.475131	0.453054	3.97314e-19	4.37214e-17	Hypermethylated	-1.3367	1.17491e-11	7.43479e-11
PPP1R16B	cg25932164	Promoter	ENSR00000137041	5'UTR	5'UTR	20	1	0.022077	0.396329	0.374252	2.801e-12	5.22473e-11	Hypermethylated	-1.40754	6.1072e-13	4.63814e-12	0.48978	0.467703	3.08473e-19	1.92014e-17	Hypermethylated	-1.48677	7.80913e-14	5.19987e-13	0.464131	0.442054	4.46201e-16	8.09615e-15	Hypermethylated	-1.40358	8.2705e-13	5.75822e-12	0.475131	0.453054	3.97314e-19	4.37214e-17	Hypermethylated	-1.3367	1.17491e-11	7.43479e-11
PPP2R2B	cg09528265	Promoter	ENSR00001874918	TSS200;5'UTR;Body;1stExon	5'UTR;1stExon;TSS200;3'UTR	5	-1	0.0324818	0.355118	0.322636	7.75974e-09	6.44545e-08	Hypermethylated	-2.09441	3.93613e-19	7.18364e-18	0.405344	0.372863	4.71423e-13	5.08477e-12	Hypermethylated	-1.87015	7.96581e-18	8.822e-17	0.409268	0.376786	2.09746e-11	1.67953e-10	Hypermethylated	-1.73704	1.06981e-15	1.13325e-14	0.391976	0.359494	1.40968e-12	1.73277e-11	Hypermethylated	-1.1211	1.55919e-05	4.11161e-05
PPP2R2B	cg09528265	Promoter	ENSR00000188525	TSS200;5'UTR;Body;1stExon	5'UTR;1stExon;TSS200;3'UTR	5	-1	0.0324818	0.355118	0.322636	7.75974e-09	6.44545e-08	Hypermethylated	-2.09441	3.93613e-19	7.18364e-18	0.405344	0.372863	4.71423e-13	5.08477e-12	Hypermethylated	-1.87015	7.96581e-18	8.822e-17	0.409268	0.376786	2.09746e-11	1.67953e-10	Hypermethylated	-1.73704	1.06981e-15	1.13325e-14	0.391976	0.359494	1.40968e-12	1.73277e-11	Hypermethylated	-1.1211	1.55919e-05	4.11161e-05
PPP2R2B	cg11826826	Promoter	ENSR00000188525	TSS200;5'UTR;Body;1stExon	5'UTR;1stExon;TSS200;3'UTR	5	-1	0.0513034	0.35692	0.305616	1.41937e-06	7.57896e-06	Hypermethylated	-2.09441	3.93613e-19	7.18364e-18	0.41671	0.365407	7.6663e-12	6.76353e-11	Hypermethylated	-1.87015	7.96581e-18	8.822e-17	0.425206	0.373903	1.78285e-10	1.24388e-09	Hypermethylated	-1.73704	1.06981e-15	1.13325e-14	0.392615	0.341312	4.30061e-09	3.00354e-08	Hypermethylated	-1.1211	1.55919e-05	4.11161e-05
PPP2R2B	cg11826826	Promoter	ENSR00001874918	TSS200;5'UTR;Body;1stExon	5'UTR;1stExon;TSS200;3'UTR	5	-1	0.0513034	0.35692	0.305616	1.41937e-06	7.57896e-06	Hypermethylated	-2.09441	3.93613e-19	7.18364e-18	0.41671	0.365407	7.6663e-12	6.76353e-11	Hypermethylated	-1.87015	7.96581e-18	8.822e-17	0.425206	0.373903	1.78285e-10	1.24388e-09	Hypermethylated	-1.73704	1.06981e-15	1.13325e-14	0.392615	0.341312	4.30061e-09	3.00354e-08	Hypermethylated	-1.1211	1.55919e-05	4.11161e-05
PPP2R2B	cg20560075	Promoter	ENSR00001874918	Body;5'UTR	3'UTR;5'UTR	5	-1	0.0358588	0.416199	0.380341	2.56437e-09	2.35247e-08	Hypermethylated	-2.09441	3.93613e-19	7.18364e-18	0.486982	0.451124	1.22997e-14	1.78519e-13	Hypermethylated	-1.87015	7.96581e-18	8.822e-17	0.427999	0.39214	2.29997e-10	1.57955e-09	Hypermethylated	-1.73704	1.06981e-15	1.13325e-14	0.470632	0.434774	9.17551e-16	2.25683e-14	Hypermethylated	-1.1211	1.55919e-05	4.11161e-05
PPP2R2B	cg20560075	Promoter	ENSR00000188525	Body;5'UTR	3'UTR;5'UTR	5	-1	0.0358588	0.416199	0.380341	2.56437e-09	2.35247e-08	Hypermethylated	-2.09441	3.93613e-19	7.18364e-18	0.486982	0.451124	1.22997e-14	1.78519e-13	Hypermethylated	-1.87015	7.96581e-18	8.822e-17	0.427999	0.39214	2.29997e-10	1.57955e-09	Hypermethylated	-1.73704	1.06981e-15	1.13325e-14	0.470632	0.434774	9.17551e-16	2.25683e-14	Hypermethylated	-1.1211	1.55919e-05	4.11161e-05
PPP2R2B	cg21938261	Promoter	ENSR00000188525	5'UTR;1stExon;Body	1stExon;5'UTR	5	-1	0.133579	0.453982	0.320403	8.24754e-14	2.53241e-12	Hypermethylated	-2.09441	3.93613e-19	7.18364e-18	0.490177	0.356597	1.47334e-16	3.32921e-15	Hypermethylated	-1.87015	7.96581e-18	8.822e-17	0.46369	0.330111	2.67498e-14	3.42913e-13	Hypermethylated	-1.73704	1.06981e-15	1.13325e-14	0.465059	0.33148	2.15782e-16	6.40442e-15	Hypermethylated	-1.1211	1.55919e-05	4.11161e-05
PPP2R2B	cg21938261	Promoter	ENSR00001874918	5'UTR;1stExon;Body	1stExon;5'UTR	5	-1	0.133579	0.453982	0.320403	8.24754e-14	2.53241e-12	Hypermethylated	-2.09441	3.93613e-19	7.18364e-18	0.490177	0.356597	1.47334e-16	3.32921e-15	Hypermethylated	-1.87015	7.96581e-18	8.822e-17	0.46369	0.330111	2.67498e-14	3.42913e-13	Hypermethylated	-1.73704	1.06981e-15	1.13325e-14	0.465059	0.33148	2.15782e-16	6.40442e-15	Hypermethylated	-1.1211	1.55919e-05	4.11161e-05
PPP2R2B	cg25149751	Promoter	ENSR00001874918	TSS200;1stExon;TSS1500;5'UTR;Body	TSS200;TSS1500;3'UTR;5'UTR;1stExon	5	-1	0.105683	0.406209	0.300525	5.67434e-09	4.8487e-08	Hypermethylated	-2.09441	3.93613e-19	7.18364e-18	0.469674	0.363991	1.35546e-14	1.94983e-13	Hypermethylated	-1.87015	7.96581e-18	8.822e-17	0.46765	0.361966	3.24251e-14	4.0956e-13	Hypermethylated	-1.73704	1.06981e-15	1.13325e-14	0.432785	0.327102	1.56531e-10	1.36445e-09	Hypermethylated	-1.1211	1.55919e-05	4.11161e-05
PPP2R2B	cg25363885	Promoter	ENSR00001874918	TSS200;TSS1500;Body;5'UTR	TSS200;TSS1500;5'UTR	5	-1	0.133704	0.45175	0.318045	3.43708e-11	4.81849e-10	Hypermethylated	-2.09441	3.93613e-19	7.18364e-18	0.500349	0.366645	4.29784e-14	5.60287e-13	Hypermethylated	-1.87015	7.96581e-18	8.822e-17	0.461608	0.327904	1.8199e-12	1.71206e-11	Hypermethylated	-1.73704	1.06981e-15	1.13325e-14	0.447591	0.313887	2.73909e-11	2.69863e-10	Hypermethylated	-1.1211	1.55919e-05	4.11161e-05
PRDM6	cg13628577	TF binding site	ENSR00001288758	Body		5	1	0.203153	0.548314	0.345161	1.46657e-11	2.25772e-10	Hypermethylated	-2.19399	3.49451e-13	2.72713e-12	0.572473	0.36932	1.06744e-15	1.946e-14	Hypermethylated	-1.95098	2.63622e-15	2.11745e-14	0.591845	0.388692	1.38308e-19	7.12501e-18	Hypermethylated	-1.60971	1.8186e-11	1.04369e-10	0.576126	0.372973	9.40994e-17	3.1503e-15	Hypermethylated	-1.15306	1.51558e-05	4.00374e-05
PRDM6	cg13628577	TF binding site	ENSR00000186017	Body		5	1	0.203153	0.548314	0.345161	1.46657e-11	2.25772e-10	Hypermethylated	-2.19399	3.49451e-13	2.72713e-12	0.572473	0.36932	1.06744e-15	1.946e-14	Hypermethylated	-1.95098	2.63622e-15	2.11745e-14	0.591845	0.388692	1.38308e-19	7.12501e-18	Hypermethylated	-1.60971	1.8186e-11	1.04369e-10	0.576126	0.372973	9.40994e-17	3.1503e-15	Hypermethylated	-1.15306	1.51558e-05	4.00374e-05
PRICKLE2	cg05063999	Promoter	ENSR00001480025			3	-1	0.180613	0.488592	0.307978	2.55078e-12	4.81924e-11	Hypermethylated	-2.11173	7.36192e-19	1.29809e-17	0.517455	0.336842	1.59316e-14	2.26096e-13	Hypermethylated	-1.61958	7.76823e-16	6.66239e-15	0.51676	0.336147	8.32514e-15	1.17021e-13	Hypermethylated	-1.24949	7.17609e-12	4.36718e-11	0.503767	0.323154	9.17832e-14	1.41112e-12	Hypermethylated	-1.08123	9.15519e-08	3.33494e-07
PRICKLE2	cg05063999	Promoter	ENSR00000153688			3	-1	0.180613	0.488592	0.307978	2.55078e-12	4.81924e-11	Hypermethylated	-2.11173	7.36192e-19	1.29809e-17	0.517455	0.336842	1.59316e-14	2.26096e-13	Hypermethylated	-1.61958	7.76823e-16	6.66239e-15	0.51676	0.336147	8.32514e-15	1.17021e-13	Hypermethylated	-1.24949	7.17609e-12	4.36718e-11	0.503767	0.323154	9.17832e-14	1.41112e-12	Hypermethylated	-1.08123	9.15519e-08	3.33494e-07
PRKCB	cg03156893	Promoter	ENSR00000505516	Body		16	1	0.144782	0.4816	0.336818	7.84643e-14	2.42966e-12	Hypermethylated	-2.29105	5.38787e-23	1.63738e-21	0.475804	0.331022	3.60482e-16	7.37163e-15	Hypermethylated	-2.31688	7.36379e-26	2.30337e-24	0.499794	0.355012	1.15616e-18	4.17674e-17	Hypermethylated	-2.11654	2.68054e-20	5.90671e-19	0.514636	0.369854	6.22919e-20	1.38471e-17	Hypermethylated	-1.88871	1.4355e-15	1.72917e-14
PRKCB	cg03156893	Promoter	ENSR00000084588	Body		16	1	0.144782	0.4816	0.336818	7.84643e-14	2.42966e-12	Hypermethylated	-2.29105	5.38787e-23	1.63738e-21	0.475804	0.331022	3.60482e-16	7.37163e-15	Hypermethylated	-2.31688	7.36379e-26	2.30337e-24	0.499794	0.355012	1.15616e-18	4.17674e-17	Hypermethylated	-2.11654	2.68054e-20	5.90671e-19	0.514636	0.369854	6.22919e-20	1.38471e-17	Hypermethylated	-1.88871	1.4355e-15	1.72917e-14
PRKCB	cg03217795	Promoter	ENSR00000505516	1stExon	1stExon	16	1	0.0239177	0.37668	0.352762	4.67226e-12	8.20826e-11	Hypermethylated	-2.29105	5.38787e-23	1.63738e-21	0.396055	0.372137	4.33907e-17	1.14335e-15	Hypermethylated	-2.31688	7.36379e-26	2.30337e-24	0.415036	0.391118	3.22932e-16	6.03507e-15	Hypermethylated	-2.11654	2.68054e-20	5.90671e-19	0.418677	0.39476	7.07991e-18	3.70735e-16	Hypermethylated	-1.88871	1.4355e-15	1.72917e-14
PRKCB	cg03217795	Promoter	ENSR00000084588	1stExon	1stExon	16	1	0.0239177	0.37668	0.352762	4.67226e-12	8.20826e-11	Hypermethylated	-2.29105	5.38787e-23	1.63738e-21	0.396055	0.372137	4.33907e-17	1.14335e-15	Hypermethylated	-2.31688	7.36379e-26	2.30337e-24	0.415036	0.391118	3.22932e-16	6.03507e-15	Hypermethylated	-2.11654	2.68054e-20	5.90671e-19	0.418677	0.39476	7.07991e-18	3.70735e-16	Hypermethylated	-1.88871	1.4355e-15	1.72917e-14
PRKCB	cg03306374	Promoter	ENSR00000505516	1stExon;5'UTR	TSS200;5'UTR;1stExon	16	1	0.0227609	0.337355	0.314594	0.000264431	0.0008892	Hypermethylated	-2.29105	5.38787e-23	1.63738e-21	0.326853	0.304092	2.00146e-05	6.89618e-05	Hypermethylated	-2.31688	7.36379e-26	2.30337e-24	0.360028	0.337267	9.07177e-05	0.000272473	Hypermethylated	-2.11654	2.68054e-20	5.90671e-19	0.418065	0.395304	7.3745e-09	4.96851e-08	Hypermethylated	-1.88871	1.4355e-15	1.72917e-14
PRKCB	cg03306374	Promoter	ENSR00000084588	1stExon;5'UTR	TSS200;5'UTR;1stExon	16	1	0.0227609	0.337355	0.314594	0.000264431	0.0008892	Hypermethylated	-2.29105	5.38787e-23	1.63738e-21	0.326853	0.304092	2.00146e-05	6.89618e-05	Hypermethylated	-2.31688	7.36379e-26	2.30337e-24	0.360028	0.337267	9.07177e-05	0.000272473	Hypermethylated	-2.11654	2.68054e-20	5.90671e-19	0.418065	0.395304	7.3745e-09	4.96851e-08	Hypermethylated	-1.88871	1.4355e-15	1.72917e-14
PRKCB	cg09507526	Promoter	ENSR00000084588	Body		16	1	0.0476489	0.404352	0.356703	1.60528e-11	2.44529e-10	Hypermethylated	-2.29105	5.38787e-23	1.63738e-21	0.431089	0.38344	2.94789e-18	1.16278e-16	Hypermethylated	-2.31688	7.36379e-26	2.30337e-24	0.426929	0.37928	8.72723e-17	1.85753e-15	Hypermethylated	-2.11654	2.68054e-20	5.90671e-19	0.433434	0.385786	4.24137e-18	2.46229e-16	Hypermethylated	-1.88871	1.4355e-15	1.72917e-14
PRKCB	cg09507526	Promoter	ENSR00000505516	Body		16	1	0.0476489	0.404352	0.356703	1.60528e-11	2.44529e-10	Hypermethylated	-2.29105	5.38787e-23	1.63738e-21	0.431089	0.38344	2.94789e-18	1.16278e-16	Hypermethylated	-2.31688	7.36379e-26	2.30337e-24	0.426929	0.37928	8.72723e-17	1.85753e-15	Hypermethylated	-2.11654	2.68054e-20	5.90671e-19	0.433434	0.385786	4.24137e-18	2.46229e-16	Hypermethylated	-1.88871	1.4355e-15	1.72917e-14
PRKCB	cg21370856	Promoter	ENSR00000084588	Body	NA	16	1	0.0986803	0.433412	0.334732	7.7539e-12	1.28296e-10	Hypermethylated	-2.29105	5.38787e-23	1.63738e-21	0.445632	0.346952	9.05769e-17	2.16632e-15	Hypermethylated	-2.31688	7.36379e-26	2.30337e-24	0.454678	0.355998	1.17178e-17	3.10513e-16	Hypermethylated	-2.11654	2.68054e-20	5.90671e-19	0.479285	0.380605	1.32399e-17	6.1559e-16	Hypermethylated	-1.88871	1.4355e-15	1.72917e-14
PRKCB	cg21370856	Promoter	ENSR00000505516	Body	NA	16	1	0.0986803	0.433412	0.334732	7.7539e-12	1.28296e-10	Hypermethylated	-2.29105	5.38787e-23	1.63738e-21	0.445632	0.346952	9.05769e-17	2.16632e-15	Hypermethylated	-2.31688	7.36379e-26	2.30337e-24	0.454678	0.355998	1.17178e-17	3.10513e-16	Hypermethylated	-2.11654	2.68054e-20	5.90671e-19	0.479285	0.380605	1.32399e-17	6.1559e-16	Hypermethylated	-1.88871	1.4355e-15	1.72917e-14
PRRT1	cg14644001	Promoter Flanking Region	ENSR00000129809	3'UTR	3'UTR	6	-1	0.464037	0.801928	0.337891	2.44358e-13	6.31995e-12	Hypermethylated	-1.44678	1.34326e-17	1.96954e-16	0.802134	0.338097	9.48555e-15	1.40606e-13	Hypermethylated	-1.51937	2.67997e-28	1.16904e-26	0.792024	0.327987	2.8413e-15	4.361e-14	Hypermethylated	-1.29036	1.1567e-17	1.6446e-16	0.784851	0.320813	6.08513e-14	9.69997e-13	Hypermethylated	-1.2108	3.26059e-13	2.61677e-12
PRRT1	cg14644001	Promoter Flanking Region	ENSR00000129809	3'UTR	3'UTR	6	-1	0.464037	0.801928	0.337891	2.44358e-13	6.31995e-12	Hypermethylated	-1.44678	1.34326e-17	1.96954e-16	0.802134	0.338097	9.48555e-15	1.40606e-13	Hypermethylated	-1.51937	2.67997e-28	1.16904e-26	0.792024	0.327987	2.8413e-15	4.361e-14	Hypermethylated	-1.29036	1.1567e-17	1.6446e-16	0.784851	0.320813	6.08513e-14	9.69997e-13	Hypermethylated	-1.2108	3.26059e-13	2.61677e-12
PRRT1	cg14644001	Promoter Flanking Region	ENSR00000195658	3'UTR	3'UTR	6	-1	0.464037	0.801928	0.337891	2.44358e-13	6.31995e-12	Hypermethylated	-1.44678	1.34326e-17	1.96954e-16	0.802134	0.338097	9.48555e-15	1.40606e-13	Hypermethylated	-1.51937	2.67997e-28	1.16904e-26	0.792024	0.327987	2.8413e-15	4.361e-14	Hypermethylated	-1.29036	1.1567e-17	1.6446e-16	0.784851	0.320813	6.08513e-14	9.69997e-13	Hypermethylated	-1.2108	3.26059e-13	2.61677e-12
PRRT1	cg14644001	Promoter Flanking Region	ENSR00000195658	3'UTR	3'UTR	6	-1	0.464037	0.801928	0.337891	2.44358e-13	6.31995e-12	Hypermethylated	-1.44678	1.34326e-17	1.96954e-16	0.802134	0.338097	9.48555e-15	1.40606e-13	Hypermethylated	-1.51937	2.67997e-28	1.16904e-26	0.792024	0.327987	2.8413e-15	4.361e-14	Hypermethylated	-1.29036	1.1567e-17	1.6446e-16	0.784851	0.320813	6.08513e-14	9.69997e-13	Hypermethylated	-1.2108	3.26059e-13	2.61677e-12
PTPRR	cg21678312	Promoter	ENSR00001778611	TSS200	1stExon;5'UTR	12	-1	0.164099	0.54314	0.379042	1.22346e-11	1.92216e-10	Hypermethylated	-1.38987	1.34815e-09	6.53917e-09	0.5556	0.391501	4.04475e-12	3.73801e-11	Hypermethylated	-1.58106	2.03083e-11	1.0187e-10	0.570982	0.406883	6.52582e-16	1.14295e-14	Hypermethylated	-1.54006	1.78415e-11	1.02575e-10	0.596427	0.432328	7.4661e-15	1.45225e-13	Hypermethylated	-1.44798	2.72895e-09	1.22713e-08
PTPRR	cg22376706	Promoter	ENSR00001778611	TSS200	1stExon;5'UTR	12	-1	0.148986	0.465856	0.31687	1.01996e-11	1.63592e-10	Hypermethylated	-1.38987	1.34815e-09	6.53917e-09	0.486597	0.337611	6.2835e-14	7.91886e-13	Hypermethylated	-1.58106	2.03083e-11	1.0187e-10	0.481553	0.332567	5.15813e-15	7.53566e-14	Hypermethylated	-1.54006	1.78415e-11	1.02575e-10	0.511538	0.362552	2.28375e-15	5.05909e-14	Hypermethylated	-1.44798	2.72895e-09	1.22713e-08
PTPRZ1	cg25167643	Promoter	ENSR00001563444	1stExon;5'UTR	1stExon;5'UTR	7	1	0.0434651	0.346263	0.302798	5.98201e-06	2.82559e-05	Hypermethylated	-4.70296	9.78684e-36	1.4942e-33	0.396621	0.353156	3.55843e-11	2.82586e-10	Hypermethylated	-3.22369	4.77896e-20	6.96302e-19	0.394903	0.351438	2.0518e-07	9.22621e-07	Hypermethylated	-1.87359	3.67471e-06	1.03077e-05	0.410643	0.367178	2.99399e-13	4.16172e-12	Hypermethylated	-2.50898	8.5466e-12	5.52456e-11
PTPRZ1	cg25167643	Promoter	ENSR00000217454	1stExon;5'UTR	1stExon;5'UTR	7	1	0.0434651	0.346263	0.302798	5.98201e-06	2.82559e-05	Hypermethylated	-4.70296	9.78684e-36	1.4942e-33	0.396621	0.353156	3.55843e-11	2.82586e-10	Hypermethylated	-3.22369	4.77896e-20	6.96302e-19	0.394903	0.351438	2.0518e-07	9.22621e-07	Hypermethylated	-1.87359	3.67471e-06	1.03077e-05	0.410643	0.367178	2.99399e-13	4.16172e-12	Hypermethylated	-2.50898	8.5466e-12	5.52456e-11
PTX3	cg01018701	Promoter	ENSR00001377789	Body		3	1	0.0586331	0.379401	0.320768	2.51585e-11	3.64546e-10	Hypermethylated	-2.24711	9.55494e-27	4.49409e-25	0.38127	0.322637	1.10575e-13	1.33233e-12	Hypermethylated	-1.96555	1.40162e-23	3.30024e-22	0.384388	0.325755	5.80673e-16	1.02863e-14	Hypermethylated	-1.46406	3.28081e-12	2.10096e-11	0.411361	0.352728	1.37261e-15	3.21964e-14	Hypermethylated	-1.1497	2.08429e-07	7.20366e-07
PTX3	cg01018701	Promoter	ENSR00000160932	Body		3	1	0.0586331	0.379401	0.320768	2.51585e-11	3.64546e-10	Hypermethylated	-2.24711	9.55494e-27	4.49409e-25	0.38127	0.322637	1.10575e-13	1.33233e-12	Hypermethylated	-1.96555	1.40162e-23	3.30024e-22	0.384388	0.325755	5.80673e-16	1.02863e-14	Hypermethylated	-1.46406	3.28081e-12	2.10096e-11	0.411361	0.352728	1.37261e-15	3.21964e-14	Hypermethylated	-1.1497	2.08429e-07	7.20366e-07
PTX3	cg27558283	Promoter	ENSR00000160932	Body		3	1	0.0461496	0.401107	0.354957	1.78394e-09	1.68972e-08	Hypermethylated	-2.24711	9.55494e-27	4.49409e-25	0.389639	0.343489	1.86116e-09	1.1454e-08	Hypermethylated	-1.96555	1.40162e-23	3.30024e-22	0.389954	0.343804	5.86494e-09	3.29583e-08	Hypermethylated	-1.46406	3.28081e-12	2.10096e-11	0.418352	0.372202	2.96101e-12	3.43929e-11	Hypermethylated	-1.1497	2.08429e-07	7.20366e-07
PTX3	cg27558283	Promoter	ENSR00001377789	Body		3	1	0.0461496	0.401107	0.354957	1.78394e-09	1.68972e-08	Hypermethylated	-2.24711	9.55494e-27	4.49409e-25	0.389639	0.343489	1.86116e-09	1.1454e-08	Hypermethylated	-1.96555	1.40162e-23	3.30024e-22	0.389954	0.343804	5.86494e-09	3.29583e-08	Hypermethylated	-1.46406	3.28081e-12	2.10096e-11	0.418352	0.372202	2.96101e-12	3.43929e-11	Hypermethylated	-1.1497	2.08429e-07	7.20366e-07
PTX3	cg27604416	Promoter	ENSR00000160932	Body		3	1	0.11469	0.452862	0.338172	5.45559e-09	4.67709e-08	Hypermethylated	-2.24711	9.55494e-27	4.49409e-25	0.44366	0.328971	2.68128e-12	2.54957e-11	Hypermethylated	-1.96555	1.40162e-23	3.30024e-22	0.433302	0.318612	2.14912e-11	1.71781e-10	Hypermethylated	-1.46406	3.28081e-12	2.10096e-11	0.466615	0.351925	2.07019e-13	2.96723e-12	Hypermethylated	-1.1497	2.08429e-07	7.20366e-07
PTX3	cg27604416	Promoter	ENSR00001377789	Body		3	1	0.11469	0.452862	0.338172	5.45559e-09	4.67709e-08	Hypermethylated	-2.24711	9.55494e-27	4.49409e-25	0.44366	0.328971	2.68128e-12	2.54957e-11	Hypermethylated	-1.96555	1.40162e-23	3.30024e-22	0.433302	0.318612	2.14912e-11	1.71781e-10	Hypermethylated	-1.46406	3.28081e-12	2.10096e-11	0.466615	0.351925	2.07019e-13	2.96723e-12	Hypermethylated	-1.1497	2.08429e-07	7.20366e-07
RALYL	cg00034076	Promoter	ENSR00001902654	TSS1500;5'UTR;1stExon	TSS1500;1stExon;5'UTR	8	1	0.207608	0.630248	0.42264	5.53848e-15	2.81782e-13	Hypermethylated	-4.39044	3.31765e-27	1.68395e-25	0.696586	0.488978	1.98159e-20	2.83989e-18	Hypermethylated	-2.93146	1.74632e-20	2.70483e-19	0.668209	0.460601	2.44764e-21	3.52857e-19	Hypermethylated	-2.79641	9.80286e-19	1.67179e-17	0.64626	0.438652	4.24137e-18	2.46229e-16	Hypermethylated	-2.11667	6.45045e-10	3.17278e-09
RALYL	cg01134282	Promoter	ENSR00001902654	TSS1500	NA	8	1	0.0857253	0.505332	0.419607	6.14111e-13	1.39102e-11	Hypermethylated	-4.39044	3.31765e-27	1.68395e-25	0.588815	0.503089	5.87863e-18	2.06552e-16	Hypermethylated	-2.93146	1.74632e-20	2.70483e-19	0.504106	0.418381	7.01056e-13	7.05925e-12	Hypermethylated	-2.79641	9.80286e-19	1.67179e-17	0.561332	0.475606	6.54469e-18	3.48451e-16	Hypermethylated	-2.11667	6.45045e-10	3.17278e-09
RALYL	cg04842146	Promoter	ENSR00001902654	TSS200;5'UTR	TSS200;5'UTR	8	1	0.131208	0.591085	0.459876	2.566e-13	6.58854e-12	Hypermethylated	-4.39044	3.31765e-27	1.68395e-25	0.646191	0.514983	1.96408e-19	1.37373e-17	Hypermethylated	-2.93146	1.74632e-20	2.70483e-19	0.650623	0.519415	3.81184e-22	1.22952e-19	Hypermethylated	-2.79641	9.80286e-19	1.67179e-17	0.613033	0.481825	1.48803e-17	6.76116e-16	Hypermethylated	-2.11667	6.45045e-10	3.17278e-09
RALYL	cg05716166	Promoter	ENSR00001902654	TSS200;5'UTR;1stExon	TSS1500;TSS200	8	1	0.0508489	0.44764	0.396791	4.68594e-11	6.35359e-10	Hypermethylated	-4.39044	3.31765e-27	1.68395e-25	0.569618	0.518769	2.12126e-18	8.88807e-17	Hypermethylated	-2.93146	1.74632e-20	2.70483e-19	0.517291	0.466442	1.24629e-17	3.28092e-16	Hypermethylated	-2.79641	9.80286e-19	1.67179e-17	0.50247	0.451622	1.05435e-16	3.46878e-15	Hypermethylated	-2.11667	6.45045e-10	3.17278e-09
RALYL	cg05716166	Promoter Flanking Region	ENSR00000226496	TSS200;5'UTR;1stExon	TSS1500;TSS200	8	1	0.0508489	0.44764	0.396791	4.68594e-11	6.35359e-10	Hypermethylated	-4.39044	3.31765e-27	1.68395e-25	0.569618	0.518769	2.12126e-18	8.88807e-17	Hypermethylated	-2.93146	1.74632e-20	2.70483e-19	0.517291	0.466442	1.24629e-17	3.28092e-16	Hypermethylated	-2.79641	9.80286e-19	1.67179e-17	0.50247	0.451622	1.05435e-16	3.46878e-15	Hypermethylated	-2.11667	6.45045e-10	3.17278e-09
RALYL	cg06955749	Promoter	ENSR00001902654	TSS1500	TSS1500	8	1	0.101181	0.450465	0.349285	3.17528e-14	1.15166e-12	Hypermethylated	-4.39044	3.31765e-27	1.68395e-25	0.52728	0.426099	3.53715e-18	1.35159e-16	Hypermethylated	-2.93146	1.74632e-20	2.70483e-19	0.450767	0.349586	1.5186e-13	1.70809e-12	Hypermethylated	-2.79641	9.80286e-19	1.67179e-17	0.489332	0.388151	1.48803e-17	6.76116e-16	Hypermethylated	-2.11667	6.45045e-10	3.17278e-09
RALYL	cg08327106	TF binding site	ENSR00000226495	TSS1500	TSS1500	8	1	0.100778	0.486158	0.385381	9.19837e-16	7.29503e-14	Hypermethylated	-4.39044	3.31765e-27	1.68395e-25	0.549967	0.449189	3.05742e-18	1.19899e-16	Hypermethylated	-2.93146	1.74632e-20	2.70483e-19	0.489495	0.388718	2.26718e-14	2.94594e-13	Hypermethylated	-2.79641	9.80286e-19	1.67179e-17	0.543356	0.442578	1.76841e-18	1.25465e-16	Hypermethylated	-2.11667	6.45045e-10	3.17278e-09
RALYL	cg09757712	TF binding site	ENSR00000226495	TSS1500	TSS1500	8	1	0.120511	0.549954	0.429444	1.04512e-16	1.72745e-14	Hypermethylated	-4.39044	3.31765e-27	1.68395e-25	0.615031	0.494521	2.59772e-20	3.351e-18	Hypermethylated	-2.93146	1.74632e-20	2.70483e-19	0.566285	0.445774	1.45538e-14	1.95785e-13	Hypermethylated	-2.79641	9.80286e-19	1.67179e-17	0.571004	0.450493	8.28325e-18	4.20258e-16	Hypermethylated	-2.11667	6.45045e-10	3.17278e-09
RALYL	cg17215863	Promoter	ENSR00001902654	5'UTR;1stExon	NA	8	1	0.292141	0.628405	0.336264	1.33652e-15	9.60533e-14	Hypermethylated	-4.39044	3.31765e-27	1.68395e-25	0.646485	0.354345	2.74105e-17	7.69665e-16	Hypermethylated	-2.93146	1.74632e-20	2.70483e-19	0.652003	0.359863	1.99432e-21	3.09218e-19	Hypermethylated	-2.79641	9.80286e-19	1.67179e-17	0.638212	0.346071	4.48905e-19	4.77453e-17	Hypermethylated	-2.11667	6.45045e-10	3.17278e-09
RALYL	cg21671806	Promoter	ENSR00001902654	TSS200;5'UTR	TSS200;5'UTR	8	1	0.147832	0.463192	0.315361	9.91345e-13	2.10841e-11	Hypermethylated	-4.39044	3.31765e-27	1.68395e-25	0.521162	0.37333	3.94504e-18	1.48142e-16	Hypermethylated	-2.93146	1.74632e-20	2.70483e-19	0.535531	0.3877	3.10654e-21	4.11486e-19	Hypermethylated	-2.79641	9.80286e-19	1.67179e-17	0.499613	0.351781	1.17783e-17	5.59155e-16	Hypermethylated	-2.11667	6.45045e-10	3.17278e-09
RALYL	cg22403811	Promoter	ENSR00001902654	TSS1500;5'UTR;1stExon	TSS1500;1stExon;5'UTR	8	1	0.414441	0.727124	0.312683	4.26645e-15	2.29696e-13	Hypermethylated	-4.39044	3.31765e-27	1.68395e-25	0.757918	0.343477	1.07177e-19	8.78997e-18	Hypermethylated	-2.93146	1.74632e-20	2.70483e-19	0.737194	0.322752	1.38308e-19	7.12501e-18	Hypermethylated	-2.79641	9.80286e-19	1.67179e-17	0.715883	0.301442	1.42668e-16	4.47768e-15	Hypermethylated	-2.11667	6.45045e-10	3.17278e-09
RALYL	cg23458558	Promoter	ENSR00001902654	TSS1500;5'UTR	TSS1500;5'UTR	8	1	0.141822	0.530418	0.388596	2.11471e-14	8.23292e-13	Hypermethylated	-4.39044	3.31765e-27	1.68395e-25	0.580859	0.439037	2.11791e-19	1.45024e-17	Hypermethylated	-2.93146	1.74632e-20	2.70483e-19	0.568617	0.426794	7.36382e-22	1.68934e-19	Hypermethylated	-2.79641	9.80286e-19	1.67179e-17	0.544433	0.402611	7.91678e-19	7.01041e-17	Hypermethylated	-2.11667	6.45045e-10	3.17278e-09
RALYL	cg23649708	Promoter	ENSR00001902654	TSS200;5'UTR	TSS200;5'UTR	8	1	0.206911	0.551611	0.3447	2.10973e-13	5.57729e-12	Hypermethylated	-4.39044	3.31765e-27	1.68395e-25	0.600142	0.393231	1.82129e-19	1.29568e-17	Hypermethylated	-2.93146	1.74632e-20	2.70483e-19	0.605431	0.398519	1.64857e-22	9.15608e-20	Hypermethylated	-2.79641	9.80286e-19	1.67179e-17	0.569948	0.363036	4.24137e-18	2.46229e-16	Hypermethylated	-2.11667	6.45045e-10	3.17278e-09
RALYL	cg25757598	Promoter	ENSR00001902654	5'UTR;1stExon	5'UTR;1stExon	8	1	0.219105	0.628511	0.409406	3.6463e-15	2.04065e-13	Hypermethylated	-4.39044	3.31765e-27	1.68395e-25	0.677509	0.458404	5.055e-21	1.42323e-18	Hypermethylated	-2.93146	1.74632e-20	2.70483e-19	0.66749	0.448385	4.30843e-23	8.45379e-20	Hypermethylated	-2.79641	9.80286e-19	1.67179e-17	0.629305	0.410199	3.1107e-19	3.69334e-17	Hypermethylated	-2.11667	6.45045e-10	3.17278e-09
RALYL	cg26669044	Promoter Flanking Region	ENSR00000226496	TSS1500;1stExon;5'UTR	TSS1500;TSS200;1stExon;5'UTR	8	1	0.145296	0.453634	0.308338	2.8814e-10	3.24512e-09	Hypermethylated	-4.39044	3.31765e-27	1.68395e-25	0.505877	0.360581	7.87955e-16	1.4799e-14	Hypermethylated	-2.93146	1.74632e-20	2.70483e-19	0.461939	0.316643	2.47074e-12	2.27588e-11	Hypermethylated	-2.79641	9.80286e-19	1.67179e-17	0.541109	0.395813	1.42362e-15	3.32799e-14	Hypermethylated	-2.11667	6.45045e-10	3.17278e-09
RALYL	cg26669044	Promoter	ENSR00001902654	TSS1500;1stExon;5'UTR	TSS1500;TSS200;1stExon;5'UTR	8	1	0.145296	0.453634	0.308338	2.8814e-10	3.24512e-09	Hypermethylated	-4.39044	3.31765e-27	1.68395e-25	0.505877	0.360581	7.87955e-16	1.4799e-14	Hypermethylated	-2.93146	1.74632e-20	2.70483e-19	0.461939	0.316643	2.47074e-12	2.27588e-11	Hypermethylated	-2.79641	9.80286e-19	1.67179e-17	0.541109	0.395813	1.42362e-15	3.32799e-14	Hypermethylated	-2.11667	6.45045e-10	3.17278e-09
RCSD1	cg18800085	Promoter	ENSR00000015261	Body	5'UTR	1	1	0.0282598	0.37933	0.35107	3.88132e-12	6.9712e-11	Hypermethylated	-1.36392	2.25921e-14	2.09146e-13	0.397897	0.369638	3.19917e-12	3.00527e-11	Hypermethylated	-1.38552	9.21992e-16	7.84448e-15	0.344413	0.316154	1.25672e-10	8.95993e-10	Hypermethylated	-1.27975	2.57242e-13	1.92326e-12	0.435058	0.406798	1.27391e-16	4.06914e-15	Hypermethylated	-1.14175	1.14554e-10	6.21455e-10
RCSD1	cg18800085	Promoter	ENSR00000547059	Body	5'UTR	1	1	0.0282598	0.37933	0.35107	3.88132e-12	6.9712e-11	Hypermethylated	-1.36392	2.25921e-14	2.09146e-13	0.397897	0.369638	3.19917e-12	3.00527e-11	Hypermethylated	-1.38552	9.21992e-16	7.84448e-15	0.344413	0.316154	1.25672e-10	8.95993e-10	Hypermethylated	-1.27975	2.57242e-13	1.92326e-12	0.435058	0.406798	1.27391e-16	4.06914e-15	Hypermethylated	-1.14175	1.14554e-10	6.21455e-10
RNF150	cg03112087	Promoter	ENSR00001250644	1stExon	5'UTR;1stExon	4	-1	0.158607	0.544231	0.385625	9.91345e-13	2.10841e-11	Hypermethylated	-3.8881	4.41458e-28	2.52748e-26	0.591998	0.433391	2.74034e-18	1.09629e-16	Hypermethylated	-3.35561	1.12951e-28	5.26109e-27	0.598669	0.440063	1.04835e-20	9.60446e-19	Hypermethylated	-2.72707	4.4662e-22	1.35515e-20	0.595483	0.436876	3.1107e-19	3.69334e-17	Hypermethylated	-2.08712	3.64979e-11	2.15636e-10
RNF150	cg03112087	Promoter	ENSR00000173932	1stExon	5'UTR;1stExon	4	-1	0.158607	0.544231	0.385625	9.91345e-13	2.10841e-11	Hypermethylated	-3.8881	4.41458e-28	2.52748e-26	0.591998	0.433391	2.74034e-18	1.09629e-16	Hypermethylated	-3.35561	1.12951e-28	5.26109e-27	0.598669	0.440063	1.04835e-20	9.60446e-19	Hypermethylated	-2.72707	4.4662e-22	1.35515e-20	0.595483	0.436876	3.1107e-19	3.69334e-17	Hypermethylated	-2.08712	3.64979e-11	2.15636e-10
RNF150	cg05212802	Promoter	ENSR00001250644	1stExon	5'UTR;1stExon	4	-1	0.138674	0.45473	0.316055	8.4973e-12	1.39209e-10	Hypermethylated	-3.8881	4.41458e-28	2.52748e-26	0.493234	0.35456	6.55187e-18	2.26377e-16	Hypermethylated	-3.35561	1.12951e-28	5.26109e-27	0.496035	0.357361	9.34628e-20	5.19959e-18	Hypermethylated	-2.72707	4.4662e-22	1.35515e-20	0.48937	0.350696	1.22468e-17	5.77947e-16	Hypermethylated	-2.08712	3.64979e-11	2.15636e-10
RNF150	cg05212802	Promoter	ENSR00000173932	1stExon	5'UTR;1stExon	4	-1	0.138674	0.45473	0.316055	8.4973e-12	1.39209e-10	Hypermethylated	-3.8881	4.41458e-28	2.52748e-26	0.493234	0.35456	6.55187e-18	2.26377e-16	Hypermethylated	-3.35561	1.12951e-28	5.26109e-27	0.496035	0.357361	9.34628e-20	5.19959e-18	Hypermethylated	-2.72707	4.4662e-22	1.35515e-20	0.48937	0.350696	1.22468e-17	5.77947e-16	Hypermethylated	-2.08712	3.64979e-11	2.15636e-10
RNF150	cg06340552	Promoter	ENSR00001250644	1stExon;5'UTR	TSS1500;TSS200;5'UTR;1stExon	4	-1	0.02902	0.364985	0.335965	3.27123e-10	3.63709e-09	Hypermethylated	-3.8881	4.41458e-28	2.52748e-26	0.44862	0.4196	1.29737e-17	4.04096e-16	Hypermethylated	-3.35561	1.12951e-28	5.26109e-27	0.453511	0.424491	3.88569e-15	5.81455e-14	Hypermethylated	-2.72707	4.4662e-22	1.35515e-20	0.476072	0.447052	8.95849e-18	4.48601e-16	Hypermethylated	-2.08712	3.64979e-11	2.15636e-10
RNF150	cg06340552	Promoter	ENSR00000173932	1stExon;5'UTR	TSS1500;TSS200;5'UTR;1stExon	4	-1	0.02902	0.364985	0.335965	3.27123e-10	3.63709e-09	Hypermethylated	-3.8881	4.41458e-28	2.52748e-26	0.44862	0.4196	1.29737e-17	4.04096e-16	Hypermethylated	-3.35561	1.12951e-28	5.26109e-27	0.453511	0.424491	3.88569e-15	5.81455e-14	Hypermethylated	-2.72707	4.4662e-22	1.35515e-20	0.476072	0.447052	8.95849e-18	4.48601e-16	Hypermethylated	-2.08712	3.64979e-11	2.15636e-10
RNF150	cg18120376	Promoter	ENSR00000173932	1stExon;5'UTR	TSS1500;TSS200;5'UTR;1stExon	4	-1	0.0313546	0.423973	0.392618	1.50795e-09	1.45515e-08	Hypermethylated	-3.8881	4.41458e-28	2.52748e-26	0.497759	0.466405	2.88162e-17	8.05854e-16	Hypermethylated	-3.35561	1.12951e-28	5.26109e-27	0.485407	0.454052	3.76465e-13	3.96231e-12	Hypermethylated	-2.72707	4.4662e-22	1.35515e-20	0.508293	0.476938	3.6913e-16	1.02041e-14	Hypermethylated	-2.08712	3.64979e-11	2.15636e-10
RNF150	cg18120376	Promoter	ENSR00001250644	1stExon;5'UTR	TSS1500;TSS200;5'UTR;1stExon	4	-1	0.0313546	0.423973	0.392618	1.50795e-09	1.45515e-08	Hypermethylated	-3.8881	4.41458e-28	2.52748e-26	0.497759	0.466405	2.88162e-17	8.05854e-16	Hypermethylated	-3.35561	1.12951e-28	5.26109e-27	0.485407	0.454052	3.76465e-13	3.96231e-12	Hypermethylated	-2.72707	4.4662e-22	1.35515e-20	0.508293	0.476938	3.6913e-16	1.02041e-14	Hypermethylated	-2.08712	3.64979e-11	2.15636e-10
RNF150	cg20599022	Promoter	ENSR00001250644	1stExon;5'UTR	TSS1500;TSS200;5'UTR;1stExon	4	-1	0.0322771	0.3489	0.316623	1.46682e-06	7.81107e-06	Hypermethylated	-3.8881	4.41458e-28	2.52748e-26	0.374078	0.341801	3.18128e-11	2.54494e-10	Hypermethylated	-3.35561	1.12951e-28	5.26109e-27	0.381955	0.349678	4.78404e-10	3.13946e-09	Hypermethylated	-2.72707	4.4662e-22	1.35515e-20	0.403029	0.370752	1.47859e-11	1.52315e-10	Hypermethylated	-2.08712	3.64979e-11	2.15636e-10
RNF150	cg20599022	Promoter	ENSR00000173932	1stExon;5'UTR	TSS1500;TSS200;5'UTR;1stExon	4	-1	0.0322771	0.3489	0.316623	1.46682e-06	7.81107e-06	Hypermethylated	-3.8881	4.41458e-28	2.52748e-26	0.374078	0.341801	3.18128e-11	2.54494e-10	Hypermethylated	-3.35561	1.12951e-28	5.26109e-27	0.381955	0.349678	4.78404e-10	3.13946e-09	Hypermethylated	-2.72707	4.4662e-22	1.35515e-20	0.403029	0.370752	1.47859e-11	1.52315e-10	Hypermethylated	-2.08712	3.64979e-11	2.15636e-10
RYR3	cg15428578	Promoter	ENSR00001793601	Body	TSS1500	15	1	0.094013	0.503208	0.409195	1.73342e-13	4.72677e-12	Hypermethylated	-3.29656	8.60027e-33	8.70755e-31	0.543465	0.449453	4.90509e-18	1.77693e-16	Hypermethylated	-2.91428	2.12248e-40	4.48683e-38	0.550454	0.456441	4.15775e-19	1.7625e-17	Hypermethylated	-2.66051	2.28626e-35	7.85373e-33	0.530646	0.436633	3.21424e-18	1.98219e-16	Hypermethylated	-2.09126	9.95135e-17	1.46133e-15
S100P	cg02853152	Promoter Flanking Region	ENSR00000165448		3'UTR	4	1	0.410505	0.0529113	-0.357593	3.13899e-18	6.29395e-15	Hypomethylated	1.88305	4.54389e-12	3.06275e-11	0.0563382	-0.354167	4.27228e-22	8.96823e-19	Hypomethylated	1.58229	1.44162e-10	6.54532e-10	0.0518185	-0.358686	6.83247e-23	8.45379e-20	Hypomethylated	1.58154	4.4227e-11	2.40202e-10	0.0533814	-0.357123	1.91764e-21	6.25099e-18	Hypomethylated	1.18219	1.07339e-06	3.33314e-06
SALL2	cg00800229	Promoter Flanking Region	ENSR00000066495	1stExon	1stExon	14	-1	0.111744	0.422669	0.310924	4.52726e-07	2.66291e-06	Hypermethylated	-2.53479	2.08566e-25	8.20487e-24	0.422592	0.310848	1.39022e-08	7.54622e-08	Hypermethylated	-2.07057	1.8374e-24	4.90918e-23	0.436988	0.325244	3.42405e-08	1.72494e-07	Hypermethylated	-1.41723	5.3641e-11	2.87997e-10	0.45303	0.341285	3.06735e-10	2.55456e-09	Hypermethylated	-1.21099	2.82925e-08	1.10825e-07
SEMA6D	cg06624337	Promoter	ENSR00000407390		5'UTR	15	1	0.112644	0.430148	0.317504	1.40457e-14	5.88378e-13	Hypermethylated	-3.06482	2.3271e-27	1.21318e-25	0.451925	0.339281	9.01925e-16	1.67068e-14	Hypermethylated	-2.71058	5.19005e-35	5.64073e-33	0.482529	0.369885	1.32683e-16	2.70935e-15	Hypermethylated	-2.46296	1.22372e-32	2.20007e-30	0.454022	0.341378	7.92071e-16	1.98222e-14	Hypermethylated	-2.1374	3.55425e-24	2.4419e-22
SEMA6D	cg10864878	Promoter Flanking Region	ENSR00000076081		5'UTR	15	1	0.0791564	0.436253	0.357097	7.93349e-11	1.01591e-09	Hypermethylated	-3.06482	2.3271e-27	1.21318e-25	0.453033	0.373877	1.23201e-10	9.02699e-10	Hypermethylated	-2.71058	5.19005e-35	5.64073e-33	0.47372	0.394563	2.74963e-14	3.51569e-13	Hypermethylated	-2.46296	1.22372e-32	2.20007e-30	0.459404	0.380248	9.53104e-13	1.2077e-11	Hypermethylated	-2.1374	3.55425e-24	2.4419e-22
SEMA6D	cg10864878	Promoter	ENSR00000407390		5'UTR	15	1	0.0791564	0.436253	0.357097	7.93349e-11	1.01591e-09	Hypermethylated	-3.06482	2.3271e-27	1.21318e-25	0.453033	0.373877	1.23201e-10	9.02699e-10	Hypermethylated	-2.71058	5.19005e-35	5.64073e-33	0.47372	0.394563	2.74963e-14	3.51569e-13	Hypermethylated	-2.46296	1.22372e-32	2.20007e-30	0.459404	0.380248	9.53104e-13	1.2077e-11	Hypermethylated	-2.1374	3.55425e-24	2.4419e-22
SEMA6D	cg17875483	Promoter Flanking Region	ENSR00000076080		1stExon;5'UTR	15	1	0.12261	0.468521	0.345912	4.48355e-11	6.10772e-10	Hypermethylated	-3.06482	2.3271e-27	1.21318e-25	0.498713	0.376104	5.19825e-14	6.6605e-13	Hypermethylated	-2.71058	5.19005e-35	5.64073e-33	0.515508	0.392899	3.96775e-16	7.27958e-15	Hypermethylated	-2.46296	1.22372e-32	2.20007e-30	0.509723	0.387113	3.04796e-14	5.17218e-13	Hypermethylated	-2.1374	3.55425e-24	2.4419e-22
SHH	cg00802903	Open chromatin	ENSR00000220118			7	-1	0.789268	0.389322	-0.399946	3.75613e-11	5.21199e-10	Hypomethylated	1.61489	5.1383e-11	2.97728e-10	0.333589	-0.455679	1.11593e-14	1.63245e-13	Hypomethylated	1.82928	3.47339e-20	5.14774e-19	0.321991	-0.467277	8.48013e-16	1.44979e-14	Hypomethylated	1.96817	8.52646e-21	2.01999e-19	0.336514	-0.452754	5.4166e-15	1.0916e-13	Hypomethylated	1.76123	2.50037e-17	4.10407e-16
SHH	cg00802903	Open chromatin	ENSR00001897804			7	-1	0.789268	0.389322	-0.399946	3.75613e-11	5.21199e-10	Hypomethylated	1.61489	5.1383e-11	2.97728e-10	0.333589	-0.455679	1.11593e-14	1.63245e-13	Hypomethylated	1.82928	3.47339e-20	5.14774e-19	0.321991	-0.467277	8.48013e-16	1.44979e-14	Hypomethylated	1.96817	8.52646e-21	2.01999e-19	0.336514	-0.452754	5.4166e-15	1.0916e-13	Hypomethylated	1.76123	2.50037e-17	4.10407e-16
SLC16A12	cg02584459	Promoter	ENSR00001762713	TSS200	TSS200	10	-1	0.0407272	0.383574	0.342847	2.24572e-10	2.59453e-09	Hypermethylated	-2.71915	9.538e-28	5.24236e-26	0.457966	0.417239	3.6061e-14	4.77864e-13	Hypermethylated	-2.4594	3.97627e-33	3.20048e-31	0.412603	0.371876	1.33431e-10	9.48741e-10	Hypermethylated	-2.04171	9.47188e-20	1.91599e-18	0.449182	0.408455	6.84266e-15	1.34639e-13	Hypermethylated	-1.78781	9.53408e-16	1.1682e-14
SLC16A12	cg02584459	Promoter	ENSR00000031387	TSS200	TSS200	10	-1	0.0407272	0.383574	0.342847	2.24572e-10	2.59453e-09	Hypermethylated	-2.71915	9.538e-28	5.24236e-26	0.457966	0.417239	3.6061e-14	4.77864e-13	Hypermethylated	-2.4594	3.97627e-33	3.20048e-31	0.412603	0.371876	1.33431e-10	9.48741e-10	Hypermethylated	-2.04171	9.47188e-20	1.91599e-18	0.449182	0.408455	6.84266e-15	1.34639e-13	Hypermethylated	-1.78781	9.53408e-16	1.1682e-14
SLC16A12	cg04349243	Promoter	ENSR00001762713	5'UTR	5'UTR	10	-1	0.190288	0.570366	0.380078	3.59314e-11	5.01228e-10	Hypermethylated	-2.71915	9.538e-28	5.24236e-26	0.629991	0.439703	1.85421e-17	5.49395e-16	Hypermethylated	-2.4594	3.97627e-33	3.20048e-31	0.579879	0.389591	4.75563e-14	5.83225e-13	Hypermethylated	-2.04171	9.47188e-20	1.91599e-18	0.590265	0.399976	5.47636e-16	1.43445e-14	Hypermethylated	-1.78781	9.53408e-16	1.1682e-14
SLC16A12	cg09186006	Promoter	ENSR00001762713	1stExon;5'UTR	1stExon;5'UTR	10	-1	0.10526	0.490616	0.385356	1.96467e-10	2.29919e-09	Hypermethylated	-2.71915	9.538e-28	5.24236e-26	0.542552	0.437292	3.43988e-14	4.5718e-13	Hypermethylated	-2.4594	3.97627e-33	3.20048e-31	0.516965	0.411705	7.23448e-15	1.02865e-13	Hypermethylated	-2.04171	9.47188e-20	1.91599e-18	0.517529	0.412269	6.74544e-14	1.0649e-12	Hypermethylated	-1.78781	9.53408e-16	1.1682e-14
SLC16A12	cg09186006	Promoter	ENSR00000031387	1stExon;5'UTR	1stExon;5'UTR	10	-1	0.10526	0.490616	0.385356	1.96467e-10	2.29919e-09	Hypermethylated	-2.71915	9.538e-28	5.24236e-26	0.542552	0.437292	3.43988e-14	4.5718e-13	Hypermethylated	-2.4594	3.97627e-33	3.20048e-31	0.516965	0.411705	7.23448e-15	1.02865e-13	Hypermethylated	-2.04171	9.47188e-20	1.91599e-18	0.517529	0.412269	6.74544e-14	1.0649e-12	Hypermethylated	-1.78781	9.53408e-16	1.1682e-14
SLC16A12	cg11832210	Promoter	ENSR00001762713	TSS200	TSS200	10	-1	0.0513425	0.447097	0.395755	1.22346e-11	1.92216e-10	Hypermethylated	-2.71915	9.538e-28	5.24236e-26	0.494833	0.44349	2.08544e-15	3.55287e-14	Hypermethylated	-2.4594	3.97627e-33	3.20048e-31	0.452421	0.401078	1.73551e-13	1.93185e-12	Hypermethylated	-2.04171	9.47188e-20	1.91599e-18	0.456856	0.405513	1.56875e-14	2.83559e-13	Hypermethylated	-1.78781	9.53408e-16	1.1682e-14
SLC16A12	cg11832210	Promoter	ENSR00000031387	TSS200	TSS200	10	-1	0.0513425	0.447097	0.395755	1.22346e-11	1.92216e-10	Hypermethylated	-2.71915	9.538e-28	5.24236e-26	0.494833	0.44349	2.08544e-15	3.55287e-14	Hypermethylated	-2.4594	3.97627e-33	3.20048e-31	0.452421	0.401078	1.73551e-13	1.93185e-12	Hypermethylated	-2.04171	9.47188e-20	1.91599e-18	0.456856	0.405513	1.56875e-14	2.83559e-13	Hypermethylated	-1.78781	9.53408e-16	1.1682e-14
SLC16A12	cg11960629	Promoter	ENSR00000031387	TSS200	TSS200	10	-1	0.0934322	0.483256	0.389824	8.28707e-11	1.05612e-09	Hypermethylated	-2.71915	9.538e-28	5.24236e-26	0.525769	0.432337	7.36416e-16	1.39399e-14	Hypermethylated	-2.4594	3.97627e-33	3.20048e-31	0.495322	0.40189	8.48013e-16	1.44979e-14	Hypermethylated	-2.04171	9.47188e-20	1.91599e-18	0.489094	0.395662	1.06444e-14	1.99836e-13	Hypermethylated	-1.78781	9.53408e-16	1.1682e-14
SLC16A12	cg11960629	Promoter	ENSR00001762713	TSS200	TSS200	10	-1	0.0934322	0.483256	0.389824	8.28707e-11	1.05612e-09	Hypermethylated	-2.71915	9.538e-28	5.24236e-26	0.525769	0.432337	7.36416e-16	1.39399e-14	Hypermethylated	-2.4594	3.97627e-33	3.20048e-31	0.495322	0.40189	8.48013e-16	1.44979e-14	Hypermethylated	-2.04171	9.47188e-20	1.91599e-18	0.489094	0.395662	1.06444e-14	1.99836e-13	Hypermethylated	-1.78781	9.53408e-16	1.1682e-14
SLC16A12	cg12005098	Promoter	ENSR00000031387	TSS200	TSS200	10	-1	0.0490612	0.429647	0.380586	3.75613e-11	5.21199e-10	Hypermethylated	-2.71915	9.538e-28	5.24236e-26	0.47104	0.421978	9.97919e-16	1.83087e-14	Hypermethylated	-2.4594	3.97627e-33	3.20048e-31	0.440616	0.391555	1.67219e-14	2.22559e-13	Hypermethylated	-2.04171	9.47188e-20	1.91599e-18	0.439129	0.390068	7.33041e-13	9.48083e-12	Hypermethylated	-1.78781	9.53408e-16	1.1682e-14
SLC16A12	cg12005098	Promoter	ENSR00001762713	TSS200	TSS200	10	-1	0.0490612	0.429647	0.380586	3.75613e-11	5.21199e-10	Hypermethylated	-2.71915	9.538e-28	5.24236e-26	0.47104	0.421978	9.97919e-16	1.83087e-14	Hypermethylated	-2.4594	3.97627e-33	3.20048e-31	0.440616	0.391555	1.67219e-14	2.22559e-13	Hypermethylated	-2.04171	9.47188e-20	1.91599e-18	0.439129	0.390068	7.33041e-13	9.48083e-12	Hypermethylated	-1.78781	9.53408e-16	1.1682e-14
SLC16A12	cg18624636	Promoter	ENSR00000031387	TSS200	TSS200	10	-1	0.0987686	0.471732	0.372963	8.54567e-10	8.66423e-09	Hypermethylated	-2.71915	9.538e-28	5.24236e-26	0.52309	0.424321	5.61458e-16	1.09584e-14	Hypermethylated	-2.4594	3.97627e-33	3.20048e-31	0.482291	0.383522	5.675e-12	4.94678e-11	Hypermethylated	-2.04171	9.47188e-20	1.91599e-18	0.500059	0.40129	3.04796e-14	5.17218e-13	Hypermethylated	-1.78781	9.53408e-16	1.1682e-14
SLC16A12	cg18624636	Promoter	ENSR00001762713	TSS200	TSS200	10	-1	0.0987686	0.471732	0.372963	8.54567e-10	8.66423e-09	Hypermethylated	-2.71915	9.538e-28	5.24236e-26	0.52309	0.424321	5.61458e-16	1.09584e-14	Hypermethylated	-2.4594	3.97627e-33	3.20048e-31	0.482291	0.383522	5.675e-12	4.94678e-11	Hypermethylated	-2.04171	9.47188e-20	1.91599e-18	0.500059	0.40129	3.04796e-14	5.17218e-13	Hypermethylated	-1.78781	9.53408e-16	1.1682e-14
SLC16A12	cg18624900	Promoter	ENSR00001762713	TSS1500	TSS1500	10	-1	0.120942	0.466601	0.345659	4.28972e-11	5.8673e-10	Hypermethylated	-2.71915	9.538e-28	5.24236e-26	0.486293	0.365351	2.25865e-13	2.57382e-12	Hypermethylated	-2.4594	3.97627e-33	3.20048e-31	0.449107	0.328165	1.60365e-11	1.3062e-10	Hypermethylated	-2.04171	9.47188e-20	1.91599e-18	0.487715	0.366773	8.5254e-16	2.11501e-14	Hypermethylated	-1.78781	9.53408e-16	1.1682e-14
SLC16A12	cg18624900	Promoter	ENSR00000031387	TSS1500	TSS1500	10	-1	0.120942	0.466601	0.345659	4.28972e-11	5.8673e-10	Hypermethylated	-2.71915	9.538e-28	5.24236e-26	0.486293	0.365351	2.25865e-13	2.57382e-12	Hypermethylated	-2.4594	3.97627e-33	3.20048e-31	0.449107	0.328165	1.60365e-11	1.3062e-10	Hypermethylated	-2.04171	9.47188e-20	1.91599e-18	0.487715	0.366773	8.5254e-16	2.11501e-14	Hypermethylated	-1.78781	9.53408e-16	1.1682e-14
SLC16A12	cg22901008	Promoter	ENSR00001762713	TSS1500	TSS1500	10	-1	0.140193	0.459199	0.319006	3.88132e-12	6.9712e-11	Hypermethylated	-2.71915	9.538e-28	5.24236e-26	0.496196	0.356003	9.18176e-15	1.36552e-13	Hypermethylated	-2.4594	3.97627e-33	3.20048e-31	0.457097	0.316904	3.03029e-13	3.23581e-12	Hypermethylated	-2.04171	9.47188e-20	1.91599e-18	0.488554	0.348361	9.17551e-16	2.25683e-14	Hypermethylated	-1.78781	9.53408e-16	1.1682e-14
SLC16A12	cg22901008	Promoter	ENSR00000031387	TSS1500	TSS1500	10	-1	0.140193	0.459199	0.319006	3.88132e-12	6.9712e-11	Hypermethylated	-2.71915	9.538e-28	5.24236e-26	0.496196	0.356003	9.18176e-15	1.36552e-13	Hypermethylated	-2.4594	3.97627e-33	3.20048e-31	0.457097	0.316904	3.03029e-13	3.23581e-12	Hypermethylated	-2.04171	9.47188e-20	1.91599e-18	0.488554	0.348361	9.17551e-16	2.25683e-14	Hypermethylated	-1.78781	9.53408e-16	1.1682e-14
SLC16A12	cg24305584	Promoter	ENSR00001762713	5'UTR	5'UTR	10	-1	0.0873739	0.425966	0.338592	2.21602e-12	4.26146e-11	Hypermethylated	-2.71915	9.538e-28	5.24236e-26	0.469581	0.382207	5.26599e-15	8.23863e-14	Hypermethylated	-2.4594	3.97627e-33	3.20048e-31	0.463473	0.376099	1.91527e-12	1.79426e-11	Hypermethylated	-2.04171	9.47188e-20	1.91599e-18	0.486225	0.398852	8.00579e-14	1.24594e-12	Hypermethylated	-1.78781	9.53408e-16	1.1682e-14
SLC18A2	cg00512279	Promoter	ENSR00001764516	5'UTR	3'UTR;5'UTR	10	1	0.166812	0.496828	0.330017	8.59062e-13	1.86229e-11	Hypermethylated	-1.57433	3.27889e-12	2.2495e-11	0.514806	0.347995	1.17775e-18	5.54866e-17	Hypermethylated	-1.34857	3.45279e-10	1.49564e-09	0.479682	0.31287	1.53857e-14	2.06186e-13	Hypermethylated	-1.46372	3.79793e-15	3.71811e-14	0.509335	0.342523	6.80711e-18	3.59541e-16	Hypermethylated	-1.19208	1.38217e-08	5.64758e-08
SLC18A2	cg01043119	Promoter	ENSR00001764516	Body	TSS200;5'UTR	10	1	0.0747781	0.400305	0.325527	2.46345e-09	2.26722e-08	Hypermethylated	-1.57433	3.27889e-12	2.2495e-11	0.39676	0.321982	6.78604e-13	7.13474e-12	Hypermethylated	-1.34857	3.45279e-10	1.49564e-09	0.391671	0.316893	1.7019e-10	1.1909e-09	Hypermethylated	-1.46372	3.79793e-15	3.71811e-14	0.453171	0.378393	2.21423e-13	3.15611e-12	Hypermethylated	-1.19208	1.38217e-08	5.64758e-08
SLC18A2	cg08521987	Promoter	ENSR00001764516	5'UTR	3'UTR;5'UTR	10	1	0.0811132	0.50454	0.423427	5.45559e-09	4.67709e-08	Hypermethylated	-1.57433	3.27889e-12	2.2495e-11	0.517197	0.436084	7.59071e-14	9.42298e-13	Hypermethylated	-1.34857	3.45279e-10	1.49564e-09	0.493849	0.412736	1.91137e-10	1.32807e-09	Hypermethylated	-1.46372	3.79793e-15	3.71811e-14	0.56534	0.484227	1.06257e-15	2.56824e-14	Hypermethylated	-1.19208	1.38217e-08	5.64758e-08
SLC18A2	cg15173134	TF binding site	ENSR00000034000	TSS200	NA	10	1	0.11953	0.534868	0.415338	2.34103e-07	1.45499e-06	Hypermethylated	-1.57433	3.27889e-12	2.2495e-11	0.582195	0.462666	1.25279e-13	1.49453e-12	Hypermethylated	-1.34857	3.45279e-10	1.49564e-09	0.522861	0.403331	7.92353e-08	3.78434e-07	Hypermethylated	-1.46372	3.79793e-15	3.71811e-14	0.564984	0.445455	4.4833e-12	5.05189e-11	Hypermethylated	-1.19208	1.38217e-08	5.64758e-08
SLC18A2	cg15173134	Promoter	ENSR00001764516	TSS200	NA	10	1	0.11953	0.534868	0.415338	2.34103e-07	1.45499e-06	Hypermethylated	-1.57433	3.27889e-12	2.2495e-11	0.582195	0.462666	1.25279e-13	1.49453e-12	Hypermethylated	-1.34857	3.45279e-10	1.49564e-09	0.522861	0.403331	7.92353e-08	3.78434e-07	Hypermethylated	-1.46372	3.79793e-15	3.71811e-14	0.564984	0.445455	4.4833e-12	5.05189e-11	Hypermethylated	-1.19208	1.38217e-08	5.64758e-08
SLC18A3	cg08996579	Open chromatin	ENSR00001760197	TSS1500;5'UTR	TSS1500;5'UTR	10	1	0.193857	0.632328	0.43847	2.3269e-13	6.0572e-12	Hypermethylated	-3.38849	2.08573e-18	3.44109e-17	0.694171	0.500314	5.25772e-21	1.44796e-18	Hypermethylated	-2.55259	3.04373e-12	1.68787e-11	0.672534	0.478677	7.24188e-21	7.38848e-19	Hypermethylated	-2.35112	1.11405e-10	5.73941e-10	0.667385	0.473528	7.66854e-20	1.56301e-17	Hypermethylated	-1.65656	3.85342e-05	9.63955e-05
SLC18A3	cg08996579	Open chromatin	ENSR00000027914	TSS1500;5'UTR	TSS1500;5'UTR	10	1	0.193857	0.632328	0.43847	2.3269e-13	6.0572e-12	Hypermethylated	-3.38849	2.08573e-18	3.44109e-17	0.694171	0.500314	5.25772e-21	1.44796e-18	Hypermethylated	-2.55259	3.04373e-12	1.68787e-11	0.672534	0.478677	7.24188e-21	7.38848e-19	Hypermethylated	-2.35112	1.11405e-10	5.73941e-10	0.667385	0.473528	7.66854e-20	1.56301e-17	Hypermethylated	-1.65656	3.85342e-05	9.63955e-05
SLC18A3	cg11389172	Open chromatin	ENSR00001760197	TSS200;5'UTR	TSS200;5'UTR	10	1	0.171207	0.516894	0.345687	2.3415e-14	8.94901e-13	Hypermethylated	-3.38849	2.08573e-18	3.44109e-17	0.546263	0.375056	4.56189e-18	1.67502e-16	Hypermethylated	-2.55259	3.04373e-12	1.68787e-11	0.54384	0.372633	7.14311e-18	2.01549e-16	Hypermethylated	-2.35112	1.11405e-10	5.73941e-10	0.537603	0.366396	1.02504e-19	1.84624e-17	Hypermethylated	-1.65656	3.85342e-05	9.63955e-05
SLC18A3	cg11389172	Open chromatin	ENSR00000027914	TSS200;5'UTR	TSS200;5'UTR	10	1	0.171207	0.516894	0.345687	2.3415e-14	8.94901e-13	Hypermethylated	-3.38849	2.08573e-18	3.44109e-17	0.546263	0.375056	4.56189e-18	1.67502e-16	Hypermethylated	-2.55259	3.04373e-12	1.68787e-11	0.54384	0.372633	7.14311e-18	2.01549e-16	Hypermethylated	-2.35112	1.11405e-10	5.73941e-10	0.537603	0.366396	1.02504e-19	1.84624e-17	Hypermethylated	-1.65656	3.85342e-05	9.63955e-05
SLC18A3	cg23987444	Open chromatin	ENSR00000027914	TSS1500;5'UTR	TSS1500;5'UTR	10	1	0.111608	0.629427	0.517819	9.4517e-13	2.02553e-11	Hypermethylated	-3.38849	2.08573e-18	3.44109e-17	0.689552	0.577944	4.28546e-20	4.68199e-18	Hypermethylated	-2.55259	3.04373e-12	1.68787e-11	0.695029	0.583421	7.74659e-21	7.75404e-19	Hypermethylated	-2.35112	1.11405e-10	5.73941e-10	0.68028	0.568672	3.19204e-20	1.00132e-17	Hypermethylated	-1.65656	3.85342e-05	9.63955e-05
SLC18A3	cg23987444	Open chromatin	ENSR00001760197	TSS1500;5'UTR	TSS1500;5'UTR	10	1	0.111608	0.629427	0.517819	9.4517e-13	2.02553e-11	Hypermethylated	-3.38849	2.08573e-18	3.44109e-17	0.689552	0.577944	4.28546e-20	4.68199e-18	Hypermethylated	-2.55259	3.04373e-12	1.68787e-11	0.695029	0.583421	7.74659e-21	7.75404e-19	Hypermethylated	-2.35112	1.11405e-10	5.73941e-10	0.68028	0.568672	3.19204e-20	1.00132e-17	Hypermethylated	-1.65656	3.85342e-05	9.63955e-05
SLC18A3	cg24109980	Open chromatin	ENSR00000027914	5'UTR;1stExon	5'UTR;1stExon	10	1	0.183077	0.55376	0.370683	1.08612e-14	4.80536e-13	Hypermethylated	-3.38849	2.08573e-18	3.44109e-17	0.583186	0.400108	5.87863e-18	2.06552e-16	Hypermethylated	-2.55259	3.04373e-12	1.68787e-11	0.574086	0.391009	1.17496e-19	6.23841e-18	Hypermethylated	-2.35112	1.11405e-10	5.73941e-10	0.563703	0.380626	1.82608e-19	2.60579e-17	Hypermethylated	-1.65656	3.85342e-05	9.63955e-05
SLC18A3	cg24109980	Open chromatin	ENSR00001760197	5'UTR;1stExon	5'UTR;1stExon	10	1	0.183077	0.55376	0.370683	1.08612e-14	4.80536e-13	Hypermethylated	-3.38849	2.08573e-18	3.44109e-17	0.583186	0.400108	5.87863e-18	2.06552e-16	Hypermethylated	-2.55259	3.04373e-12	1.68787e-11	0.574086	0.391009	1.17496e-19	6.23841e-18	Hypermethylated	-2.35112	1.11405e-10	5.73941e-10	0.563703	0.380626	1.82608e-19	2.60579e-17	Hypermethylated	-1.65656	3.85342e-05	9.63955e-05
SLC27A6	cg05209584	Promoter	ENSR00000186593	1stExon	1stExon	5	1	0.197012	0.611144	0.414132	3.69554e-14	1.30348e-12	Hypermethylated	-3.79746	1.30853e-40	4.06002e-38	0.635803	0.438791	1.68877e-19	1.22819e-17	Hypermethylated	-3.06395	1.65053e-36	2.25186e-34	0.640519	0.443507	1.51533e-20	1.26462e-18	Hypermethylated	-1.81312	5.35385e-09	2.1876e-08	0.627436	0.430424	7.66854e-20	1.56301e-17	Hypermethylated	-2.26124	3.4581e-20	1.00035e-18
SLC27A6	cg05209584	Promoter	ENSR00001289605	1stExon	1stExon	5	1	0.197012	0.611144	0.414132	3.69554e-14	1.30348e-12	Hypermethylated	-3.79746	1.30853e-40	4.06002e-38	0.635803	0.438791	1.68877e-19	1.22819e-17	Hypermethylated	-3.06395	1.65053e-36	2.25186e-34	0.640519	0.443507	1.51533e-20	1.26462e-18	Hypermethylated	-1.81312	5.35385e-09	2.1876e-08	0.627436	0.430424	7.66854e-20	1.56301e-17	Hypermethylated	-2.26124	3.4581e-20	1.00035e-18
SLC27A6	cg05686497	Promoter	ENSR00001289605	TSS1500	TSS1500;5'UTR	5	1	0.166408	0.546991	0.380583	8.24754e-14	2.53241e-12	Hypermethylated	-3.79746	1.30853e-40	4.06002e-38	0.546718	0.38031	4.90048e-16	9.71565e-15	Hypermethylated	-3.06395	1.65053e-36	2.25186e-34	0.552591	0.386183	6.15594e-16	1.08403e-14	Hypermethylated	-1.81312	5.35385e-09	2.1876e-08	0.580776	0.414367	2.38023e-21	6.25099e-18	Hypermethylated	-2.26124	3.4581e-20	1.00035e-18
SLC27A6	cg05686497	Promoter	ENSR00000186593	TSS1500	TSS1500;5'UTR	5	1	0.166408	0.546991	0.380583	8.24754e-14	2.53241e-12	Hypermethylated	-3.79746	1.30853e-40	4.06002e-38	0.546718	0.38031	4.90048e-16	9.71565e-15	Hypermethylated	-3.06395	1.65053e-36	2.25186e-34	0.552591	0.386183	6.15594e-16	1.08403e-14	Hypermethylated	-1.81312	5.35385e-09	2.1876e-08	0.580776	0.414367	2.38023e-21	6.25099e-18	Hypermethylated	-2.26124	3.4581e-20	1.00035e-18
SLC27A6	cg06993118	Promoter	ENSR00001289605	TSS1500	TSS200;TSS1500;5'UTR	5	1	0.034082	0.498271	0.464189	4.52148e-14	1.54097e-12	Hypermethylated	-3.79746	1.30853e-40	4.06002e-38	0.520962	0.48688	2.30787e-16	4.95922e-15	Hypermethylated	-3.06395	1.65053e-36	2.25186e-34	0.534421	0.500339	1.19762e-14	1.63383e-13	Hypermethylated	-1.81312	5.35385e-09	2.1876e-08	0.524256	0.490174	8.61434e-18	4.34703e-16	Hypermethylated	-2.26124	3.4581e-20	1.00035e-18
SLC27A6	cg06993118	Promoter	ENSR00000186593	TSS1500	TSS200;TSS1500;5'UTR	5	1	0.034082	0.498271	0.464189	4.52148e-14	1.54097e-12	Hypermethylated	-3.79746	1.30853e-40	4.06002e-38	0.520962	0.48688	2.30787e-16	4.95922e-15	Hypermethylated	-3.06395	1.65053e-36	2.25186e-34	0.534421	0.500339	1.19762e-14	1.63383e-13	Hypermethylated	-1.81312	5.35385e-09	2.1876e-08	0.524256	0.490174	8.61434e-18	4.34703e-16	Hypermethylated	-2.26124	3.4581e-20	1.00035e-18
SLC27A6	cg11965976	Promoter	ENSR00001289605	TSS1500	TSS1500;5'UTR	5	1	0.125328	0.627548	0.502219	5.2573e-15	2.7068e-13	Hypermethylated	-3.79746	1.30853e-40	4.06002e-38	0.622917	0.497589	1.35044e-15	2.40366e-14	Hypermethylated	-3.06395	1.65053e-36	2.25186e-34	0.638723	0.513394	6.86174e-17	1.49513e-15	Hypermethylated	-1.81312	5.35385e-09	2.1876e-08	0.637048	0.511719	8.33229e-20	1.63448e-17	Hypermethylated	-2.26124	3.4581e-20	1.00035e-18
SLC27A6	cg11965976	Promoter	ENSR00000186593	TSS1500	TSS1500;5'UTR	5	1	0.125328	0.627548	0.502219	5.2573e-15	2.7068e-13	Hypermethylated	-3.79746	1.30853e-40	4.06002e-38	0.622917	0.497589	1.35044e-15	2.40366e-14	Hypermethylated	-3.06395	1.65053e-36	2.25186e-34	0.638723	0.513394	6.86174e-17	1.49513e-15	Hypermethylated	-1.81312	5.35385e-09	2.1876e-08	0.637048	0.511719	8.33229e-20	1.63448e-17	Hypermethylated	-2.26124	3.4581e-20	1.00035e-18
SLC27A6	cg12940822	Promoter	ENSR00001289605	1stExon;5'UTR	1stExon;5'UTR	5	1	0.0639542	0.495681	0.431727	4.75484e-14	1.60686e-12	Hypermethylated	-3.79746	1.30853e-40	4.06002e-38	0.510494	0.446539	8.44277e-19	4.22024e-17	Hypermethylated	-3.06395	1.65053e-36	2.25186e-34	0.518384	0.45443	3.11126e-19	1.38728e-17	Hypermethylated	-1.81312	5.35385e-09	2.1876e-08	0.489078	0.425124	6.46765e-19	6.12493e-17	Hypermethylated	-2.26124	3.4581e-20	1.00035e-18
SLC27A6	cg12940822	Promoter	ENSR00000186593	1stExon;5'UTR	1stExon;5'UTR	5	1	0.0639542	0.495681	0.431727	4.75484e-14	1.60686e-12	Hypermethylated	-3.79746	1.30853e-40	4.06002e-38	0.510494	0.446539	8.44277e-19	4.22024e-17	Hypermethylated	-3.06395	1.65053e-36	2.25186e-34	0.518384	0.45443	3.11126e-19	1.38728e-17	Hypermethylated	-1.81312	5.35385e-09	2.1876e-08	0.489078	0.425124	6.46765e-19	6.12493e-17	Hypermethylated	-2.26124	3.4581e-20	1.00035e-18
SLC27A6	cg17958315	Promoter	ENSR00001289605	1stExon;5'UTR	TSS200;5'UTR;1stExon	5	1	0.0260709	0.389432	0.363361	3.27438e-13	8.09843e-12	Hypermethylated	-3.79746	1.30853e-40	4.06002e-38	0.437174	0.411104	1.0094e-17	3.26505e-16	Hypermethylated	-3.06395	1.65053e-36	2.25186e-34	0.445793	0.419722	2.32627e-15	3.63494e-14	Hypermethylated	-1.81312	5.35385e-09	2.1876e-08	0.399406	0.373335	1.06834e-19	1.88612e-17	Hypermethylated	-2.26124	3.4581e-20	1.00035e-18
SLC27A6	cg17958315	Promoter	ENSR00000186593	1stExon;5'UTR	TSS200;5'UTR;1stExon	5	1	0.0260709	0.389432	0.363361	3.27438e-13	8.09843e-12	Hypermethylated	-3.79746	1.30853e-40	4.06002e-38	0.437174	0.411104	1.0094e-17	3.26505e-16	Hypermethylated	-3.06395	1.65053e-36	2.25186e-34	0.445793	0.419722	2.32627e-15	3.63494e-14	Hypermethylated	-1.81312	5.35385e-09	2.1876e-08	0.399406	0.373335	1.06834e-19	1.88612e-17	Hypermethylated	-2.26124	3.4581e-20	1.00035e-18
SLC27A6	cg25084878	Promoter	ENSR00000186593	1stExon;5'UTR	TSS200;5'UTR;1stExon	5	1	0.141011	0.564084	0.423073	2.69443e-13	6.85856e-12	Hypermethylated	-3.79746	1.30853e-40	4.06002e-38	0.598498	0.457487	2.94789e-18	1.16278e-16	Hypermethylated	-3.06395	1.65053e-36	2.25186e-34	0.591817	0.450806	4.47818e-18	1.3399e-16	Hypermethylated	-1.81312	5.35385e-09	2.1876e-08	0.560426	0.419415	1.75252e-19	2.53347e-17	Hypermethylated	-2.26124	3.4581e-20	1.00035e-18
SLC27A6	cg25084878	Promoter	ENSR00001289605	1stExon;5'UTR	TSS200;5'UTR;1stExon	5	1	0.141011	0.564084	0.423073	2.69443e-13	6.85856e-12	Hypermethylated	-3.79746	1.30853e-40	4.06002e-38	0.598498	0.457487	2.94789e-18	1.16278e-16	Hypermethylated	-3.06395	1.65053e-36	2.25186e-34	0.591817	0.450806	4.47818e-18	1.3399e-16	Hypermethylated	-1.81312	5.35385e-09	2.1876e-08	0.560426	0.419415	1.75252e-19	2.53347e-17	Hypermethylated	-2.26124	3.4581e-20	1.00035e-18
SLC27A6	cg25532099	Promoter	ENSR00001289605	TSS1500	TSS1500;5'UTR	5	1	0.143591	0.596935	0.453345	1.16782e-13	3.38635e-12	Hypermethylated	-3.79746	1.30853e-40	4.06002e-38	0.564309	0.420718	2.06136e-14	2.86219e-13	Hypermethylated	-3.06395	1.65053e-36	2.25186e-34	0.592851	0.44926	7.12208e-16	1.23723e-14	Hypermethylated	-1.81312	5.35385e-09	2.1876e-08	0.591757	0.448167	1.20939e-19	2.02368e-17	Hypermethylated	-2.26124	3.4581e-20	1.00035e-18
SLC27A6	cg25532099	Promoter	ENSR00000186593	TSS1500	TSS1500;5'UTR	5	1	0.143591	0.596935	0.453345	1.16782e-13	3.38635e-12	Hypermethylated	-3.79746	1.30853e-40	4.06002e-38	0.564309	0.420718	2.06136e-14	2.86219e-13	Hypermethylated	-3.06395	1.65053e-36	2.25186e-34	0.592851	0.44926	7.12208e-16	1.23723e-14	Hypermethylated	-1.81312	5.35385e-09	2.1876e-08	0.591757	0.448167	1.20939e-19	2.02368e-17	Hypermethylated	-2.26124	3.4581e-20	1.00035e-18
SLC27A6	cg27223047	Promoter	ENSR00000186593	TSS1500	TSS1500;5'UTR	5	1	0.369548	0.766302	0.396754	3.46001e-15	1.95556e-13	Hypermethylated	-3.79746	1.30853e-40	4.06002e-38	0.753925	0.384377	1.66613e-17	5.01431e-16	Hypermethylated	-3.06395	1.65053e-36	2.25186e-34	0.76796	0.398412	5.34775e-20	3.31919e-18	Hypermethylated	-1.81312	5.35385e-09	2.1876e-08	0.767665	0.398117	4.538e-21	6.25099e-18	Hypermethylated	-2.26124	3.4581e-20	1.00035e-18
SLC27A6	cg27223047	Promoter	ENSR00001289605	TSS1500	TSS1500;5'UTR	5	1	0.369548	0.766302	0.396754	3.46001e-15	1.95556e-13	Hypermethylated	-3.79746	1.30853e-40	4.06002e-38	0.753925	0.384377	1.66613e-17	5.01431e-16	Hypermethylated	-3.06395	1.65053e-36	2.25186e-34	0.76796	0.398412	5.34775e-20	3.31919e-18	Hypermethylated	-1.81312	5.35385e-09	2.1876e-08	0.767665	0.398117	4.538e-21	6.25099e-18	Hypermethylated	-2.26124	3.4581e-20	1.00035e-18
SLC35F1	cg04442576	Promoter	ENSR00001884311	TSS200	TSS200	6	1	0.0846205	0.489717	0.405097	5.67434e-09	4.8487e-08	Hypermethylated	-3.00825	2.3979e-35	3.49457e-33	0.541686	0.457065	2.63212e-15	4.38608e-14	Hypermethylated	-1.739	1.58301e-13	1.01644e-12	0.520776	0.436155	2.40859e-10	1.64965e-09	Hypermethylated	-1.8117	2.82753e-20	6.20218e-19	0.574044	0.489424	3.92198e-16	1.07467e-14	Hypermethylated	-1.4632	2.11124e-11	1.28566e-10
SLC35F1	cg04442576	Promoter	ENSR00000201767	TSS200	TSS200	6	1	0.0846205	0.489717	0.405097	5.67434e-09	4.8487e-08	Hypermethylated	-3.00825	2.3979e-35	3.49457e-33	0.541686	0.457065	2.63212e-15	4.38608e-14	Hypermethylated	-1.739	1.58301e-13	1.01644e-12	0.520776	0.436155	2.40859e-10	1.64965e-09	Hypermethylated	-1.8117	2.82753e-20	6.20218e-19	0.574044	0.489424	3.92198e-16	1.07467e-14	Hypermethylated	-1.4632	2.11124e-11	1.28566e-10
SLC35F1	cg11430157	Promoter	ENSR00001884311	5'UTR;1stExon	5'UTR;1stExon	6	1	0.0264533	0.42095	0.394496	2.53706e-10	2.8918e-09	Hypermethylated	-3.00825	2.3979e-35	3.49457e-33	0.45145	0.424997	4.8223e-17	1.25316e-15	Hypermethylated	-1.739	1.58301e-13	1.01644e-12	0.450821	0.424368	2.38802e-13	2.59795e-12	Hypermethylated	-1.8117	2.82753e-20	6.20218e-19	0.488358	0.461904	7.7819e-17	2.68343e-15	Hypermethylated	-1.4632	2.11124e-11	1.28566e-10
SLC35F1	cg11430157	Promoter	ENSR00000201767	5'UTR;1stExon	5'UTR;1stExon	6	1	0.0264533	0.42095	0.394496	2.53706e-10	2.8918e-09	Hypermethylated	-3.00825	2.3979e-35	3.49457e-33	0.45145	0.424997	4.8223e-17	1.25316e-15	Hypermethylated	-1.739	1.58301e-13	1.01644e-12	0.450821	0.424368	2.38802e-13	2.59795e-12	Hypermethylated	-1.8117	2.82753e-20	6.20218e-19	0.488358	0.461904	7.7819e-17	2.68343e-15	Hypermethylated	-1.4632	2.11124e-11	1.28566e-10
SLC35F1	cg18710929	Promoter	ENSR00001884311	TSS1500	TSS1500	6	1	0.0421946	0.391004	0.348809	2.10658e-08	1.60406e-07	Hypermethylated	-3.00825	2.3979e-35	3.49457e-33	0.410068	0.367873	2.92902e-12	2.76879e-11	Hypermethylated	-1.739	1.58301e-13	1.01644e-12	0.418981	0.376786	2.00203e-10	1.38701e-09	Hypermethylated	-1.8117	2.82753e-20	6.20218e-19	0.464262	0.422067	1.58815e-15	3.66316e-14	Hypermethylated	-1.4632	2.11124e-11	1.28566e-10
SLC35F1	cg26532358	Promoter	ENSR00000201767	5'UTR;1stExon	5'UTR;1stExon	6	1	0.0530397	0.419211	0.366172	3.97645e-13	9.56681e-12	Hypermethylated	-3.00825	2.3979e-35	3.49457e-33	0.44603	0.392991	1.97131e-18	8.36332e-17	Hypermethylated	-1.739	1.58301e-13	1.01644e-12	0.435036	0.381996	2.07448e-15	3.27327e-14	Hypermethylated	-1.8117	2.82753e-20	6.20218e-19	0.472311	0.419271	2.07837e-16	6.19226e-15	Hypermethylated	-1.4632	2.11124e-11	1.28566e-10
SLC35F1	cg26532358	Promoter	ENSR00001884311	5'UTR;1stExon	5'UTR;1stExon	6	1	0.0530397	0.419211	0.366172	3.97645e-13	9.56681e-12	Hypermethylated	-3.00825	2.3979e-35	3.49457e-33	0.44603	0.392991	1.97131e-18	8.36332e-17	Hypermethylated	-1.739	1.58301e-13	1.01644e-12	0.435036	0.381996	2.07448e-15	3.27327e-14	Hypermethylated	-1.8117	2.82753e-20	6.20218e-19	0.472311	0.419271	2.07837e-16	6.19226e-15	Hypermethylated	-1.4632	2.11124e-11	1.28566e-10
SLC5A7	cg05311412	TF binding site	ENSR00000596031	TSS200	TSS200	2	1	0.123297	0.542947	0.419651	2.69443e-13	6.85856e-12	Hypermethylated	-4.98815	1.04132e-36	1.7419e-34	0.545501	0.422204	2.55339e-17	7.23701e-16	Hypermethylated	-3.68834	1.70324e-26	5.89302e-25	0.563394	0.440097	3.01244e-19	1.35212e-17	Hypermethylated	-3.25723	4.08837e-19	7.44772e-18	0.520101	0.396804	1.09504e-16	3.58204e-15	Hypermethylated	-2.51701	2.82599e-10	1.45086e-09
SLC5A7	cg05311412	Open chromatin	ENSR00000121346	TSS200	TSS200	2	1	0.123297	0.542947	0.419651	2.69443e-13	6.85856e-12	Hypermethylated	-4.98815	1.04132e-36	1.7419e-34	0.545501	0.422204	2.55339e-17	7.23701e-16	Hypermethylated	-3.68834	1.70324e-26	5.89302e-25	0.563394	0.440097	3.01244e-19	1.35212e-17	Hypermethylated	-3.25723	4.08837e-19	7.44772e-18	0.520101	0.396804	1.09504e-16	3.58204e-15	Hypermethylated	-2.51701	2.82599e-10	1.45086e-09
SLC5A7	cg11355135	Open chromatin	ENSR00000121346	TSS200	TSS200	2	1	0.308491	0.64413	0.335639	1.72403e-14	6.95263e-13	Hypermethylated	-4.98815	1.04132e-36	1.7419e-34	0.655528	0.347037	9.39404e-18	3.07374e-16	Hypermethylated	-3.68834	1.70324e-26	5.89302e-25	0.664133	0.355642	6.94436e-19	2.73002e-17	Hypermethylated	-3.25723	4.08837e-19	7.44772e-18	0.64408	0.335589	7.65829e-18	3.94854e-16	Hypermethylated	-2.51701	2.82599e-10	1.45086e-09
SLC5A7	cg11355135	TF binding site	ENSR00000596031	TSS200	TSS200	2	1	0.308491	0.64413	0.335639	1.72403e-14	6.95263e-13	Hypermethylated	-4.98815	1.04132e-36	1.7419e-34	0.655528	0.347037	9.39404e-18	3.07374e-16	Hypermethylated	-3.68834	1.70324e-26	5.89302e-25	0.664133	0.355642	6.94436e-19	2.73002e-17	Hypermethylated	-3.25723	4.08837e-19	7.44772e-18	0.64408	0.335589	7.65829e-18	3.94854e-16	Hypermethylated	-2.51701	2.82599e-10	1.45086e-09
SLC5A7	cg14613271	Open chromatin	ENSR00000121346	TSS200	TSS200	2	1	0.145323	0.558104	0.412781	3.97645e-13	9.56681e-12	Hypermethylated	-4.98815	1.04132e-36	1.7419e-34	0.568814	0.423491	2.45576e-18	1.00432e-16	Hypermethylated	-3.68834	1.70324e-26	5.89302e-25	0.57075	0.425427	6.30857e-18	1.81063e-16	Hypermethylated	-3.25723	4.08837e-19	7.44772e-18	0.551935	0.406612	4.5502e-16	1.22064e-14	Hypermethylated	-2.51701	2.82599e-10	1.45086e-09
SLC5A7	cg14613271	TF binding site	ENSR00000596031	TSS200	TSS200	2	1	0.145323	0.558104	0.412781	3.97645e-13	9.56681e-12	Hypermethylated	-4.98815	1.04132e-36	1.7419e-34	0.568814	0.423491	2.45576e-18	1.00432e-16	Hypermethylated	-3.68834	1.70324e-26	5.89302e-25	0.57075	0.425427	6.30857e-18	1.81063e-16	Hypermethylated	-3.25723	4.08837e-19	7.44772e-18	0.551935	0.406612	4.5502e-16	1.22064e-14	Hypermethylated	-2.51701	2.82599e-10	1.45086e-09
SLC5A7	cg18771173	Open chromatin	ENSR00000121346	TSS200	TSS200	2	1	0.172449	0.574211	0.401763	1.00635e-13	2.98929e-12	Hypermethylated	-4.98815	1.04132e-36	1.7419e-34	0.599261	0.426813	1.31556e-18	6.05964e-17	Hypermethylated	-3.68834	1.70324e-26	5.89302e-25	0.586692	0.414243	2.10042e-17	5.20161e-16	Hypermethylated	-3.25723	4.08837e-19	7.44772e-18	0.570544	0.398096	3.0217e-16	8.58296e-15	Hypermethylated	-2.51701	2.82599e-10	1.45086e-09
SLC5A7	cg18771173	TF binding site	ENSR00000596031	TSS200	TSS200	2	1	0.172449	0.574211	0.401763	1.00635e-13	2.98929e-12	Hypermethylated	-4.98815	1.04132e-36	1.7419e-34	0.599261	0.426813	1.31556e-18	6.05964e-17	Hypermethylated	-3.68834	1.70324e-26	5.89302e-25	0.586692	0.414243	2.10042e-17	5.20161e-16	Hypermethylated	-3.25723	4.08837e-19	7.44772e-18	0.570544	0.398096	3.0217e-16	8.58296e-15	Hypermethylated	-2.51701	2.82599e-10	1.45086e-09
SLC5A7	cg26001902	Open chromatin	ENSR00000121346	TSS200	TSS200;1stExon;5'UTR	2	1	0.292141	0.658902	0.36676	1.11136e-13	3.24761e-12	Hypermethylated	-4.98815	1.04132e-36	1.7419e-34	0.651871	0.359729	3.99393e-16	8.08501e-15	Hypermethylated	-3.68834	1.70324e-26	5.89302e-25	0.658998	0.366857	1.20847e-17	3.1924e-16	Hypermethylated	-3.25723	4.08837e-19	7.44772e-18	0.615371	0.323229	6.47499e-15	1.27846e-13	Hypermethylated	-2.51701	2.82599e-10	1.45086e-09
SLC5A7	cg26001902	TF binding site	ENSR00000596031	TSS200	TSS200;1stExon;5'UTR	2	1	0.292141	0.658902	0.36676	1.11136e-13	3.24761e-12	Hypermethylated	-4.98815	1.04132e-36	1.7419e-34	0.651871	0.359729	3.99393e-16	8.08501e-15	Hypermethylated	-3.68834	1.70324e-26	5.89302e-25	0.658998	0.366857	1.20847e-17	3.1924e-16	Hypermethylated	-3.25723	4.08837e-19	7.44772e-18	0.615371	0.323229	6.47499e-15	1.27846e-13	Hypermethylated	-2.51701	2.82599e-10	1.45086e-09
SLC8A1	cg03307465	Promoter	ENSR00000115846	5'UTR	TSS1500;5'UTR	2	-1	0.157817	0.564371	0.406554	1.03154e-14	4.62041e-13	Hypermethylated	-1.86251	4.06474e-18	6.45694e-17	0.570354	0.412537	2.19924e-19	1.49361e-17	Hypermethylated	-1.466	3.2527e-17	3.33008e-16	0.580318	0.422502	1.85349e-19	9.06289e-18	Hypermethylated	-1.2734	6.31658e-13	4.46571e-12	0.561874	0.404057	6.73479e-19	6.28669e-17	Hypermethylated	-1.01542	4.97644e-07	1.6245e-06
SLC8A1	cg03307465	Promoter	ENSR00000588767	5'UTR	TSS1500;5'UTR	2	-1	0.157817	0.564371	0.406554	1.03154e-14	4.62041e-13	Hypermethylated	-1.86251	4.06474e-18	6.45694e-17	0.570354	0.412537	2.19924e-19	1.49361e-17	Hypermethylated	-1.466	3.2527e-17	3.33008e-16	0.580318	0.422502	1.85349e-19	9.06289e-18	Hypermethylated	-1.2734	6.31658e-13	4.46571e-12	0.561874	0.404057	6.73479e-19	6.28669e-17	Hypermethylated	-1.01542	4.97644e-07	1.6245e-06
SLC8A1	cg09021626	Promoter	ENSR00000588767	5'UTR	NA	2	-1	0.161542	0.553171	0.391629	9.7039e-16	7.57271e-14	Hypermethylated	-1.86251	4.06474e-18	6.45694e-17	0.541657	0.380114	3.32499e-19	2.03334e-17	Hypermethylated	-1.466	3.2527e-17	3.33008e-16	0.57826	0.416718	1.79067e-20	1.42914e-18	Hypermethylated	-1.2734	6.31658e-13	4.46571e-12	0.544625	0.383083	1.44761e-18	1.08076e-16	Hypermethylated	-1.01542	4.97644e-07	1.6245e-06
SLC8A1	cg09021626	Promoter	ENSR00000115846	5'UTR	NA	2	-1	0.161542	0.553171	0.391629	9.7039e-16	7.57271e-14	Hypermethylated	-1.86251	4.06474e-18	6.45694e-17	0.541657	0.380114	3.32499e-19	2.03334e-17	Hypermethylated	-1.466	3.2527e-17	3.33008e-16	0.57826	0.416718	1.79067e-20	1.42914e-18	Hypermethylated	-1.2734	6.31658e-13	4.46571e-12	0.544625	0.383083	1.44761e-18	1.08076e-16	Hypermethylated	-1.01542	4.97644e-07	1.6245e-06
SLC8A1	cg12742937	Promoter	ENSR00000115846	5'UTR	5'UTR	2	-1	0.342633	0.7324	0.389767	6.14597e-15	3.06002e-13	Hypermethylated	-1.86251	4.06474e-18	6.45694e-17	0.719638	0.377005	1.28257e-16	2.94384e-15	Hypermethylated	-1.466	3.2527e-17	3.33008e-16	0.734525	0.391892	1.98023e-18	6.60107e-17	Hypermethylated	-1.2734	6.31658e-13	4.46571e-12	0.741489	0.398856	2.74202e-18	1.75525e-16	Hypermethylated	-1.01542	4.97644e-07	1.6245e-06
SLC8A1	cg12742937	Promoter	ENSR00000588767	5'UTR	5'UTR	2	-1	0.342633	0.7324	0.389767	6.14597e-15	3.06002e-13	Hypermethylated	-1.86251	4.06474e-18	6.45694e-17	0.719638	0.377005	1.28257e-16	2.94384e-15	Hypermethylated	-1.466	3.2527e-17	3.33008e-16	0.734525	0.391892	1.98023e-18	6.60107e-17	Hypermethylated	-1.2734	6.31658e-13	4.46571e-12	0.741489	0.398856	2.74202e-18	1.75525e-16	Hypermethylated	-1.01542	4.97644e-07	1.6245e-06
SLC8A1	cg12748607	Promoter	ENSR00000115846	5'UTR	5'UTR	2	-1	0.226143	0.56718	0.341036	2.04321e-15	1.31068e-13	Hypermethylated	-1.86251	4.06474e-18	6.45694e-17	0.58102	0.354876	1.45277e-20	2.39367e-18	Hypermethylated	-1.466	3.2527e-17	3.33008e-16	0.56987	0.343727	8.47158e-20	4.80215e-18	Hypermethylated	-1.2734	6.31658e-13	4.46571e-12	0.567706	0.341563	2.24218e-19	2.95069e-17	Hypermethylated	-1.01542	4.97644e-07	1.6245e-06
SLC8A1	cg12748607	Promoter	ENSR00000588767	5'UTR	5'UTR	2	-1	0.226143	0.56718	0.341036	2.04321e-15	1.31068e-13	Hypermethylated	-1.86251	4.06474e-18	6.45694e-17	0.58102	0.354876	1.45277e-20	2.39367e-18	Hypermethylated	-1.466	3.2527e-17	3.33008e-16	0.56987	0.343727	8.47158e-20	4.80215e-18	Hypermethylated	-1.2734	6.31658e-13	4.46571e-12	0.567706	0.341563	2.24218e-19	2.95069e-17	Hypermethylated	-1.01542	4.97644e-07	1.6245e-06
SLC8A1	cg14411266	Promoter	ENSR00000115846	5'UTR	TSS1500;5'UTR	2	-1	0.138599	0.528455	0.389855	7.03486e-16	6.02789e-14	Hypermethylated	-1.86251	4.06474e-18	6.45694e-17	0.540263	0.401664	1.24751e-19	9.82338e-18	Hypermethylated	-1.466	3.2527e-17	3.33008e-16	0.564923	0.426323	3.68183e-21	4.59853e-19	Hypermethylated	-1.2734	6.31658e-13	4.46571e-12	0.501497	0.362898	4.96742e-18	2.79112e-16	Hypermethylated	-1.01542	4.97644e-07	1.6245e-06
SLC8A1	cg14411266	Promoter	ENSR00000588767	5'UTR	TSS1500;5'UTR	2	-1	0.138599	0.528455	0.389855	7.03486e-16	6.02789e-14	Hypermethylated	-1.86251	4.06474e-18	6.45694e-17	0.540263	0.401664	1.24751e-19	9.82338e-18	Hypermethylated	-1.466	3.2527e-17	3.33008e-16	0.564923	0.426323	3.68183e-21	4.59853e-19	Hypermethylated	-1.2734	6.31658e-13	4.46571e-12	0.501497	0.362898	4.96742e-18	2.79112e-16	Hypermethylated	-1.01542	4.97644e-07	1.6245e-06
SLC8A1	cg20227806	Promoter	ENSR00000115846	5'UTR	5'UTR	2	-1	0.15504	0.485818	0.330777	1.81447e-14	7.24618e-13	Hypermethylated	-1.86251	4.06474e-18	6.45694e-17	0.496696	0.341656	6.75735e-19	3.52985e-17	Hypermethylated	-1.466	3.2527e-17	3.33008e-16	0.505975	0.350935	1.80131e-18	6.09584e-17	Hypermethylated	-1.2734	6.31658e-13	4.46571e-12	0.487443	0.332403	1.99361e-18	1.37491e-16	Hypermethylated	-1.01542	4.97644e-07	1.6245e-06
SLC8A1	cg20227806	Promoter	ENSR00000588767	5'UTR	5'UTR	2	-1	0.15504	0.485818	0.330777	1.81447e-14	7.24618e-13	Hypermethylated	-1.86251	4.06474e-18	6.45694e-17	0.496696	0.341656	6.75735e-19	3.52985e-17	Hypermethylated	-1.466	3.2527e-17	3.33008e-16	0.505975	0.350935	1.80131e-18	6.09584e-17	Hypermethylated	-1.2734	6.31658e-13	4.46571e-12	0.487443	0.332403	1.99361e-18	1.37491e-16	Hypermethylated	-1.01542	4.97644e-07	1.6245e-06
SLIT2	cg08428452	Promoter	ENSR00001237756	5'UTR;1stExon	5'UTR;1stExon	4	1	0.179777	0.505759	0.325982	2.95557e-15	1.72791e-13	Hypermethylated	-2.48574	8.62319e-14	7.30767e-13	0.530957	0.35118	2.31337e-20	3.11734e-18	Hypermethylated	-1.90688	8.08708e-12	4.23438e-11	0.540325	0.360548	4.53503e-22	1.32058e-19	Hypermethylated	-1.35808	1.3527e-06	4.0207e-06	0.504775	0.324998	4.85072e-20	1.22255e-17	Hypermethylated	-1.0303	0.000255855	0.000566711
SLIT2	cg08428452	Promoter	ENSR00000166558	5'UTR;1stExon	5'UTR;1stExon	4	1	0.179777	0.505759	0.325982	2.95557e-15	1.72791e-13	Hypermethylated	-2.48574	8.62319e-14	7.30767e-13	0.530957	0.35118	2.31337e-20	3.11734e-18	Hypermethylated	-1.90688	8.08708e-12	4.23438e-11	0.540325	0.360548	4.53503e-22	1.32058e-19	Hypermethylated	-1.35808	1.3527e-06	4.0207e-06	0.504775	0.324998	4.85072e-20	1.22255e-17	Hypermethylated	-1.0303	0.000255855	0.000566711
SLIT2	cg13078140	Promoter	ENSR00001237756	TSS200	TSS200;TSS1500;5'UTR;1stExon	4	1	0.177065	0.648645	0.47158	9.88947e-17	1.6732e-14	Hypermethylated	-2.48574	8.62319e-14	7.30767e-13	0.65237	0.475305	5.055e-21	1.42323e-18	Hypermethylated	-1.90688	8.08708e-12	4.23438e-11	0.6765	0.499435	4.53503e-22	1.32058e-19	Hypermethylated	-1.35808	1.3527e-06	4.0207e-06	0.639327	0.462262	4.34753e-21	6.25099e-18	Hypermethylated	-1.0303	0.000255855	0.000566711
SLIT2	cg13281139	Promoter	ENSR00001237756	TSS200	TSS200;TSS1500;5'UTR;1stExon	4	1	0.131385	0.621708	0.490323	3.30164e-16	3.60175e-14	Hypermethylated	-2.48574	8.62319e-14	7.30767e-13	0.627536	0.496151	5.19141e-20	5.34725e-18	Hypermethylated	-1.90688	8.08708e-12	4.23438e-11	0.644006	0.512621	1.15248e-21	2.17887e-19	Hypermethylated	-1.35808	1.3527e-06	4.0207e-06	0.603812	0.472427	9.78527e-21	7.09531e-18	Hypermethylated	-1.0303	0.000255855	0.000566711
SLIT2	cg15469350	Promoter	ENSR00001237756	TSS200	NA	4	1	0.274065	0.575239	0.301175	2.11471e-14	8.23292e-13	Hypermethylated	-2.48574	8.62319e-14	7.30767e-13	0.603906	0.329841	3.67482e-20	4.25124e-18	Hypermethylated	-1.90688	8.08708e-12	4.23438e-11	0.609539	0.335475	2.10671e-22	9.64786e-20	Hypermethylated	-1.35808	1.3527e-06	4.0207e-06	0.579645	0.305581	2.0098e-20	8.3654e-18	Hypermethylated	-1.0303	0.000255855	0.000566711
SNAP91	cg03815358	Promoter	ENSR00001882620	TSS1500	NA	6	-1	0.19641	0.514648	0.318237	8.24754e-14	2.53241e-12	Hypermethylated	-3.32935	6.88833e-21	1.59652e-19	0.528918	0.332508	2.13792e-17	6.21416e-16	Hypermethylated	-2.61644	3.42311e-16	3.07138e-15	0.554216	0.357806	1.37068e-20	1.17338e-18	Hypermethylated	-2.43425	9.17873e-15	8.47677e-14	0.55551	0.3591	2.37867e-20	8.87935e-18	Hypermethylated	-2.18488	1.53619e-11	9.54267e-11
SNAP91	cg05384102	Promoter	ENSR00001882620	TSS1500	NA	6	-1	0.0690211	0.503298	0.434277	2.566e-13	6.58854e-12	Hypermethylated	-3.32935	6.88833e-21	1.59652e-19	0.52815	0.459129	6.84917e-17	1.69548e-15	Hypermethylated	-2.61644	3.42311e-16	3.07138e-15	0.551472	0.48245	3.9404e-21	4.80328e-19	Hypermethylated	-2.43425	9.17873e-15	8.47677e-14	0.553253	0.484232	3.61977e-20	1.07636e-17	Hypermethylated	-2.18488	1.53619e-11	9.54267e-11
SNAP91	cg09227138	Promoter	ENSR00001882620	TSS200	TSS200;TSS1500;5'UTR;1stExon	6	-1	0.0851246	0.407893	0.322769	1.05757e-13	3.11561e-12	Hypermethylated	-3.32935	6.88833e-21	1.59652e-19	0.422628	0.337504	4.99489e-17	1.29176e-15	Hypermethylated	-2.61644	3.42311e-16	3.07138e-15	0.421075	0.33595	2.91672e-19	1.31481e-17	Hypermethylated	-2.43425	9.17873e-15	8.47677e-14	0.431611	0.346486	1.76841e-18	1.25465e-16	Hypermethylated	-2.18488	1.53619e-11	9.54267e-11
SNAP91	cg15950068	Promoter	ENSR00000199521	Body;5'UTR	TSS200;1stExon;5'UTR	6	-1	0.212296	0.623708	0.411411	1.56761e-15	1.07827e-13	Hypermethylated	-3.32935	6.88833e-21	1.59652e-19	0.62214	0.409844	1.15635e-19	9.29378e-18	Hypermethylated	-2.61644	3.42311e-16	3.07138e-15	0.645539	0.433243	4.01262e-23	8.45379e-20	Hypermethylated	-2.43425	9.17873e-15	8.47677e-14	0.623111	0.410815	6.49389e-20	1.41684e-17	Hypermethylated	-2.18488	1.53619e-11	9.54267e-11
SNAP91	cg15950068	Promoter	ENSR00001882620	Body;5'UTR	TSS200;1stExon;5'UTR	6	-1	0.212296	0.623708	0.411411	1.56761e-15	1.07827e-13	Hypermethylated	-3.32935	6.88833e-21	1.59652e-19	0.62214	0.409844	1.15635e-19	9.29378e-18	Hypermethylated	-2.61644	3.42311e-16	3.07138e-15	0.645539	0.433243	4.01262e-23	8.45379e-20	Hypermethylated	-2.43425	9.17873e-15	8.47677e-14	0.623111	0.410815	6.49389e-20	1.41684e-17	Hypermethylated	-2.18488	1.53619e-11	9.54267e-11
SNAP91	cg16334314	Promoter	ENSR00000199521	Body;5'UTR	NA	6	-1	0.0816588	0.528186	0.446527	7.42307e-16	6.27665e-14	Hypermethylated	-3.32935	6.88833e-21	1.59652e-19	0.525381	0.443722	3.94504e-18	1.48142e-16	Hypermethylated	-2.61644	3.42311e-16	3.07138e-15	0.55577	0.474111	1.28926e-22	8.84096e-20	Hypermethylated	-2.43425	9.17873e-15	8.47677e-14	0.52428	0.442621	1.20939e-19	2.02368e-17	Hypermethylated	-2.18488	1.53619e-11	9.54267e-11
SNAP91	cg16334314	Promoter	ENSR00001882620	Body;5'UTR	NA	6	-1	0.0816588	0.528186	0.446527	7.42307e-16	6.27665e-14	Hypermethylated	-3.32935	6.88833e-21	1.59652e-19	0.525381	0.443722	3.94504e-18	1.48142e-16	Hypermethylated	-2.61644	3.42311e-16	3.07138e-15	0.55577	0.474111	1.28926e-22	8.84096e-20	Hypermethylated	-2.43425	9.17873e-15	8.47677e-14	0.52428	0.442621	1.20939e-19	2.02368e-17	Hypermethylated	-2.18488	1.53619e-11	9.54267e-11
SNAP91	cg17767285	Promoter	ENSR00001882620	TSS200	TSS200;TSS1500;5'UTR;1stExon	6	-1	0.0488633	0.465635	0.416772	9.4517e-13	2.02553e-11	Hypermethylated	-3.32935	6.88833e-21	1.59652e-19	0.510638	0.461775	5.08613e-18	1.82946e-16	Hypermethylated	-2.61644	3.42311e-16	3.07138e-15	0.535778	0.486915	7.62254e-22	1.72274e-19	Hypermethylated	-2.43425	9.17873e-15	8.47677e-14	0.525769	0.476905	4.67531e-19	4.8971e-17	Hypermethylated	-2.18488	1.53619e-11	9.54267e-11
SNAP91	cg18213472	Promoter	ENSR00001882620	TSS200	TSS200;TSS1500;5'UTR;1stExon	6	-1	0.077522	0.498657	0.421135	2.801e-12	5.22473e-11	Hypermethylated	-3.32935	6.88833e-21	1.59652e-19	0.520665	0.443143	1.92145e-17	5.66514e-16	Hypermethylated	-2.61644	3.42311e-16	3.07138e-15	0.560146	0.482624	1.76832e-22	9.33866e-20	Hypermethylated	-2.43425	9.17873e-15	8.47677e-14	0.545731	0.468209	5.96437e-19	5.77706e-17	Hypermethylated	-2.18488	1.53619e-11	9.54267e-11
SNAP91	cg20631014	Promoter	ENSR00001882620	TSS200	TSS200;TSS1500;5'UTR;1stExon	6	-1	0.10938	0.434548	0.325168	7.84643e-14	2.42966e-12	Hypermethylated	-3.32935	6.88833e-21	1.59652e-19	0.453238	0.343858	3.15811e-17	8.7065e-16	Hypermethylated	-2.61644	3.42311e-16	3.07138e-15	0.451728	0.342348	1.33873e-19	6.93958e-18	Hypermethylated	-2.43425	9.17873e-15	8.47677e-14	0.459416	0.350036	1.39072e-18	1.0516e-16	Hypermethylated	-2.18488	1.53619e-11	9.54267e-11
SNAP91	cg21688264	Promoter	ENSR00001882620	Body;5'UTR	TSS1500;5'UTR;1stExon	6	-1	0.0524066	0.496764	0.444358	2.27098e-15	1.42209e-13	Hypermethylated	-3.32935	6.88833e-21	1.59652e-19	0.49939	0.446984	1.66613e-17	5.01431e-16	Hypermethylated	-2.61644	3.42311e-16	3.07138e-15	0.521222	0.468815	1.23447e-21	2.28772e-19	Hypermethylated	-2.43425	9.17873e-15	8.47677e-14	0.490564	0.438157	1.26038e-19	2.08513e-17	Hypermethylated	-2.18488	1.53619e-11	9.54267e-11
SNAP91	cg21688264	Promoter	ENSR00000199521	Body;5'UTR	TSS1500;5'UTR;1stExon	6	-1	0.0524066	0.496764	0.444358	2.27098e-15	1.42209e-13	Hypermethylated	-3.32935	6.88833e-21	1.59652e-19	0.49939	0.446984	1.66613e-17	5.01431e-16	Hypermethylated	-2.61644	3.42311e-16	3.07138e-15	0.521222	0.468815	1.23447e-21	2.28772e-19	Hypermethylated	-2.43425	9.17873e-15	8.47677e-14	0.490564	0.438157	1.26038e-19	2.08513e-17	Hypermethylated	-2.18488	1.53619e-11	9.54267e-11
SNAP91	cg24190603	Promoter	ENSR00000199521	Body;5'UTR	5'UTR;1stExon	6	-1	0.256578	0.748845	0.492267	3.84143e-17	1.07658e-14	Hypermethylated	-3.32935	6.88833e-21	1.59652e-19	0.733102	0.476524	8.75221e-21	1.86284e-18	Hypermethylated	-2.61644	3.42311e-16	3.07138e-15	0.756309	0.499731	1.48382e-22	9.00772e-20	Hypermethylated	-2.43425	9.17873e-15	8.47677e-14	0.740153	0.483575	1.1597e-20	7.21336e-18	Hypermethylated	-2.18488	1.53619e-11	9.54267e-11
SNAP91	cg24190603	Promoter	ENSR00001882620	Body;5'UTR	5'UTR;1stExon	6	-1	0.256578	0.748845	0.492267	3.84143e-17	1.07658e-14	Hypermethylated	-3.32935	6.88833e-21	1.59652e-19	0.733102	0.476524	8.75221e-21	1.86284e-18	Hypermethylated	-2.61644	3.42311e-16	3.07138e-15	0.756309	0.499731	1.48382e-22	9.00772e-20	Hypermethylated	-2.43425	9.17873e-15	8.47677e-14	0.740153	0.483575	1.1597e-20	7.21336e-18	Hypermethylated	-2.18488	1.53619e-11	9.54267e-11
SNTG2	cg09426834	Promoter	ENSR00000111957	1stExon;5'UTR	TSS1500;5'UTR;1stExon	2	1	0.106168	0.529994	0.423826	1.16782e-13	3.38635e-12	Hypermethylated	-2.17031	3.06463e-13	2.41418e-12	0.587821	0.481653	2.03956e-19	1.41167e-17	Hypermethylated	-2.36576	1.88501e-22	3.76162e-21	0.550036	0.443868	2.30223e-17	5.64968e-16	Hypermethylated	-2.17896	8.81749e-18	1.2899e-16	0.558508	0.45234	3.4796e-18	2.11058e-16	Hypermethylated	-1.69813	3.24214e-11	1.93213e-10
SNTG2	cg09426834	Promoter	ENSR00000121299	1stExon;5'UTR	TSS1500;5'UTR;1stExon	2	1	0.106168	0.529994	0.423826	1.16782e-13	3.38635e-12	Hypermethylated	-2.17031	3.06463e-13	2.41418e-12	0.587821	0.481653	2.03956e-19	1.41167e-17	Hypermethylated	-2.36576	1.88501e-22	3.76162e-21	0.550036	0.443868	2.30223e-17	5.64968e-16	Hypermethylated	-2.17896	8.81749e-18	1.2899e-16	0.558508	0.45234	3.4796e-18	2.11058e-16	Hypermethylated	-1.69813	3.24214e-11	1.93213e-10
SNTG2	cg14256587	Promoter	ENSR00000121299	TSS1500	TSS1500;TSS200	2	1	0.0692645	0.433006	0.363741	2.19957e-11	3.23474e-10	Hypermethylated	-2.17031	3.06463e-13	2.41418e-12	0.500224	0.43096	3.03767e-16	6.32655e-15	Hypermethylated	-2.36576	1.88501e-22	3.76162e-21	0.470295	0.401031	2.8413e-15	4.361e-14	Hypermethylated	-2.17896	8.81749e-18	1.2899e-16	0.467707	0.398443	3.62028e-18	2.17748e-16	Hypermethylated	-1.69813	3.24214e-11	1.93213e-10
SNTG2	cg14256587	Promoter	ENSR00000111957	TSS1500	TSS1500;TSS200	2	1	0.0692645	0.433006	0.363741	2.19957e-11	3.23474e-10	Hypermethylated	-2.17031	3.06463e-13	2.41418e-12	0.500224	0.43096	3.03767e-16	6.32655e-15	Hypermethylated	-2.36576	1.88501e-22	3.76162e-21	0.470295	0.401031	2.8413e-15	4.361e-14	Hypermethylated	-2.17896	8.81749e-18	1.2899e-16	0.467707	0.398443	3.62028e-18	2.17748e-16	Hypermethylated	-1.69813	3.24214e-11	1.93213e-10
SNTG2	cg20225749	Promoter	ENSR00000121299	TSS1500	TSS1500;TSS200	2	1	0.0292141	0.351411	0.322197	1.23681e-09	1.21223e-08	Hypermethylated	-2.17031	3.06463e-13	2.41418e-12	0.419173	0.389959	1.44407e-15	2.55168e-14	Hypermethylated	-2.36576	1.88501e-22	3.76162e-21	0.371377	0.342163	9.62254e-14	1.1196e-12	Hypermethylated	-2.17896	8.81749e-18	1.2899e-16	0.395412	0.366198	4.72215e-16	1.25955e-14	Hypermethylated	-1.69813	3.24214e-11	1.93213e-10
SNTG2	cg20225749	Promoter	ENSR00000111957	TSS1500	TSS1500;TSS200	2	1	0.0292141	0.351411	0.322197	1.23681e-09	1.21223e-08	Hypermethylated	-2.17031	3.06463e-13	2.41418e-12	0.419173	0.389959	1.44407e-15	2.55168e-14	Hypermethylated	-2.36576	1.88501e-22	3.76162e-21	0.371377	0.342163	9.62254e-14	1.1196e-12	Hypermethylated	-2.17896	8.81749e-18	1.2899e-16	0.395412	0.366198	4.72215e-16	1.25955e-14	Hypermethylated	-1.69813	3.24214e-11	1.93213e-10
SORCS3	cg08768569	Open chromatin	ENSR00000033054	TSS1500	TSS1500	10	1	0.0966579	0.444186	0.347528	2.19957e-11	3.23474e-10	Hypermethylated	-2.6461	2.48793e-12	1.73785e-11	0.4913	0.394642	3.03767e-16	6.32655e-15	Hypermethylated	-1.82546	7.65214e-07	2.20498e-06	0.505607	0.408949	3.32586e-16	6.19805e-15	Hypermethylated	-1.68025	6.02994e-06	1.63862e-05	0.490293	0.393635	2.73654e-15	5.94962e-14	Hypermethylated	-1.92225	6.7891e-09	2.89776e-08
SORCS3	cg09735723	Promoter	ENSR00001763828	Body		10	1	0.239515	0.541454	0.301939	3.70507e-12	6.69082e-11	Hypermethylated	-2.6461	2.48793e-12	1.73785e-11	0.603663	0.364148	2.03956e-19	1.41167e-17	Hypermethylated	-1.82546	7.65214e-07	2.20498e-06	0.602514	0.362999	1.12111e-20	1.00592e-18	Hypermethylated	-1.68025	6.02994e-06	1.63862e-05	0.579359	0.339844	4.4124e-18	2.53501e-16	Hypermethylated	-1.92225	6.7891e-09	2.89776e-08
SORCS3	cg20482521	Open chromatin	ENSR00000033054	TSS200	TSS200	10	1	0.193454	0.554977	0.361523	7.49788e-17	1.44979e-14	Hypermethylated	-2.6461	2.48793e-12	1.73785e-11	0.57534	0.381886	2.46438e-17	7.01518e-16	Hypermethylated	-1.82546	7.65214e-07	2.20498e-06	0.573501	0.380047	2.11037e-19	1.00618e-17	Hypermethylated	-1.68025	6.02994e-06	1.63862e-05	0.563743	0.370289	7.3635e-18	3.82352e-16	Hypermethylated	-1.92225	6.7891e-09	2.89776e-08
SORCS3	cg23786625	TF binding site	ENSR00000033055	Body	5'UTR	10	1	0.283779	0.589906	0.306127	4.08805e-14	1.41757e-12	Hypermethylated	-2.6461	2.48793e-12	1.73785e-11	0.605253	0.321474	1.52434e-18	6.81769e-17	Hypermethylated	-1.82546	7.65214e-07	2.20498e-06	0.606385	0.322605	2.71301e-18	8.67658e-17	Hypermethylated	-1.68025	6.02994e-06	1.63862e-05	0.594462	0.310682	7.07991e-18	3.70735e-16	Hypermethylated	-1.92225	6.7891e-09	2.89776e-08
SPEG	cg01727145	TF binding site	ENSR00000018830	Body	5'UTR	2	1	0.214201	0.639561	0.42536	1.5367e-16	2.17755e-14	Hypermethylated	-3.30221	2.61389e-19	4.88188e-18	0.668909	0.454708	8.46635e-22	8.96823e-19	Hypermethylated	-2.81311	5.23789e-21	8.64904e-20	0.685234	0.471034	1.51666e-21	2.5852e-19	Hypermethylated	-2.35658	2.1439e-16	2.51784e-15	0.645648	0.431447	7.99361e-20	1.6007e-17	Hypermethylated	-1.78523	5.04126e-08	1.90715e-07
SPEG	cg01727145	TF binding site	ENSR00000018830	Body	5'UTR	2	1	0.214201	0.639561	0.42536	1.5367e-16	2.17755e-14	Hypermethylated	-3.30221	2.61389e-19	4.88188e-18	0.668909	0.454708	8.46635e-22	8.96823e-19	Hypermethylated	-2.81311	5.23789e-21	8.64904e-20	0.685234	0.471034	1.51666e-21	2.5852e-19	Hypermethylated	-2.35658	2.1439e-16	2.51784e-15	0.645648	0.431447	7.99361e-20	1.6007e-17	Hypermethylated	-1.78523	5.04126e-08	1.90715e-07
SPEG	cg01727145	TF binding site	ENSR00000130551	Body	5'UTR	2	1	0.214201	0.639561	0.42536	1.5367e-16	2.17755e-14	Hypermethylated	-3.30221	2.61389e-19	4.88188e-18	0.668909	0.454708	8.46635e-22	8.96823e-19	Hypermethylated	-2.81311	5.23789e-21	8.64904e-20	0.685234	0.471034	1.51666e-21	2.5852e-19	Hypermethylated	-2.35658	2.1439e-16	2.51784e-15	0.645648	0.431447	7.99361e-20	1.6007e-17	Hypermethylated	-1.78523	5.04126e-08	1.90715e-07
SPEG	cg01727145	TF binding site	ENSR00000130551	Body	5'UTR	2	1	0.214201	0.639561	0.42536	1.5367e-16	2.17755e-14	Hypermethylated	-3.30221	2.61389e-19	4.88188e-18	0.668909	0.454708	8.46635e-22	8.96823e-19	Hypermethylated	-2.81311	5.23789e-21	8.64904e-20	0.685234	0.471034	1.51666e-21	2.5852e-19	Hypermethylated	-2.35658	2.1439e-16	2.51784e-15	0.645648	0.431447	7.99361e-20	1.6007e-17	Hypermethylated	-1.78523	5.04126e-08	1.90715e-07
SPEG	cg07921384	Promoter Flanking Region	ENSR00000130547	1stExon	1stExon	2	1	0.131115	0.551398	0.420283	1.51997e-12	3.06791e-11	Hypermethylated	-3.30221	2.61389e-19	4.88188e-18	0.597132	0.466017	3.53612e-20	4.13794e-18	Hypermethylated	-2.81311	5.23789e-21	8.64904e-20	0.63235	0.501235	9.4789e-21	8.95109e-19	Hypermethylated	-2.35658	2.1439e-16	2.51784e-15	0.594389	0.463274	1.33603e-18	1.0251e-16	Hypermethylated	-1.78523	5.04126e-08	1.90715e-07
SPEG	cg07921384	Promoter Flanking Region	ENSR00000130547	1stExon	1stExon	2	1	0.131115	0.551398	0.420283	1.51997e-12	3.06791e-11	Hypermethylated	-3.30221	2.61389e-19	4.88188e-18	0.597132	0.466017	3.53612e-20	4.13794e-18	Hypermethylated	-2.81311	5.23789e-21	8.64904e-20	0.63235	0.501235	9.4789e-21	8.95109e-19	Hypermethylated	-2.35658	2.1439e-16	2.51784e-15	0.594389	0.463274	1.33603e-18	1.0251e-16	Hypermethylated	-1.78523	5.04126e-08	1.90715e-07
SPEG	cg20174636	Promoter Flanking Region	ENSR00000130547	1stExon	1stExon	2	1	0.120718	0.432924	0.312206	9.42351e-09	7.68833e-08	Hypermethylated	-3.30221	2.61389e-19	4.88188e-18	0.492917	0.372199	3.12599e-14	4.18783e-13	Hypermethylated	-2.81311	5.23789e-21	8.64904e-20	0.513084	0.392366	7.36823e-18	2.07053e-16	Hypermethylated	-2.35658	2.1439e-16	2.51784e-15	0.50978	0.389062	1.48151e-16	4.62673e-15	Hypermethylated	-1.78523	5.04126e-08	1.90715e-07
SPEG	cg20174636	Promoter Flanking Region	ENSR00000130547	1stExon	1stExon	2	1	0.120718	0.432924	0.312206	9.42351e-09	7.68833e-08	Hypermethylated	-3.30221	2.61389e-19	4.88188e-18	0.492917	0.372199	3.12599e-14	4.18783e-13	Hypermethylated	-2.81311	5.23789e-21	8.64904e-20	0.513084	0.392366	7.36823e-18	2.07053e-16	Hypermethylated	-2.35658	2.1439e-16	2.51784e-15	0.50978	0.389062	1.48151e-16	4.62673e-15	Hypermethylated	-1.78523	5.04126e-08	1.90715e-07
SPEG	cg20174636	Promoter	ENSR00001832694	1stExon	1stExon	2	1	0.120718	0.432924	0.312206	9.42351e-09	7.68833e-08	Hypermethylated	-3.30221	2.61389e-19	4.88188e-18	0.492917	0.372199	3.12599e-14	4.18783e-13	Hypermethylated	-2.81311	5.23789e-21	8.64904e-20	0.513084	0.392366	7.36823e-18	2.07053e-16	Hypermethylated	-2.35658	2.1439e-16	2.51784e-15	0.50978	0.389062	1.48151e-16	4.62673e-15	Hypermethylated	-1.78523	5.04126e-08	1.90715e-07
SPEG	cg20174636	Promoter	ENSR00001832694	1stExon	1stExon	2	1	0.120718	0.432924	0.312206	9.42351e-09	7.68833e-08	Hypermethylated	-3.30221	2.61389e-19	4.88188e-18	0.492917	0.372199	3.12599e-14	4.18783e-13	Hypermethylated	-2.81311	5.23789e-21	8.64904e-20	0.513084	0.392366	7.36823e-18	2.07053e-16	Hypermethylated	-2.35658	2.1439e-16	2.51784e-15	0.50978	0.389062	1.48151e-16	4.62673e-15	Hypermethylated	-1.78523	5.04126e-08	1.90715e-07
SSTR2	cg27066284	Promoter	ENSR00001809705	1stExon;5'UTR	NA	17	1	0.04507	0.391289	0.346219	2.84092e-05	0.000117204	Hypermethylated	-2.6358	9.4454e-28	5.20634e-26	0.432284	0.387214	1.55626e-09	9.68081e-09	Hypermethylated	-2.44315	4.76191e-30	2.63991e-28	0.411209	0.366139	3.0917e-06	1.17012e-05	Hypermethylated	-1.76628	3.31613e-12	2.12005e-11	0.480172	0.435102	1.01755e-12	1.28296e-11	Hypermethylated	-1.98954	5.93635e-21	2.01052e-19
SSTR2	cg27066284	Promoter Flanking Region	ENSR00000098056	1stExon;5'UTR	NA	17	1	0.04507	0.391289	0.346219	2.84092e-05	0.000117204	Hypermethylated	-2.6358	9.4454e-28	5.20634e-26	0.432284	0.387214	1.55626e-09	9.68081e-09	Hypermethylated	-2.44315	4.76191e-30	2.63991e-28	0.411209	0.366139	3.0917e-06	1.17012e-05	Hypermethylated	-1.76628	3.31613e-12	2.12005e-11	0.480172	0.435102	1.01755e-12	1.28296e-11	Hypermethylated	-1.98954	5.93635e-21	2.01052e-19
ST8SIA1	cg09354309	Promoter	ENSR00000087318	5'UTR;1stExon	TSS1500;5'UTR;1stExon;3'UTR	12	-1	0.0469178	0.360686	0.313768	3.1446e-11	4.45012e-10	Hypermethylated	-2.10409	2.66237e-21	6.50774e-20	0.408148	0.361231	4.39929e-18	1.62462e-16	Hypermethylated	-1.63426	1.6651e-15	1.3718e-14	0.431737	0.384819	3.31913e-17	7.80904e-16	Hypermethylated	-1.32706	2.22648e-10	1.09766e-09	0.437139	0.390221	3.37941e-16	9.46294e-15	Hypermethylated	-1.00004	7.33506e-06	2.02242e-05
ST8SIA1	cg09354309	Promoter	ENSR00000049689	5'UTR;1stExon	TSS1500;5'UTR;1stExon;3'UTR	12	-1	0.0469178	0.360686	0.313768	3.1446e-11	4.45012e-10	Hypermethylated	-2.10409	2.66237e-21	6.50774e-20	0.408148	0.361231	4.39929e-18	1.62462e-16	Hypermethylated	-1.63426	1.6651e-15	1.3718e-14	0.431737	0.384819	3.31913e-17	7.80904e-16	Hypermethylated	-1.32706	2.22648e-10	1.09766e-09	0.437139	0.390221	3.37941e-16	9.46294e-15	Hypermethylated	-1.00004	7.33506e-06	2.02242e-05
ST8SIA1	cg10333808	Promoter	ENSR00000049689	5'UTR;1stExon	TSS1500;5'UTR;1stExon;3'UTR	12	-1	0.0502646	0.411913	0.361648	3.53045e-09	3.14638e-08	Hypermethylated	-2.10409	2.66237e-21	6.50774e-20	0.476173	0.425908	5.08613e-18	1.82946e-16	Hypermethylated	-1.63426	1.6651e-15	1.3718e-14	0.468856	0.418591	1.32547e-17	3.46466e-16	Hypermethylated	-1.32706	2.22648e-10	1.09766e-09	0.475407	0.425143	4.22301e-17	1.61231e-15	Hypermethylated	-1.00004	7.33506e-06	2.02242e-05
ST8SIA1	cg10333808	Promoter	ENSR00000087318	5'UTR;1stExon	TSS1500;5'UTR;1stExon;3'UTR	12	-1	0.0502646	0.411913	0.361648	3.53045e-09	3.14638e-08	Hypermethylated	-2.10409	2.66237e-21	6.50774e-20	0.476173	0.425908	5.08613e-18	1.82946e-16	Hypermethylated	-1.63426	1.6651e-15	1.3718e-14	0.468856	0.418591	1.32547e-17	3.46466e-16	Hypermethylated	-1.32706	2.22648e-10	1.09766e-09	0.475407	0.425143	4.22301e-17	1.61231e-15	Hypermethylated	-1.00004	7.33506e-06	2.02242e-05
STK31	cg27178045	Open chromatin	ENSR00000209529	Body		7	1	0.710474	0.310091	-0.400383	4.2962e-17	1.09948e-14	Hypomethylated	2.61265	5.16043e-11	2.9892e-10	0.321019	-0.389456	1.29276e-20	2.26374e-18	Hypomethylated	2.98167	2.83985e-17	2.92453e-16	0.318669	-0.391805	5.16689e-21	5.79394e-19	Hypomethylated	2.85439	1.60462e-15	1.66405e-14	0.358715	-0.351759	1.48151e-16	4.62673e-15	Hypomethylated	3.08013	6.73473e-18	1.22107e-16
STK31	cg27178045	Open chromatin	ENSR00001889922	Body		7	1	0.710474	0.310091	-0.400383	4.2962e-17	1.09948e-14	Hypomethylated	2.61265	5.16043e-11	2.9892e-10	0.321019	-0.389456	1.29276e-20	2.26374e-18	Hypomethylated	2.98167	2.83985e-17	2.92453e-16	0.318669	-0.391805	5.16689e-21	5.79394e-19	Hypomethylated	2.85439	1.60462e-15	1.66405e-14	0.358715	-0.351759	1.48151e-16	4.62673e-15	Hypomethylated	3.08013	6.73473e-18	1.22107e-16
STOX2	cg00966099	Promoter	ENSR00000176850			4	1	0.131975	0.550307	0.418332	1.67063e-12	3.33042e-11	Hypermethylated	-2.73205	8.51116e-31	6.82205e-29	0.564507	0.432532	9.64853e-16	1.77707e-14	Hypermethylated	-2.22918	2.71246e-27	1.03531e-25	0.552487	0.420512	3.74127e-16	6.90357e-15	Hypermethylated	-1.47188	2.79677e-10	1.35897e-09	0.535508	0.403533	3.64074e-16	1.00652e-14	Hypermethylated	-1.76723	3.84795e-17	6.14808e-16
STOX2	cg00966099	Promoter Flanking Region	ENSR00001255554			4	1	0.131975	0.550307	0.418332	1.67063e-12	3.33042e-11	Hypermethylated	-2.73205	8.51116e-31	6.82205e-29	0.564507	0.432532	9.64853e-16	1.77707e-14	Hypermethylated	-2.22918	2.71246e-27	1.03531e-25	0.552487	0.420512	3.74127e-16	6.90357e-15	Hypermethylated	-1.47188	2.79677e-10	1.35897e-09	0.535508	0.403533	3.64074e-16	1.00652e-14	Hypermethylated	-1.76723	3.84795e-17	6.14808e-16
STOX2	cg01908462	Promoter Flanking Region	ENSR00001255554			4	1	0.119464	0.507854	0.38839	2.33018e-10	2.67881e-09	Hypermethylated	-2.73205	8.51116e-31	6.82205e-29	0.502289	0.382825	3.43099e-15	5.58139e-14	Hypermethylated	-2.22918	2.71246e-27	1.03531e-25	0.496528	0.377065	4.26712e-13	4.44863e-12	Hypermethylated	-1.47188	2.79677e-10	1.35897e-09	0.496177	0.376713	1.80918e-13	2.6215e-12	Hypermethylated	-1.76723	3.84795e-17	6.14808e-16
STOX2	cg02071076	Promoter	ENSR00000176857	1stExon;5'UTR		4	1	0.0608966	0.366609	0.305712	1.22711e-13	3.53247e-12	Hypermethylated	-2.73205	8.51116e-31	6.82205e-29	0.398247	0.337351	3.63764e-17	9.83925e-16	Hypermethylated	-2.22918	2.71246e-27	1.03531e-25	0.382615	0.321719	1.74631e-15	2.79933e-14	Hypermethylated	-1.47188	2.79677e-10	1.35897e-09	0.372999	0.312102	4.21546e-15	8.72878e-14	Hypermethylated	-1.76723	3.84795e-17	6.14808e-16
STOX2	cg02071076	Promoter	ENSR00001255569	1stExon;5'UTR		4	1	0.0608966	0.366609	0.305712	1.22711e-13	3.53247e-12	Hypermethylated	-2.73205	8.51116e-31	6.82205e-29	0.398247	0.337351	3.63764e-17	9.83925e-16	Hypermethylated	-2.22918	2.71246e-27	1.03531e-25	0.382615	0.321719	1.74631e-15	2.79933e-14	Hypermethylated	-1.47188	2.79677e-10	1.35897e-09	0.372999	0.312102	4.21546e-15	8.72878e-14	Hypermethylated	-1.76723	3.84795e-17	6.14808e-16
STOX2	cg06367693	Promoter	ENSR00001255569	1stExon;5'UTR		4	1	0.105639	0.462474	0.356835	3.27438e-13	8.09843e-12	Hypermethylated	-2.73205	8.51116e-31	6.82205e-29	0.532296	0.426657	5.82314e-19	3.14199e-17	Hypermethylated	-2.22918	2.71246e-27	1.03531e-25	0.515846	0.410207	1.07641e-16	2.24223e-15	Hypermethylated	-1.47188	2.79677e-10	1.35897e-09	0.50188	0.396241	1.83695e-15	4.16863e-14	Hypermethylated	-1.76723	3.84795e-17	6.14808e-16
STOX2	cg06367693	Promoter	ENSR00000176857	1stExon;5'UTR		4	1	0.105639	0.462474	0.356835	3.27438e-13	8.09843e-12	Hypermethylated	-2.73205	8.51116e-31	6.82205e-29	0.532296	0.426657	5.82314e-19	3.14199e-17	Hypermethylated	-2.22918	2.71246e-27	1.03531e-25	0.515846	0.410207	1.07641e-16	2.24223e-15	Hypermethylated	-1.47188	2.79677e-10	1.35897e-09	0.50188	0.396241	1.83695e-15	4.16863e-14	Hypermethylated	-1.76723	3.84795e-17	6.14808e-16
STOX2	cg11354594	Promoter	ENSR00000176857	1stExon;5'UTR	NA	4	1	0.0708185	0.463719	0.392901	2.67302e-12	5.01313e-11	Hypermethylated	-2.73205	8.51116e-31	6.82205e-29	0.477116	0.406298	7.55007e-15	1.14181e-13	Hypermethylated	-2.22918	2.71246e-27	1.03531e-25	0.496384	0.425566	4.20773e-16	7.67517e-15	Hypermethylated	-1.47188	2.79677e-10	1.35897e-09	0.483451	0.412632	2.07837e-16	6.19226e-15	Hypermethylated	-1.76723	3.84795e-17	6.14808e-16
STOX2	cg11354594	Promoter	ENSR00001255569	1stExon;5'UTR	NA	4	1	0.0708185	0.463719	0.392901	2.67302e-12	5.01313e-11	Hypermethylated	-2.73205	8.51116e-31	6.82205e-29	0.477116	0.406298	7.55007e-15	1.14181e-13	Hypermethylated	-2.22918	2.71246e-27	1.03531e-25	0.496384	0.425566	4.20773e-16	7.67517e-15	Hypermethylated	-1.47188	2.79677e-10	1.35897e-09	0.483451	0.412632	2.07837e-16	6.19226e-15	Hypermethylated	-1.76723	3.84795e-17	6.14808e-16
STOX2	cg23649435	Promoter	ENSR00001255569	TSS200	TSS200;5'UTR	4	1	0.0384391	0.409946	0.371507	4.03825e-10	4.4002e-09	Hypermethylated	-2.73205	8.51116e-31	6.82205e-29	0.435438	0.396999	6.99444e-13	7.33759e-12	Hypermethylated	-2.22918	2.71246e-27	1.03531e-25	0.429842	0.391403	7.66613e-11	5.63951e-10	Hypermethylated	-1.47188	2.79677e-10	1.35897e-09	0.422649	0.38421	7.82858e-13	1.00735e-11	Hypermethylated	-1.76723	3.84795e-17	6.14808e-16
STOX2	cg23649435	Promoter	ENSR00000176857	TSS200	TSS200;5'UTR	4	1	0.0384391	0.409946	0.371507	4.03825e-10	4.4002e-09	Hypermethylated	-2.73205	8.51116e-31	6.82205e-29	0.435438	0.396999	6.99444e-13	7.33759e-12	Hypermethylated	-2.22918	2.71246e-27	1.03531e-25	0.429842	0.391403	7.66613e-11	5.63951e-10	Hypermethylated	-1.47188	2.79677e-10	1.35897e-09	0.422649	0.38421	7.82858e-13	1.00735e-11	Hypermethylated	-1.76723	3.84795e-17	6.14808e-16
SULF1	cg00613562	Promoter	ENSR00001441989	1stExon;5'UTR	1stExon;5'UTR	8	1	0.463216	0.136692	-0.326524	3.6803e-16	3.86263e-14	Hypomethylated	1.2299	8.24053e-06	2.3278e-05	0.152771	-0.310445	1.32785e-16	3.03593e-15	Hypomethylated	1.41944	2.8468e-07	8.62288e-07	0.144275	-0.318941	1.49e-18	5.19485e-17	Hypomethylated	1.49987	2.31792e-08	8.71917e-08	0.156968	-0.306248	2.03e-17	8.78052e-16	Hypomethylated	1.71328	2.63639e-10	1.36078e-09
SULF1	cg03140889	Open chromatin	ENSR00000225660	Body	5'UTR	8	1	0.879908	0.45658	-0.423327	4.1898e-18	6.29395e-15	Hypomethylated	1.2299	8.24053e-06	2.3278e-05	0.411067	-0.468841	5.66534e-22	8.96823e-19	Hypomethylated	1.41944	2.8468e-07	8.62288e-07	0.430675	-0.449232	5.33163e-23	8.45379e-20	Hypomethylated	1.49987	2.31792e-08	8.71917e-08	0.454595	-0.425313	2.09091e-21	6.25099e-18	Hypomethylated	1.71328	2.63639e-10	1.36078e-09
SULF1	cg03140889	Open chromatin	ENSR00001901984	Body	5'UTR	8	1	0.879908	0.45658	-0.423327	4.1898e-18	6.29395e-15	Hypomethylated	1.2299	8.24053e-06	2.3278e-05	0.411067	-0.468841	5.66534e-22	8.96823e-19	Hypomethylated	1.41944	2.8468e-07	8.62288e-07	0.430675	-0.449232	5.33163e-23	8.45379e-20	Hypomethylated	1.49987	2.31792e-08	8.71917e-08	0.454595	-0.425313	2.09091e-21	6.25099e-18	Hypomethylated	1.71328	2.63639e-10	1.36078e-09
SYN2	cg02700894	Promoter	ENSR00001845157	TSS1500	TSS1500	3	1	0.18834	0.515764	0.327424	5.8845e-10	6.18154e-09	Hypermethylated	-3.8584	2.70416e-39	6.58479e-37	0.523957	0.335617	3.19917e-12	3.00527e-11	Hypermethylated	-2.2308	9.51041e-15	7.10493e-14	0.52969	0.34135	4.50311e-14	5.54638e-13	Hypermethylated	-1.58162	1.88282e-07	6.29363e-07	0.538161	0.349821	2.07019e-13	2.96723e-12	Hypermethylated	-1.2577	4.74686e-05	0.000117221
SYN2	cg15873301	Promoter	ENSR00001845157	TSS1500	TSS1500	3	1	0.23967	0.563067	0.323397	2.01409e-09	1.8862e-08	Hypermethylated	-3.8584	2.70416e-39	6.58479e-37	0.584007	0.344337	3.00768e-11	2.41557e-10	Hypermethylated	-2.2308	9.51041e-15	7.10493e-14	0.609651	0.369981	1.73551e-13	1.93185e-12	Hypermethylated	-1.58162	1.88282e-07	6.29363e-07	0.607104	0.367434	2.22721e-14	3.89593e-13	Hypermethylated	-1.2577	4.74686e-05	0.000117221
SYT9	cg02269161	Promoter	ENSR00001766092	TSS200	TSS200;5'UTR	11	1	0.153279	0.477901	0.324622	3.37579e-12	6.16936e-11	Hypermethylated	-3.09556	1.14235e-26	5.30809e-25	0.493118	0.339838	2.55868e-16	5.42794e-15	Hypermethylated	-2.82337	7.49988e-32	5.13435e-30	0.502896	0.349617	3.27638e-15	4.96663e-14	Hypermethylated	-2.49328	7.92984e-27	5.55846e-25	0.499511	0.346231	3.39765e-15	7.21485e-14	Hypermethylated	-1.78225	6.12165e-11	3.47997e-10
SYT9	cg02269161	Promoter	ENSR00000036350	TSS200	TSS200;5'UTR	11	1	0.153279	0.477901	0.324622	3.37579e-12	6.16936e-11	Hypermethylated	-3.09556	1.14235e-26	5.30809e-25	0.493118	0.339838	2.55868e-16	5.42794e-15	Hypermethylated	-2.82337	7.49988e-32	5.13435e-30	0.502896	0.349617	3.27638e-15	4.96663e-14	Hypermethylated	-2.49328	7.92984e-27	5.55846e-25	0.499511	0.346231	3.39765e-15	7.21485e-14	Hypermethylated	-1.78225	6.12165e-11	3.47997e-10
SYT9	cg03226737	Promoter	ENSR00001766092	TSS200	TSS200;5'UTR	11	1	0.0810246	0.529798	0.448773	1.54121e-13	4.29821e-12	Hypermethylated	-3.09556	1.14235e-26	5.30809e-25	0.544567	0.463543	8.0085e-15	1.20759e-13	Hypermethylated	-2.82337	7.49988e-32	5.13435e-30	0.543702	0.462678	4.39425e-14	5.42437e-13	Hypermethylated	-2.49328	7.92984e-27	5.55846e-25	0.549332	0.468307	1.09431e-15	2.64479e-14	Hypermethylated	-1.78225	6.12165e-11	3.47997e-10
SYT9	cg08185661	Promoter	ENSR00001766092	1stExon	1stExon;5'UTR	11	1	0.155264	0.495417	0.340153	2.00957e-14	7.88827e-13	Hypermethylated	-3.09556	1.14235e-26	5.30809e-25	0.500832	0.345568	4.99489e-17	1.29176e-15	Hypermethylated	-2.82337	7.49988e-32	5.13435e-30	0.521917	0.366653	1.20847e-17	3.1924e-16	Hypermethylated	-2.49328	7.92984e-27	5.55846e-25	0.509072	0.353808	2.07479e-18	1.41541e-16	Hypermethylated	-1.78225	6.12165e-11	3.47997e-10
SYT9	cg14243481	Promoter	ENSR00001766092	TSS1500	TSS1500;5'UTR	11	1	0.126527	0.497094	0.370567	4.2994e-14	1.47963e-12	Hypermethylated	-3.09556	1.14235e-26	5.30809e-25	0.526586	0.400059	1.76579e-18	7.67131e-17	Hypermethylated	-2.82337	7.49988e-32	5.13435e-30	0.529174	0.402647	5.7263e-17	1.27068e-15	Hypermethylated	-2.49328	7.92984e-27	5.55846e-25	0.547339	0.420812	3.21424e-18	1.98219e-16	Hypermethylated	-1.78225	6.12165e-11	3.47997e-10
SYT9	cg16437728	Promoter	ENSR00001766092	TSS200	TSS200;5'UTR	11	1	0.0850047	0.55307	0.468065	1.8208e-13	4.91952e-12	Hypermethylated	-3.09556	1.14235e-26	5.30809e-25	0.561513	0.476508	1.31229e-14	1.89362e-13	Hypermethylated	-2.82337	7.49988e-32	5.13435e-30	0.56488	0.479875	7.75354e-14	9.17003e-13	Hypermethylated	-2.49328	7.92984e-27	5.55846e-25	0.572479	0.487475	1.14242e-14	2.12943e-13	Hypermethylated	-1.78225	6.12165e-11	3.47997e-10
SYT9	cg22723056	Promoter	ENSR00001766092	1stExon;5'UTR	1stExon;5'UTR	11	1	0.0333472	0.422266	0.388919	5.00003e-14	1.67485e-12	Hypermethylated	-3.09556	1.14235e-26	5.30809e-25	0.446041	0.412694	1.75152e-16	3.88195e-15	Hypermethylated	-2.82337	7.49988e-32	5.13435e-30	0.472779	0.439432	6.86174e-17	1.49513e-15	Hypermethylated	-2.49328	7.92984e-27	5.55846e-25	0.453595	0.420247	3.35351e-17	1.32908e-15	Hypermethylated	-1.78225	6.12165e-11	3.47997e-10
SYT9	cg22723056	Promoter	ENSR00000036350	1stExon;5'UTR	1stExon;5'UTR	11	1	0.0333472	0.422266	0.388919	5.00003e-14	1.67485e-12	Hypermethylated	-3.09556	1.14235e-26	5.30809e-25	0.446041	0.412694	1.75152e-16	3.88195e-15	Hypermethylated	-2.82337	7.49988e-32	5.13435e-30	0.472779	0.439432	6.86174e-17	1.49513e-15	Hypermethylated	-2.49328	7.92984e-27	5.55846e-25	0.453595	0.420247	3.35351e-17	1.32908e-15	Hypermethylated	-1.78225	6.12165e-11	3.47997e-10
SYT9	cg24678137	Promoter	ENSR00001766092	Body	5'UTR	11	1	0.106805	0.496047	0.389242	1.40457e-14	5.88378e-13	Hypermethylated	-3.09556	1.14235e-26	5.30809e-25	0.510239	0.403434	1.17775e-18	5.54866e-17	Hypermethylated	-2.82337	7.49988e-32	5.13435e-30	0.539909	0.433104	3.65551e-19	1.58678e-17	Hypermethylated	-2.49328	7.92984e-27	5.55846e-25	0.550791	0.443986	7.01283e-19	6.44579e-17	Hypermethylated	-1.78225	6.12165e-11	3.47997e-10
SYT9	cg26945996	Promoter	ENSR00001766092	TSS1500	TSS1500;5'UTR	11	1	0.0845817	0.497945	0.413364	4.38096e-13	1.03956e-11	Hypermethylated	-3.09556	1.14235e-26	5.30809e-25	0.527129	0.442547	1.0094e-17	3.26505e-16	Hypermethylated	-2.82337	7.49988e-32	5.13435e-30	0.541407	0.456825	4.08601e-16	7.47552e-15	Hypermethylated	-2.49328	7.92984e-27	5.55846e-25	0.544146	0.459565	1.84054e-18	1.29376e-16	Hypermethylated	-1.78225	6.12165e-11	3.47997e-10
TEPP	cg04462627	Promoter	ENSR00000086526	Body	5'UTR	16	1	0.150209	0.546383	0.396174	2.77845e-09	2.53056e-08	Hypermethylated	-1.88682	1.10392e-06	3.53404e-06	0.598835	0.448627	1.63453e-16	3.64899e-15	Hypermethylated	-1.40408	1.17695e-05	2.95188e-05	0.632787	0.482579	1.91872e-18	6.42593e-17	Hypermethylated	-1.19238	0.000204978	0.000451163	0.585717	0.435508	7.09208e-16	1.80137e-14	Hypermethylated	-1.41035	1.80474e-05	4.71772e-05
TEPP	cg04462627	Promoter	ENSR00001801872	Body	5'UTR	16	1	0.150209	0.546383	0.396174	2.77845e-09	2.53056e-08	Hypermethylated	-1.88682	1.10392e-06	3.53404e-06	0.598835	0.448627	1.63453e-16	3.64899e-15	Hypermethylated	-1.40408	1.17695e-05	2.95188e-05	0.632787	0.482579	1.91872e-18	6.42593e-17	Hypermethylated	-1.19238	0.000204978	0.000451163	0.585717	0.435508	7.09208e-16	1.80137e-14	Hypermethylated	-1.41035	1.80474e-05	4.71772e-05
TGFBI	cg09096234	Promoter	ENSR00001290919	Body	5'UTR	5	1	0.884787	0.564568	-0.320219	6.75467e-14	2.1415e-12	Hypomethylated	1.66481	1.41311e-10	7.70304e-10	0.513475	-0.371313	5.07013e-16	1.00183e-14	Hypomethylated	2.2885	1.48053e-21	2.64202e-20	0.48194	-0.402848	1.05102e-18	3.85718e-17	Hypomethylated	2.19908	2.89401e-20	6.33357e-19	0.57519	-0.309598	8.70042e-12	9.3251e-11	Hypomethylated	1.98763	2.09897e-17	3.49894e-16
TGFBI	cg21583694	Promoter	ENSR00000187282	Body	5'UTR	5	1	0.804331	0.414464	-0.389867	5.98634e-16	5.40176e-14	Hypomethylated	1.66481	1.41311e-10	7.70304e-10	0.391621	-0.41271	8.53048e-20	7.48133e-18	Hypomethylated	2.2885	1.48053e-21	2.64202e-20	0.375501	-0.42883	3.77514e-19	1.62692e-17	Hypomethylated	2.19908	2.89401e-20	6.33357e-19	0.448877	-0.355454	1.41163e-14	2.57954e-13	Hypomethylated	1.98763	2.09897e-17	3.49894e-16
TGFBI	cg21583694	Promoter	ENSR00001290919	Body	5'UTR	5	1	0.804331	0.414464	-0.389867	5.98634e-16	5.40176e-14	Hypomethylated	1.66481	1.41311e-10	7.70304e-10	0.391621	-0.41271	8.53048e-20	7.48133e-18	Hypomethylated	2.2885	1.48053e-21	2.64202e-20	0.375501	-0.42883	3.77514e-19	1.62692e-17	Hypomethylated	2.19908	2.89401e-20	6.33357e-19	0.448877	-0.355454	1.41163e-14	2.57954e-13	Hypomethylated	1.98763	2.09897e-17	3.49894e-16
TLL1	cg10756127	Promoter	ENSR00001253709	Body		4	1	0.0621682	0.450421	0.388253	3.7001e-08	2.6822e-07	Hypermethylated	-2.69595	2.80153e-25	1.09095e-23	0.507606	0.445438	6.65275e-16	1.27411e-14	Hypermethylated	-1.96666	7.04172e-14	4.70679e-13	0.512444	0.450276	2.17667e-18	7.17024e-17	Hypermethylated	-1.80177	2.86321e-14	2.45343e-13	0.569547	0.507379	3.08915e-18	1.92126e-16	Hypermethylated	-1.20667	9.50462e-06	2.57776e-05
TLL1	cg12836011	Promoter	ENSR00000175799	Body		4	1	0.15254	0.513786	0.361245	6.14111e-13	1.39102e-11	Hypermethylated	-2.69595	2.80153e-25	1.09095e-23	0.534459	0.381919	9.06226e-18	2.98066e-16	Hypermethylated	-1.96666	7.04172e-14	4.70679e-13	0.536087	0.383547	3.27517e-18	1.02379e-16	Hypermethylated	-1.80177	2.86321e-14	2.45343e-13	0.52359	0.37105	3.08915e-18	1.92126e-16	Hypermethylated	-1.20667	9.50462e-06	2.57776e-05
TLL1	cg12836011	Promoter	ENSR00001253709	Body		4	1	0.15254	0.513786	0.361245	6.14111e-13	1.39102e-11	Hypermethylated	-2.69595	2.80153e-25	1.09095e-23	0.534459	0.381919	9.06226e-18	2.98066e-16	Hypermethylated	-1.96666	7.04172e-14	4.70679e-13	0.536087	0.383547	3.27517e-18	1.02379e-16	Hypermethylated	-1.80177	2.86321e-14	2.45343e-13	0.52359	0.37105	3.08915e-18	1.92126e-16	Hypermethylated	-1.20667	9.50462e-06	2.57776e-05
TLL1	cg15540138	Promoter	ENSR00001253709	Body		4	1	0.109265	0.523159	0.413894	7.7539e-12	1.28296e-10	Hypermethylated	-2.69595	2.80153e-25	1.09095e-23	0.559338	0.450072	6.61352e-17	1.64405e-15	Hypermethylated	-1.96666	7.04172e-14	4.70679e-13	0.575637	0.466372	1.10066e-19	5.93359e-18	Hypermethylated	-1.80177	2.86321e-14	2.45343e-13	0.568283	0.459018	3.22688e-17	1.28811e-15	Hypermethylated	-1.20667	9.50462e-06	2.57776e-05
TLL1	cg18007463	Promoter	ENSR00001253709	Body		4	1	0.181676	0.488037	0.306361	8.28707e-11	1.05612e-09	Hypermethylated	-2.69595	2.80153e-25	1.09095e-23	0.535711	0.354035	2.55868e-16	5.42794e-15	Hypermethylated	-1.96666	7.04172e-14	4.70679e-13	0.540588	0.358912	1.24629e-17	3.28092e-16	Hypermethylated	-1.80177	2.86321e-14	2.45343e-13	0.538079	0.356403	4.90051e-16	1.30114e-14	Hypermethylated	-1.20667	9.50462e-06	2.57776e-05
TLL1	cg19898128	Promoter	ENSR00001253709	1stExon;5'UTR	1stExon;5'UTR	4	1	0.0373855	0.481212	0.443827	1.39796e-09	1.35312e-08	Hypermethylated	-2.69595	2.80153e-25	1.09095e-23	0.510722	0.473336	9.01925e-16	1.67068e-14	Hypermethylated	-1.96666	7.04172e-14	4.70679e-13	0.469411	0.432026	3.24389e-11	2.52472e-10	Hypermethylated	-1.80177	2.86321e-14	2.45343e-13	0.544041	0.506655	1.65878e-16	5.09714e-15	Hypermethylated	-1.20667	9.50462e-06	2.57776e-05
TLL1	cg19898128	Promoter	ENSR00000175799	1stExon;5'UTR	1stExon;5'UTR	4	1	0.0373855	0.481212	0.443827	1.39796e-09	1.35312e-08	Hypermethylated	-2.69595	2.80153e-25	1.09095e-23	0.510722	0.473336	9.01925e-16	1.67068e-14	Hypermethylated	-1.96666	7.04172e-14	4.70679e-13	0.469411	0.432026	3.24389e-11	2.52472e-10	Hypermethylated	-1.80177	2.86321e-14	2.45343e-13	0.544041	0.506655	1.65878e-16	5.09714e-15	Hypermethylated	-1.20667	9.50462e-06	2.57776e-05
TLL1	cg20214477	Promoter	ENSR00001253709	Body		4	1	0.144168	0.517156	0.372988	2.19957e-11	3.23474e-10	Hypermethylated	-2.69595	2.80153e-25	1.09095e-23	0.581457	0.437289	3.32499e-19	2.03334e-17	Hypermethylated	-1.96666	7.04172e-14	4.70679e-13	0.573616	0.429448	3.37944e-18	1.05207e-16	Hypermethylated	-1.80177	2.86321e-14	2.45343e-13	0.56677	0.422602	1.27591e-15	3.01861e-14	Hypermethylated	-1.20667	9.50462e-06	2.57776e-05
TLL1	cg20214477	Promoter	ENSR00000175799	Body		4	1	0.144168	0.517156	0.372988	2.19957e-11	3.23474e-10	Hypermethylated	-2.69595	2.80153e-25	1.09095e-23	0.581457	0.437289	3.32499e-19	2.03334e-17	Hypermethylated	-1.96666	7.04172e-14	4.70679e-13	0.573616	0.429448	3.37944e-18	1.05207e-16	Hypermethylated	-1.80177	2.86321e-14	2.45343e-13	0.56677	0.422602	1.27591e-15	3.01861e-14	Hypermethylated	-1.20667	9.50462e-06	2.57776e-05
TLL1	cg21493633	Promoter	ENSR00001253709	Body		4	1	0.12978	0.433132	0.303352	2.74316e-08	2.04156e-07	Hypermethylated	-2.69595	2.80153e-25	1.09095e-23	0.469721	0.339941	2.55868e-16	5.42794e-15	Hypermethylated	-1.96666	7.04172e-14	4.70679e-13	0.476248	0.346467	4.23163e-17	9.69624e-16	Hypermethylated	-1.80177	2.86321e-14	2.45343e-13	0.485184	0.355404	7.49133e-17	2.60041e-15	Hypermethylated	-1.20667	9.50462e-06	2.57776e-05
TLL1	cg24521633	Promoter	ENSR00000175799	1stExon;5'UTR	TSS200;5'UTR;1stExon	4	1	0.024624	0.368347	0.343723	1.28111e-07	8.37581e-07	Hypermethylated	-2.69595	2.80153e-25	1.09095e-23	0.432701	0.408077	5.19825e-14	6.6605e-13	Hypermethylated	-1.96666	7.04172e-14	4.70679e-13	0.429732	0.405108	4.99681e-11	3.77705e-10	Hypermethylated	-1.80177	2.86321e-14	2.45343e-13	0.460968	0.436344	5.68275e-16	1.48034e-14	Hypermethylated	-1.20667	9.50462e-06	2.57776e-05
TLL1	cg24521633	Promoter	ENSR00001253709	1stExon;5'UTR	TSS200;5'UTR;1stExon	4	1	0.024624	0.368347	0.343723	1.28111e-07	8.37581e-07	Hypermethylated	-2.69595	2.80153e-25	1.09095e-23	0.432701	0.408077	5.19825e-14	6.6605e-13	Hypermethylated	-1.96666	7.04172e-14	4.70679e-13	0.429732	0.405108	4.99681e-11	3.77705e-10	Hypermethylated	-1.80177	2.86321e-14	2.45343e-13	0.460968	0.436344	5.68275e-16	1.48034e-14	Hypermethylated	-1.20667	9.50462e-06	2.57776e-05
TLX2	cg05349062	Promoter Flanking Region	ENSR00001824251	5'UTR;1stExon	5'UTR;1stExon	2	1	0.130768	0.440013	0.309245	7.54915e-10	7.74391e-09	Hypermethylated	-1.33706	9.49806e-08	3.53617e-07	0.488144	0.357376	2.19814e-14	3.0371e-13	Hypermethylated	-1.5214	1.28894e-12	7.44607e-12	0.485946	0.355178	4.26712e-13	4.44863e-12	Hypermethylated	-1.30402	6.79811e-07	2.09576e-06	0.479609	0.348841	5.09024e-12	5.67784e-11	Hypermethylated	-1.58514	1.07198e-11	6.84199e-11
TLX2	cg05349062	Promoter Flanking Region	ENSR00000119178	5'UTR;1stExon	5'UTR;1stExon	2	1	0.130768	0.440013	0.309245	7.54915e-10	7.74391e-09	Hypermethylated	-1.33706	9.49806e-08	3.53617e-07	0.488144	0.357376	2.19814e-14	3.0371e-13	Hypermethylated	-1.5214	1.28894e-12	7.44607e-12	0.485946	0.355178	4.26712e-13	4.44863e-12	Hypermethylated	-1.30402	6.79811e-07	2.09576e-06	0.479609	0.348841	5.09024e-12	5.67784e-11	Hypermethylated	-1.58514	1.07198e-11	6.84199e-11
TLX2	cg07524679	Promoter Flanking Region	ENSR00000119178	Body		2	1	0.19614	0.561032	0.364892	8.26388e-16	6.76533e-14	Hypermethylated	-1.33706	9.49806e-08	3.53617e-07	0.566047	0.369907	1.82129e-19	1.29568e-17	Hypermethylated	-1.5214	1.28894e-12	7.44607e-12	0.556121	0.359981	6.86174e-17	1.49513e-15	Hypermethylated	-1.30402	6.79811e-07	2.09576e-06	0.557431	0.361291	4.06403e-17	1.55943e-15	Hypermethylated	-1.58514	1.07198e-11	6.84199e-11
TLX2	cg07524679	Promoter Flanking Region	ENSR00001824251	Body		2	1	0.19614	0.561032	0.364892	8.26388e-16	6.76533e-14	Hypermethylated	-1.33706	9.49806e-08	3.53617e-07	0.566047	0.369907	1.82129e-19	1.29568e-17	Hypermethylated	-1.5214	1.28894e-12	7.44607e-12	0.556121	0.359981	6.86174e-17	1.49513e-15	Hypermethylated	-1.30402	6.79811e-07	2.09576e-06	0.557431	0.361291	4.06403e-17	1.55943e-15	Hypermethylated	-1.58514	1.07198e-11	6.84199e-11
TLX2	cg07990546	Promoter Flanking Region	ENSR00000119178	1stExon	NA	2	1	0.145755	0.599021	0.453266	9.8999e-18	6.60206e-15	Hypermethylated	-1.33706	9.49806e-08	3.53617e-07	0.618707	0.472953	7.78312e-21	1.77218e-18	Hypermethylated	-1.5214	1.28894e-12	7.44607e-12	0.613115	0.467361	5.52685e-20	3.40951e-18	Hypermethylated	-1.30402	6.79811e-07	2.09576e-06	0.600929	0.455175	3.97314e-19	4.37214e-17	Hypermethylated	-1.58514	1.07198e-11	6.84199e-11
TLX2	cg07990546	Promoter Flanking Region	ENSR00001824251	1stExon	NA	2	1	0.145755	0.599021	0.453266	9.8999e-18	6.60206e-15	Hypermethylated	-1.33706	9.49806e-08	3.53617e-07	0.618707	0.472953	7.78312e-21	1.77218e-18	Hypermethylated	-1.5214	1.28894e-12	7.44607e-12	0.613115	0.467361	5.52685e-20	3.40951e-18	Hypermethylated	-1.30402	6.79811e-07	2.09576e-06	0.600929	0.455175	3.97314e-19	4.37214e-17	Hypermethylated	-1.58514	1.07198e-11	6.84199e-11
TLX2	cg19656282	Promoter Flanking Region	ENSR00001824251	Body		2	1	0.139601	0.569253	0.429653	1.74695e-17	7.78569e-15	Hypermethylated	-1.33706	9.49806e-08	3.53617e-07	0.580634	0.441033	1.21364e-21	9.24016e-19	Hypermethylated	-1.5214	1.28894e-12	7.44607e-12	0.54733	0.407729	2.01231e-16	3.9383e-15	Hypermethylated	-1.30402	6.79811e-07	2.09576e-06	0.568525	0.428924	1.61408e-19	2.40272e-17	Hypermethylated	-1.58514	1.07198e-11	6.84199e-11
TLX2	cg19656282	Promoter Flanking Region	ENSR00000119178	Body		2	1	0.139601	0.569253	0.429653	1.74695e-17	7.78569e-15	Hypermethylated	-1.33706	9.49806e-08	3.53617e-07	0.580634	0.441033	1.21364e-21	9.24016e-19	Hypermethylated	-1.5214	1.28894e-12	7.44607e-12	0.54733	0.407729	2.01231e-16	3.9383e-15	Hypermethylated	-1.30402	6.79811e-07	2.09576e-06	0.568525	0.428924	1.61408e-19	2.40272e-17	Hypermethylated	-1.58514	1.07198e-11	6.84199e-11
TM6SF2	cg00022911	Promoter Flanking Region	ENSR00000108217	Body		19	-1	0.18513	0.534412	0.349282	1.06748e-11	1.7034e-10	Hypermethylated	-3.16891	1.02137e-17	1.51957e-16	0.586741	0.401612	1.45166e-19	1.09587e-17	Hypermethylated	-2.94169	1.74833e-23	4.09155e-22	0.585536	0.400407	2.94937e-20	2.08886e-18	Hypermethylated	-2.99274	4.06593e-30	4.85815e-28	0.584724	0.399595	7.3022e-19	6.6317e-17	Hypermethylated	-2.75423	1.46353e-24	1.07049e-22
TM6SF2	cg26802291	Promoter Flanking Region	ENSR00000108217	Body		19	-1	0.066397	0.459721	0.393324	9.31039e-12	1.50974e-10	Hypermethylated	-3.16891	1.02137e-17	1.51957e-16	0.523188	0.456791	5.19141e-20	5.34725e-18	Hypermethylated	-2.94169	1.74833e-23	4.09155e-22	0.495837	0.42944	1.8591e-18	6.26241e-17	Hypermethylated	-2.99274	4.06593e-30	4.85815e-28	0.503529	0.437131	2.43371e-19	3.11524e-17	Hypermethylated	-2.75423	1.46353e-24	1.07049e-22
TMEM108	cg02745211	Promoter	ENSR00000158571	TSS200	TSS200;TSS1500	3	1	0.257036	0.578278	0.321242	1.73342e-13	4.72677e-12	Hypermethylated	-2.02663	7.40691e-22	1.9255e-20	0.623707	0.366671	1.82129e-19	1.29568e-17	Hypermethylated	-1.72412	4.18459e-21	7.006e-20	0.634891	0.377855	5.21001e-22	1.41037e-19	Hypermethylated	-1.35537	3.912e-12	2.4755e-11	0.616293	0.359256	4.10408e-20	1.12516e-17	Hypermethylated	-1.27637	1.73604e-11	1.07039e-10
TMEM108	cg02745211	Promoter	ENSR00001374135	TSS200	TSS200;TSS1500	3	1	0.257036	0.578278	0.321242	1.73342e-13	4.72677e-12	Hypermethylated	-2.02663	7.40691e-22	1.9255e-20	0.623707	0.366671	1.82129e-19	1.29568e-17	Hypermethylated	-1.72412	4.18459e-21	7.006e-20	0.634891	0.377855	5.21001e-22	1.41037e-19	Hypermethylated	-1.35537	3.912e-12	2.4755e-11	0.616293	0.359256	4.10408e-20	1.12516e-17	Hypermethylated	-1.27637	1.73604e-11	1.07039e-10
TMEM108	cg05075118	Promoter	ENSR00000158571	TSS200	TSS1500	3	1	0.237314	0.578561	0.341248	8.11726e-12	1.33649e-10	Hypermethylated	-2.02663	7.40691e-22	1.9255e-20	0.644907	0.407594	1.90031e-18	8.12244e-17	Hypermethylated	-1.72412	4.18459e-21	7.006e-20	0.659777	0.422463	5.71838e-21	6.21406e-19	Hypermethylated	-1.35537	3.912e-12	2.4755e-11	0.612591	0.375277	5.11468e-17	1.89014e-15	Hypermethylated	-1.27637	1.73604e-11	1.07039e-10
TMEM108	cg05075118	Promoter	ENSR00001374135	TSS200	TSS1500	3	1	0.237314	0.578561	0.341248	8.11726e-12	1.33649e-10	Hypermethylated	-2.02663	7.40691e-22	1.9255e-20	0.644907	0.407594	1.90031e-18	8.12244e-17	Hypermethylated	-1.72412	4.18459e-21	7.006e-20	0.659777	0.422463	5.71838e-21	6.21406e-19	Hypermethylated	-1.35537	3.912e-12	2.4755e-11	0.612591	0.375277	5.11468e-17	1.89014e-15	Hypermethylated	-1.27637	1.73604e-11	1.07039e-10
TMEM108	cg06288251	Promoter	ENSR00001374135	TSS200	TSS200;TSS1500	3	1	0.226108	0.579724	0.353616	7.10088e-14	2.23305e-12	Hypermethylated	-2.02663	7.40691e-22	1.9255e-20	0.618993	0.392885	7.32386e-20	6.75205e-18	Hypermethylated	-1.72412	4.18459e-21	7.006e-20	0.624581	0.398474	1.41615e-21	2.48455e-19	Hypermethylated	-1.35537	3.912e-12	2.4755e-11	0.612079	0.385971	2.93506e-20	9.5941e-18	Hypermethylated	-1.27637	1.73604e-11	1.07039e-10
TMEM108	cg06288251	Promoter	ENSR00000158571	TSS200	TSS200;TSS1500	3	1	0.226108	0.579724	0.353616	7.10088e-14	2.23305e-12	Hypermethylated	-2.02663	7.40691e-22	1.9255e-20	0.618993	0.392885	7.32386e-20	6.75205e-18	Hypermethylated	-1.72412	4.18459e-21	7.006e-20	0.624581	0.398474	1.41615e-21	2.48455e-19	Hypermethylated	-1.35537	3.912e-12	2.4755e-11	0.612079	0.385971	2.93506e-20	9.5941e-18	Hypermethylated	-1.27637	1.73604e-11	1.07039e-10
TMEM108	cg08839267	Promoter	ENSR00001374135	5'UTR	5'UTR	3	1	0.211683	0.52115	0.309467	4.1041e-11	5.63874e-10	Hypermethylated	-2.02663	7.40691e-22	1.9255e-20	0.548174	0.336491	2.12338e-13	2.4322e-12	Hypermethylated	-1.72412	4.18459e-21	7.006e-20	0.537022	0.325339	2.14535e-14	2.79798e-13	Hypermethylated	-1.35537	3.912e-12	2.4755e-11	0.559726	0.348043	1.86967e-14	3.32558e-13	Hypermethylated	-1.27637	1.73604e-11	1.07039e-10
TMEM108	cg17385936	Promoter	ENSR00001374135	TSS200	TSS1500	3	1	0.207423	0.576128	0.368706	9.86198e-11	1.23465e-09	Hypermethylated	-2.02663	7.40691e-22	1.9255e-20	0.664433	0.45701	1.64069e-18	7.24406e-17	Hypermethylated	-1.72412	4.18459e-21	7.006e-20	0.679619	0.472196	1.68081e-21	2.77441e-19	Hypermethylated	-1.35537	3.912e-12	2.4755e-11	0.637598	0.430175	2.74202e-18	1.75525e-16	Hypermethylated	-1.27637	1.73604e-11	1.07039e-10
TMEM108	cg17385936	Promoter	ENSR00000158571	TSS200	TSS1500	3	1	0.207423	0.576128	0.368706	9.86198e-11	1.23465e-09	Hypermethylated	-2.02663	7.40691e-22	1.9255e-20	0.664433	0.45701	1.64069e-18	7.24406e-17	Hypermethylated	-1.72412	4.18459e-21	7.006e-20	0.679619	0.472196	1.68081e-21	2.77441e-19	Hypermethylated	-1.35537	3.912e-12	2.4755e-11	0.637598	0.430175	2.74202e-18	1.75525e-16	Hypermethylated	-1.27637	1.73604e-11	1.07039e-10
TMEM108	cg18115215	Promoter	ENSR00000158571	TSS200	TSS200;TSS1500	3	1	0.184725	0.500212	0.315487	1.81447e-14	7.24618e-13	Hypermethylated	-2.02663	7.40691e-22	1.9255e-20	0.536675	0.35195	6.78546e-20	6.41758e-18	Hypermethylated	-1.72412	4.18459e-21	7.006e-20	0.529877	0.345152	5.34461e-21	5.93315e-19	Hypermethylated	-1.35537	3.912e-12	2.4755e-11	0.521191	0.336467	1.37399e-20	7.40597e-18	Hypermethylated	-1.27637	1.73604e-11	1.07039e-10
TMEM108	cg18115215	Promoter	ENSR00001374135	TSS200	TSS200;TSS1500	3	1	0.184725	0.500212	0.315487	1.81447e-14	7.24618e-13	Hypermethylated	-2.02663	7.40691e-22	1.9255e-20	0.536675	0.35195	6.78546e-20	6.41758e-18	Hypermethylated	-1.72412	4.18459e-21	7.006e-20	0.529877	0.345152	5.34461e-21	5.93315e-19	Hypermethylated	-1.35537	3.912e-12	2.4755e-11	0.521191	0.336467	1.37399e-20	7.40597e-18	Hypermethylated	-1.27637	1.73604e-11	1.07039e-10
TMEM108	cg24198558	Promoter	ENSR00000158571	TSS200	TSS200;TSS1500	3	1	0.21306	0.526645	0.313585	3.69554e-14	1.30348e-12	Hypermethylated	-2.02663	7.40691e-22	1.9255e-20	0.571743	0.358682	6.28621e-20	6.09202e-18	Hypermethylated	-1.72412	4.18459e-21	7.006e-20	0.577691	0.36463	1.33539e-22	8.84096e-20	Hypermethylated	-1.35537	3.912e-12	2.4755e-11	0.5545	0.34144	2.48089e-20	9.07553e-18	Hypermethylated	-1.27637	1.73604e-11	1.07039e-10
TMEM108	cg24198558	Promoter	ENSR00001374135	TSS200	TSS200;TSS1500	3	1	0.21306	0.526645	0.313585	3.69554e-14	1.30348e-12	Hypermethylated	-2.02663	7.40691e-22	1.9255e-20	0.571743	0.358682	6.28621e-20	6.09202e-18	Hypermethylated	-1.72412	4.18459e-21	7.006e-20	0.577691	0.36463	1.33539e-22	8.84096e-20	Hypermethylated	-1.35537	3.912e-12	2.4755e-11	0.5545	0.34144	2.48089e-20	9.07553e-18	Hypermethylated	-1.27637	1.73604e-11	1.07039e-10
TMEM108	cg26143045	Promoter	ENSR00001374135	5'UTR	5'UTR	3	1	0.0882161	0.394577	0.306361	1.02993e-10	1.28386e-09	Hypermethylated	-2.02663	7.40691e-22	1.9255e-20	0.439193	0.350977	1.49326e-15	2.63033e-14	Hypermethylated	-1.72412	4.18459e-21	7.006e-20	0.47925	0.391034	1.57547e-19	7.93819e-18	Hypermethylated	-1.35537	3.912e-12	2.4755e-11	0.496905	0.408689	3.97314e-19	4.37214e-17	Hypermethylated	-1.27637	1.73604e-11	1.07039e-10
[truncated: 95 more rows]
