# Supplementary material for: Genes CEP55, FOXD3, FOXF2, GNAO1, GRIA4, and KCNA5 as potential diagnostic biomarkers in colorectal cancer
Source: BMC Med Genomics. 2019 Apr 15;12:54. doi: 10.1186/s12920-019-0501-z (PMC6466812; doi:10.1186/s12920-019-0501-z)
Supplement: Supplementary file 5 — Table S5. Primers used for methylation-sensitive high resolution melting experiment. (XLSX 36 kb) [file 12920_2019_501_MOESM5_ESM.xlsx]

## Sheet: GO Cellular component
#pathway ID	pathway description	observed gene count	false discovery rate	matching proteins in your network (IDs)	matching proteins in your network (labels)
GO.0005886	plasma membrane	83	3.53e-09	ENSP00000035383,ENSP00000242338,ENSP00000252321,ENSP00000252939,ENSP00000253332,ENSP00000256509,ENSP00000259254,ENSP00000260128,ENSP00000261180,ENSP00000261751,ENSP00000262462,ENSP00000262493,ENSP00000263317,ENSP00000263409,ENSP00000264047,ENSP00000264360,ENSP00000264426,ENSP00000264734,ENSP00000273430,ENSP00000274473,ENSP00000276410,ENSP00000282020,ENSP00000282499,ENSP00000283228,ENSP00000295902…	ADAM12,ADRB3,AGTR1,AKAP12,AMOTL1,ANKRD13B,ANKS1B,ANO5,BEST3,BMP2,CADM2,CALN1,CALY,CD1D,CHL1,CHRM2,CHRNA3,CHRNA6,CHRNB4,CLDN16,CLDN5,CNTFR,CNTN1,CNTN4,CPEB1,CR1,DES,FMN2,GALR1,GNAO1,GPR27,GPR88,GRIA2,GRIA4,GRID2,GRIN2A,GYPC,HPSE2,HTR1E,ITGA8,JAM2,KCNA5,KCNIP1,KIRREL3,LIFR,LRRC7,MAL,MEGF10,NBEA,NCAM1,NLGN1,NOS1,NOX4,NPY2R,NRG1,NRG3,NTNG1,PCDH10,PMEPA1,PPP1R16B,PRICKLE2,PRKCB,PTPRR,PTPRZ1,S100P,SEMA…
GO.0071944	cell periphery	83	4.02e-09	ENSP00000035383,ENSP00000242338,ENSP00000252321,ENSP00000252939,ENSP00000253332,ENSP00000256509,ENSP00000259254,ENSP00000260128,ENSP00000261180,ENSP00000261751,ENSP00000262462,ENSP00000262493,ENSP00000263317,ENSP00000263409,ENSP00000264047,ENSP00000264360,ENSP00000264426,ENSP00000264734,ENSP00000273430,ENSP00000274473,ENSP00000276410,ENSP00000282020,ENSP00000282499,ENSP00000283228,ENSP00000295902…	ADAM12,ADRB3,AGTR1,AKAP12,AMOTL1,ANKRD13B,ANKS1B,ANO5,BEST3,BMP2,CADM2,CALN1,CALY,CD1D,CHL1,CHRM2,CHRNA3,CHRNA6,CHRNB4,CLDN16,CLDN5,CNTFR,CNTN1,CNTN4,CPEB1,CR1,DES,FMN2,GALR1,GNAO1,GPR27,GPR88,GRIA2,GRIA4,GRID2,GRIN2A,GYPC,HPSE2,HTR1E,ITGA8,JAM2,KCNA5,KCNIP1,KIRREL3,LIFR,LRRC7,MAL,MEGF10,NBEA,NCAM1,NLGN1,NOS1,NOX4,NPY2R,NRG1,NRG3,NTNG1,PCDH10,PMEPA1,PPP1R16B,PRICKLE2,PRKCB,PTPRR,PTPRZ1,S100P,SEMA…
GO.0005887	integral component of plasma membrane	40	1.85e-07	ENSP00000242338,ENSP00000252321,ENSP00000252939,ENSP00000259254,ENSP00000261180,ENSP00000261751,ENSP00000263317,ENSP00000263409,ENSP00000264426,ENSP00000273430,ENSP00000273854,ENSP00000276410,ENSP00000282020,ENSP00000282499,ENSP00000298472,ENSP00000307766,ENSP00000310880,ENSP00000315602,ENSP00000319984,ENSP00000332549,ENSP00000332591,ENSP00000332931,ENSP00000341819,ENSP00000343782,ENSP00000349275…	ADRA1A,ADRB3,AGTR1,BMP2,CALY,CD1D,CHRM2,CHRNA3,CHRNA6,CHRNB4,CNTFR,CR1,EPHA5,EPHA6,GRIA2,GRIA4,GRID2,GRIN2A,GYPC,HTR1E,ITGA8,JAM2,KCNA1,KCNA5,KCNB1,KCNIP1,LIFR,MAL,NOX4,NPY2R,NRG1,NRG3,PTPRZ1,SLC16A12,SLC18A2,SLC18A3,SLC8A1,SSTR2,TRHDE,VWC2
GO.0031226	intrinsic component of plasma membrane	41	1.85e-07	ENSP00000242338,ENSP00000252321,ENSP00000252939,ENSP00000259254,ENSP00000261180,ENSP00000261751,ENSP00000263317,ENSP00000263409,ENSP00000264426,ENSP00000273430,ENSP00000273854,ENSP00000276410,ENSP00000282020,ENSP00000282499,ENSP00000298472,ENSP00000307766,ENSP00000310880,ENSP00000315602,ENSP00000319984,ENSP00000332549,ENSP00000332591,ENSP00000332931,ENSP00000341819,ENSP00000343782,ENSP00000349275…	ADRA1A,ADRB3,AGTR1,BMP2,CALY,CD1D,CHRM2,CHRNA3,CHRNA6,CHRNB4,CNTFR,CR1,EPHA5,EPHA6,GRIA2,GRIA4,GRID2,GRIN2A,GYPC,HTR1E,ITGA8,JAM2,KCNA1,KCNA5,KCNB1,KCNIP1,LIFR,MAL,NOX4,NPY2R,NRG1,NRG3,NTNG1,PTPRZ1,SLC16A12,SLC18A2,SLC18A3,SLC8A1,SSTR2,TRHDE,VWC2
GO.0044459	plasma membrane part	50	4.03e-07	ENSP00000035383,ENSP00000242338,ENSP00000252321,ENSP00000252939,ENSP00000259254,ENSP00000261180,ENSP00000261751,ENSP00000262493,ENSP00000263317,ENSP00000263409,ENSP00000264426,ENSP00000273430,ENSP00000274473,ENSP00000276410,ENSP00000282020,ENSP00000282499,ENSP00000295902,ENSP00000296370,ENSP00000298472,ENSP00000307766,ENSP00000310880,ENSP00000311837,ENSP00000315602,ENSP00000318472,ENSP00000319984…	ADRB3,AGTR1,AMOTL1,ANKS1B,BMP2,CALY,CD1D,CHRM2,CHRNA3,CHRNA6,CHRNB4,CNTFR,CPEB1,CR1,EPB41L3,EPHA6,GNAO1,GRIA2,GRIA4,GRID2,GRIN2A,GYPC,HTR1E,ITGA8,JAM2,KCNA5,KCNIP1,LIFR,LRRC7,MAL,MEGF10,NCAM1,NOS1,NOX4,NPY2R,NRG1,NRG3,NTNG1,PRICKLE2,PTPRZ1,S100P,SLC16A12,SLC18A2,SLC18A3,SLC8A1,SNTG2,SSTR2,TRHDE,TRPM8,VWC2
GO.0030425	dendrite	20	6.47e-07	ENSP00000256509,ENSP00000262493,ENSP00000264426,ENSP00000273854,ENSP00000282020,ENSP00000282499,ENSP00000307134,ENSP00000315602,ENSP00000319984,ENSP00000332549,ENSP00000332931,ENSP00000337459,ENSP00000354541,ENSP00000360806,ENSP00000367075,ENSP00000371985,ENSP00000395323,ENSP00000435466,ENSP00000449629,ENSP00000457881	ANKS1B,CHL1,CHRM2,CHRNA3,CPEB1,CTNND2,EPHA5,GNAO1,GRIA2,GRIA4,GRID2,GRIN2A,KCNA1,KCNB1,KCNIP1,KIRREL3,KLHL1,NLGN1,NOS1,SLC8A1
GO.0045202	synapse	24	6.47e-07	ENSP00000035383,ENSP00000261751,ENSP00000276410,ENSP00000282020,ENSP00000282499,ENSP00000298472,ENSP00000307134,ENSP00000315602,ENSP00000324419,ENSP00000332931,ENSP00000337459,ENSP00000341138,ENSP00000341819,ENSP00000349275,ENSP00000354541,ENSP00000358715,ENSP00000360806,ENSP00000363071,ENSP00000363229,ENSP00000367316,ENSP00000371985,ENSP00000384193,ENSP00000449629,ENSP00000457881	ANKS1B,CADM2,CHRNA3,CHRNA6,CHRNB4,CPEB1,CTNND2,DES,EPB41L3,GRIA4,GRID2,ITGA8,KCNA1,KCNB1,LRRC7,NLGN1,NOS1,NRG1,SLC18A2,SLC18A3,SLC8A1,SORCS3,SYT9,VWC2
GO.0098794	postsynapse	18	6.47e-07	ENSP00000035383,ENSP00000261751,ENSP00000264426,ENSP00000276410,ENSP00000282020,ENSP00000282499,ENSP00000307134,ENSP00000315602,ENSP00000319984,ENSP00000332931,ENSP00000337459,ENSP00000341138,ENSP00000354541,ENSP00000358715,ENSP00000360806,ENSP00000367316,ENSP00000449629,ENSP00000457881	ANKS1B,CHRM2,CHRNA3,CHRNA6,CHRNB4,CPEB1,CTNND2,EPB41L3,GRIA2,GRIA4,GRID2,ITGA8,KCNB1,LRRC7,NLGN1,NOS1,SLC8A1,SORCS3
GO.0036477	somatodendritic compartment	23	1.41e-06	ENSP00000256509,ENSP00000262493,ENSP00000264047,ENSP00000264426,ENSP00000273854,ENSP00000282020,ENSP00000282499,ENSP00000284440,ENSP00000307134,ENSP00000315602,ENSP00000319984,ENSP00000332549,ENSP00000332931,ENSP00000337459,ENSP00000354541,ENSP00000360806,ENSP00000367075,ENSP00000367316,ENSP00000371985,ENSP00000395323,ENSP00000435466,ENSP00000449629,ENSP00000457881	ANKS1B,CHL1,CHRM2,CHRNA3,CPEB1,CTNND2,EPHA5,GNAO1,GRIA2,GRIA4,GRID2,GRIN2A,ITGA8,KCNA1,KCNB1,KCNIP1,KIRREL3,KLHL1,NLGN1,NOS1,SLC5A7,SLC8A1,UCHL1
GO.0044456	synapse part	21	1.55e-06	ENSP00000035383,ENSP00000261751,ENSP00000276410,ENSP00000282020,ENSP00000282499,ENSP00000298472,ENSP00000307134,ENSP00000315602,ENSP00000319984,ENSP00000324419,ENSP00000332931,ENSP00000337459,ENSP00000341138,ENSP00000354541,ENSP00000358715,ENSP00000360806,ENSP00000363229,ENSP00000367316,ENSP00000371985,ENSP00000449629,ENSP00000457881	ANKS1B,CHRM2,CHRNA3,CHRNA6,CHRNB4,CPEB1,CTNND2,EPB41L3,GRIA4,GRID2,ITGA8,KCNA1,KCNB1,LRRC7,NLGN1,NOS1,SLC18A2,SLC18A3,SLC8A1,SORCS3,SYT9
GO.0043005	neuron projection	27	1.89e-06	ENSP00000256509,ENSP00000261751,ENSP00000262493,ENSP00000264426,ENSP00000273854,ENSP00000282020,ENSP00000282499,ENSP00000284440,ENSP00000307134,ENSP00000315602,ENSP00000319984,ENSP00000332931,ENSP00000337459,ENSP00000341138,ENSP00000349275,ENSP00000350198,ENSP00000354541,ENSP00000363229,ENSP00000367075,ENSP00000367316,ENSP00000371985,ENSP00000380602,ENSP00000384193,ENSP00000395323,ENSP00000435466…	ANKS1B,CADM2,CHL1,CHRM2,CHRNA3,CHRNB4,CNTN4,CPEB1,CTNND2,EPB41L3,EPHA5,GNAO1,GRIA2,GRIA4,GRID2,ITGA8,KCNA1,KCNIP1,KIRREL3,KLHL1,NLGN1,NOS1,NRG1,SLC18A3,SLC8A1,SSTR2,UCHL1
GO.0098802	plasma membrane receptor complex	12	2.04e-06	ENSP00000242338,ENSP00000261751,ENSP00000264426,ENSP00000276410,ENSP00000282020,ENSP00000282499,ENSP00000315602,ENSP00000332549,ENSP00000341819,ENSP00000354541,ENSP00000367316,ENSP00000368104	BMP2,CHRNA3,CHRNA6,CHRNB4,CNTFR,GRIA2,GRIA4,GRID2,GRIN2A,ITGA8,NLGN1,VWC2
GO.0098589	membrane region	30	2.47e-06	ENSP00000035383,ENSP00000242338,ENSP00000252321,ENSP00000260128,ENSP00000261751,ENSP00000263317,ENSP00000264426,ENSP00000274473,ENSP00000276410,ENSP00000282020,ENSP00000282499,ENSP00000295902,ENSP00000296370,ENSP00000297261,ENSP00000310880,ENSP00000315602,ENSP00000319984,ENSP00000323926,ENSP00000332549,ENSP00000332931,ENSP00000337459,ENSP00000341138,ENSP00000349275,ENSP00000354541,ENSP00000358708…	AMOTL1,ANKS1B,CHRM2,CHRNA3,CHRNA6,CHRNB4,CNTFR,CPEB1,EPB41L3,GRIA2,GRIA4,GRID2,GRIN2A,ITGA8,KCNA5,KCNB1,LRRC7,MAL,MEGF10,NLGN1,NOS1,NOX4,NRG1,PRICKLE2,S100P,SHH,SLC8A1,SNAP91,SULF1,TRPM8
GO.0097458	neuron part	30	4.64e-06	ENSP00000256509,ENSP00000261751,ENSP00000262493,ENSP00000264047,ENSP00000273854,ENSP00000282020,ENSP00000282499,ENSP00000284440,ENSP00000298472,ENSP00000307134,ENSP00000315602,ENSP00000319984,ENSP00000324419,ENSP00000332931,ENSP00000337459,ENSP00000341138,ENSP00000349275,ENSP00000350198,ENSP00000354541,ENSP00000358715,ENSP00000363229,ENSP00000367075,ENSP00000367316,ENSP00000371985,ENSP00000380602…	ANKS1B,CADM2,CHL1,CHRM2,CHRNA3,CHRNB4,CNTN4,CPEB1,CTNND2,EPB41L3,EPHA5,GNAO1,GRIA4,GRID2,ITGA8,KCNA1,KCNIP1,KIRREL3,KLHL1,NLGN1,NOS1,NRG1,SLC18A2,SLC18A3,SLC5A7,SLC8A1,SORCS3,SSTR2,SYT9,UCHL1
GO.0098797	plasma membrane protein complex	19	4.64e-06	ENSP00000242338,ENSP00000252321,ENSP00000261751,ENSP00000262493,ENSP00000263317,ENSP00000264426,ENSP00000276410,ENSP00000282020,ENSP00000282499,ENSP00000311837,ENSP00000315602,ENSP00000332549,ENSP00000341819,ENSP00000354541,ENSP00000360806,ENSP00000367316,ENSP00000368104,ENSP00000371985,ENSP00000395323	BMP2,CHRNA3,CHRNA6,CHRNB4,CNTFR,GNAO1,GRIA2,GRIA4,GRID2,GRIN2A,ITGA8,KCNA1,KCNA5,KCNB1,KCNIP1,NLGN1,NOX4,SNTG2,VWC2
GO.0030054	cell junction	30	4.84e-06	ENSP00000035383,ENSP00000252321,ENSP00000253332,ENSP00000254051,ENSP00000261751,ENSP00000263317,ENSP00000264426,ENSP00000264734,ENSP00000276410,ENSP00000282020,ENSP00000282499,ENSP00000307134,ENSP00000315602,ENSP00000319984,ENSP00000324419,ENSP00000332549,ENSP00000332931,ENSP00000341138,ENSP00000341819,ENSP00000354541,ENSP00000360806,ENSP00000363071,ENSP00000367316,ENSP00000371985,ENSP00000384193…	AKAP12,AMOTL1,ANKS1B,CADM2,CHRM2,CHRNA3,CHRNA6,CHRNB4,CLDN16,CLDN5,CPEB1,CTNND2,DES,EPB41L3,GRIA2,GRIA4,GRID2,GRIN2A,ITGA8,JAM2,KCNA1,KCNA5,KCNB1,LRRC7,NLGN1,NOX4,SLC8A1,SYT9,TNS4,VWC2
GO.0045211	postsynaptic membrane	13	6.07e-06	ENSP00000035383,ENSP00000261751,ENSP00000264426,ENSP00000276410,ENSP00000282020,ENSP00000282499,ENSP00000315602,ENSP00000319984,ENSP00000332549,ENSP00000354541,ENSP00000360806,ENSP00000449629,ENSP00000457881	ANKS1B,CHRM2,CHRNA3,CHRNA6,CHRNB4,CPEB1,GRIA2,GRIA4,GRID2,GRIN2A,KCNB1,LRRC7,NLGN1
GO.0098590	plasma membrane region	26	8.38e-06	ENSP00000035383,ENSP00000242338,ENSP00000252321,ENSP00000261751,ENSP00000263317,ENSP00000264426,ENSP00000274473,ENSP00000276410,ENSP00000282020,ENSP00000282499,ENSP00000295902,ENSP00000296370,ENSP00000310880,ENSP00000315602,ENSP00000319984,ENSP00000332549,ENSP00000332931,ENSP00000337459,ENSP00000341138,ENSP00000349275,ENSP00000354541,ENSP00000360806,ENSP00000367316,ENSP00000387739,ENSP00000449629…	AMOTL1,ANKS1B,CHRM2,CHRNA3,CHRNA6,CHRNB4,CNTFR,CPEB1,EPB41L3,GRIA2,GRIA4,GRID2,GRIN2A,ITGA8,KCNA5,KCNB1,LRRC7,MAL,MEGF10,NLGN1,NOS1,NOX4,NRG1,PRICKLE2,S100P,SLC8A1
GO.0097060	synaptic membrane	14	9.82e-06	ENSP00000035383,ENSP00000261751,ENSP00000264426,ENSP00000276410,ENSP00000282020,ENSP00000282499,ENSP00000315602,ENSP00000319984,ENSP00000332549,ENSP00000354541,ENSP00000360806,ENSP00000371985,ENSP00000449629,ENSP00000457881	ANKS1B,CHRM2,CHRNA3,CHRNA6,CHRNB4,CPEB1,GRIA2,GRIA4,GRID2,GRIN2A,KCNA1,KCNB1,LRRC7,NLGN1
GO.0034702	ion channel complex	14	1.19e-05	ENSP00000252321,ENSP00000261751,ENSP00000264426,ENSP00000276410,ENSP00000282020,ENSP00000282499,ENSP00000315602,ENSP00000332413,ENSP00000332549,ENSP00000341819,ENSP00000354541,ENSP00000360806,ENSP00000371985,ENSP00000395323	BEST3,CHRNA3,CHRNA6,CHRNB4,GRIA2,GRIA4,GRID2,GRIN2A,KCNA1,KCNA5,KCNB1,KCNIP1,NLGN1,VWC2
GO.0044425	membrane part	90	1.19e-05	ENSP00000035383,ENSP00000216180,ENSP00000242338,ENSP00000252321,ENSP00000252939,ENSP00000256509,ENSP00000259254,ENSP00000260128,ENSP00000261180,ENSP00000261751,ENSP00000262462,ENSP00000262493,ENSP00000263409,ENSP00000264047,ENSP00000264360,ENSP00000264426,ENSP00000264734,ENSP00000273430,ENSP00000274473,ENSP00000276410,ENSP00000280758,ENSP00000282020,ENSP00000282499,ENSP00000283228,ENSP00000284440…	ADAM12,ADRB3,AGTR1,AMOTL1,ANKS1B,ANO5,ATP6V1E2,BEST3,BMP2,BTBD11,CADM2,CALN1,CALY,CD1D,CHL1,CHRM2,CHRNA3,CHRNA6,CHRNB4,CLDN16,CLDN5,CNTFR,CNTN1,CNTN4,CPEB1,CR1,EPB41L3,EPHA6,FAM163A,FMN2,GALR1,GNAO1,GPR27,GPR88,GRIA2,GRIA4,GRID2,GRIN2A,GYPC,HTR1E,ITGA8,JAM2,KCNA5,KCNIP1,KIRREL3,LIFR,LRAT,LRFN5,LRRC3B,LRRC7,MEGF10,NCAM1,NOS1,NPY2R,NRG1,NRG3,NTNG1,PCDH10,PMEPA1,PNPLA3,PRICKLE2,PTPRR,PTPRZ1,RNF150,R…
GO.0043235	receptor complex	14	3.14e-05	ENSP00000242338,ENSP00000261751,ENSP00000263409,ENSP00000264426,ENSP00000276410,ENSP00000282020,ENSP00000282499,ENSP00000315602,ENSP00000332549,ENSP00000341819,ENSP00000343782,ENSP00000354541,ENSP00000367316,ENSP00000368104	ADRB3,BMP2,CHRNA3,CHRNA6,CHRNB4,CNTFR,GRIA2,GRIA4,GRID2,GRIN2A,ITGA8,LIFR,NLGN1,VWC2
GO.0031224	intrinsic component of membrane	80	5.67e-05	ENSP00000216180,ENSP00000242338,ENSP00000252321,ENSP00000252939,ENSP00000256509,ENSP00000259254,ENSP00000261180,ENSP00000261751,ENSP00000262462,ENSP00000263409,ENSP00000264047,ENSP00000264360,ENSP00000264426,ENSP00000264734,ENSP00000273430,ENSP00000273854,ENSP00000274473,ENSP00000276410,ENSP00000280758,ENSP00000282020,ENSP00000282499,ENSP00000283228,ENSP00000298119,ENSP00000298472,ENSP00000299727…	ADAM12,ADRA1A,ADRB3,AGTR1,ANO5,BEST3,BMP2,BTBD11,CADM2,CALN1,CALY,CD1D,CHL1,CHRM2,CHRNA3,CHRNA6,CHRNB4,CLDN16,CLDN5,CNTFR,CNTN1,CNTN4,CR1,EPHA5,EPHA6,FAM163A,GALR1,GPR27,GPR88,GRIA2,GRIA4,GRID2,GRIN2A,GYPC,HTR1E,ITGA8,JAM2,KCNA1,KCNA5,KCNB1,KCNIP1,KIRREL3,LIFR,LRAT,LRFN5,LRRC3B,MAL,MEGF10,NCAM1,NPY2R,NRG1,NRG3,NTNG1,PCDH10,PMEPA1,PNPLA3,PTPRR,PTPRZ1,RNF150,RYR3,SEMA6D,SLC16A12,SLC18A2,SLC18A3,SLC…
GO.0014069	postsynaptic density	11	7.29e-05	ENSP00000035383,ENSP00000307134,ENSP00000315602,ENSP00000332549,ENSP00000337459,ENSP00000341138,ENSP00000354541,ENSP00000358715,ENSP00000367316,ENSP00000449629,ENSP00000457881	ANKS1B,CHRNA3,CPEB1,CTNND2,EPB41L3,GRIN2A,ITGA8,LRRC7,NLGN1,NOS1,SORCS3
GO.0016021	integral component of membrane	77	0.000186	ENSP00000216180,ENSP00000242338,ENSP00000252321,ENSP00000252939,ENSP00000256509,ENSP00000259254,ENSP00000261180,ENSP00000261751,ENSP00000262462,ENSP00000263409,ENSP00000264047,ENSP00000264360,ENSP00000264426,ENSP00000264734,ENSP00000273430,ENSP00000273854,ENSP00000274473,ENSP00000276410,ENSP00000280758,ENSP00000282020,ENSP00000282499,ENSP00000283228,ENSP00000298119,ENSP00000298472,ENSP00000299727…	ADAM12,ADRA1A,ADRB3,AGTR1,ANO5,BEST3,BMP2,BTBD11,CADM2,CALN1,CALY,CD1D,CHL1,CHRM2,CHRNA3,CHRNA6,CHRNB4,CLDN16,CLDN5,CNTFR,CR1,EPHA5,EPHA6,FAM163A,GALR1,GPR27,GPR88,GRIA2,GRIA4,GRID2,GRIN2A,GYPC,HTR1E,ITGA8,JAM2,KCNA1,KCNA5,KCNB1,KCNIP1,KIRREL3,LIFR,LRAT,LRFN5,LRRC3B,MAL,MEGF10,NCAM1,NPY2R,NRG1,NRG3,PCDH10,PMEPA1,PNPLA3,PTPRR,PTPRZ1,RNF150,RYR3,SEMA6D,SLC16A12,SLC18A2,SLC18A3,SLC27A6,SLC35F1,SLC5A…
GO.0042995	cell projection	34	0.000192	ENSP00000256509,ENSP00000261751,ENSP00000262493,ENSP00000264426,ENSP00000273854,ENSP00000274473,ENSP00000282020,ENSP00000282499,ENSP00000284440,ENSP00000296370,ENSP00000299824,ENSP00000307134,ENSP00000315602,ENSP00000318884,ENSP00000319984,ENSP00000332591,ENSP00000332931,ENSP00000337459,ENSP00000341138,ENSP00000349275,ENSP00000350198,ENSP00000354541,ENSP00000358715,ENSP00000363229,ENSP00000367075…	AMOTL1,ANKS1B,CADM2,CHL1,CHRM2,CHRNA3,CHRNB4,CNTN4,CPEB1,CTNND2,EPB41L3,EPHA5,FMN2,GNAO1,GRIA2,GRIA4,GRID2,ITGA8,KCNA1,KCNIP1,KIRREL3,KLHL1,MEGF10,NLGN1,NOS1,NPY2R,NRG1,PPP1R16B,S100P,SLC18A3,SLC8A1,SORCS3,SSTR2,UCHL1
GO.0008328	ionotropic glutamate receptor complex	6	0.000267	ENSP00000264426,ENSP00000282020,ENSP00000282499,ENSP00000332549,ENSP00000341819,ENSP00000354541	GRIA2,GRIA4,GRID2,GRIN2A,NLGN1,VWC2
GO.0098805	whole membrane	36	0.000389	ENSP00000035383,ENSP00000242338,ENSP00000252321,ENSP00000260128,ENSP00000261751,ENSP00000263317,ENSP00000264426,ENSP00000274473,ENSP00000276410,ENSP00000282020,ENSP00000282499,ENSP00000295902,ENSP00000296370,ENSP00000297261,ENSP00000298472,ENSP00000310880,ENSP00000315602,ENSP00000319984,ENSP00000323926,ENSP00000324419,ENSP00000332549,ENSP00000332931,ENSP00000336591,ENSP00000337459,ENSP00000341138…	AMOTL1,ANKS1B,CD1D,CHRM2,CHRNA3,CHRNA6,CHRNB4,CNTFR,CPEB1,EPB41L3,GRIA2,GRIA4,GRID2,GRIN2A,ITGA8,KCNA5,KCNB1,LRRC7,MAL,MEGF10,NLGN1,NOS1,NOX4,NRG1,PMEPA1,PPP2R2B,PRICKLE2,S100P,SHH,SLC18A2,SLC18A3,SLC8A1,SNAP91,SULF1,SYT9,TRPM8
GO.0016020	membrane	103	0.00142	ENSP00000035383,ENSP00000216180,ENSP00000231509,ENSP00000242338,ENSP00000252321,ENSP00000252939,ENSP00000253332,ENSP00000256509,ENSP00000256935,ENSP00000259254,ENSP00000260128,ENSP00000261180,ENSP00000261751,ENSP00000262462,ENSP00000262493,ENSP00000263409,ENSP00000264047,ENSP00000264360,ENSP00000264426,ENSP00000264734,ENSP00000273430,ENSP00000274473,ENSP00000276410,ENSP00000280758,ENSP00000282020…	ADAM12,ADRB3,AGTR1,AKAP12,AMOTL1,ANKRD13B,ANKS1B,ANO5,ATP6V1E2,BAALC,BEST3,BMP2,BTBD11,CADM2,CALN1,CALY,CD1D,CEP55,CHL1,CHRM2,CHRNA3,CHRNA6,CHRNB4,CLDN16,CLDN5,CNTFR,CNTN1,CNTN4,CPEB1,CR1,DES,DOCK2,FAM163A,GALR1,GNAO1,GPR27,GPR88,GRIA2,GRIA4,GRID2,GRIN2A,GYPC,HPSE2,HTR1E,INA,IRF4,ITGA8,JAM2,KCNA5,KCNIP1,KIRREL3,LIFR,LRAT,LRFN5,LRRC3B,LRRC7,MEGF10,NBEA,NCAM1,NLGN1,NOS1,NPY2R,NR3C1,NRG1,NRG3,NTNG1,…
GO.0042383	sarcolemma	7	0.00406	ENSP00000262462,ENSP00000311837,ENSP00000332931,ENSP00000337459,ENSP00000360806,ENSP00000363071,ENSP00000369960	ADRA1A,DES,KCNB1,NOS1,SLC27A6,SLC8A1,SNTG2
GO.0098796	membrane protein complex	21	0.00442	ENSP00000242338,ENSP00000252321,ENSP00000261751,ENSP00000262493,ENSP00000263317,ENSP00000264426,ENSP00000276410,ENSP00000282020,ENSP00000282499,ENSP00000304891,ENSP00000311837,ENSP00000315602,ENSP00000332413,ENSP00000332549,ENSP00000341819,ENSP00000354541,ENSP00000360806,ENSP00000367316,ENSP00000368104,ENSP00000371985,ENSP00000395323	ATP6V1E2,BEST3,BMP2,CHRNA3,CHRNA6,CHRNB4,CNTFR,GNAO1,GRIA2,GRIA4,GRID2,GRIN2A,ITGA8,KCNA1,KCNA5,KCNB1,KCNIP1,NLGN1,NOX4,SNTG2,VWC2
GO.0030424	axon	12	0.00665	ENSP00000273854,ENSP00000284440,ENSP00000319984,ENSP00000332549,ENSP00000341138,ENSP00000349275,ENSP00000360806,ENSP00000363229,ENSP00000371985,ENSP00000380602,ENSP00000384193,ENSP00000435466	CADM2,CHRM2,CNTN4,EPB41L3,EPHA5,GRIN2A,KCNA1,KCNB1,KIRREL3,NRG1,SLC18A3,UCHL1
GO.0005578	proteinaceous extracellular matrix	11	0.0133	ENSP00000173229,ENSP00000245451,ENSP00000256509,ENSP00000257359,ENSP00000291481,ENSP00000297261,ENSP00000311905,ENSP00000341819,ENSP00000359583,ENSP00000377047,ENSP00000422554	ADAMTS12,ADAMTS8,BMP4,CHL1,HAPLN4,HPSE2,LTBP4,NTN1,PTPRZ1,SHH,VWC2
GO.0005892	acetylcholine-gated channel complex	3	0.0239	ENSP00000261751,ENSP00000276410,ENSP00000315602	CHRNA3,CHRNA6,CHRNB4
GO.0030018	Z disc	6	0.025	ENSP00000252321,ENSP00000332931,ENSP00000337459,ENSP00000363071,ENSP00000369960,ENSP00000397598	ADRA1A,DES,KCNA5,KY,NOS1,SLC8A1
GO.0031674	I band	6	0.0452	ENSP00000252321,ENSP00000332931,ENSP00000337459,ENSP00000363071,ENSP00000369960,ENSP00000397598	ADRA1A,DES,KCNA5,KY,NOS1,SLC8A1

## Sheet: GO Molecular Function
#pathway ID	pathway description	observed gene count	false discovery rate	matching proteins in your network (IDs)	matching proteins in your network (labels)
GO.0005231	excitatory extracellular ligand-gated ion channel activity	7	0.00187	ENSP00000261751,ENSP00000264426,ENSP00000276410,ENSP00000282020,ENSP00000282499,ENSP00000315602,ENSP00000332549	CHRNA3,CHRNA6,CHRNB4,GRIA2,GRIA4,GRID2,GRIN2A
GO.0004872	receptor activity	30	0.00592	ENSP00000231509,ENSP00000242152,ENSP00000242338,ENSP00000261751,ENSP00000263409,ENSP00000264426,ENSP00000273430,ENSP00000273854,ENSP00000276410,ENSP00000282020,ENSP00000282499,ENSP00000283228,ENSP00000299727,ENSP00000303149,ENSP00000307766,ENSP00000311905,ENSP00000314223,ENSP00000315602,ENSP00000319984,ENSP00000332549,ENSP00000343782,ENSP00000350198,ENSP00000354541,ENSP00000356016,ENSP00000356331…	ADRA1A,ADRB3,AGTR1,CD1D,CHRM2,CHRNA3,CHRNA6,CHRNB4,CNTFR,CR1,EPHA5,EPHA6,GALR1,GPR27,GPR88,GRIA2,GRIA4,GRID2,GRIN2A,HTR1E,LIFR,LTBP4,NLGN1,NPY,NR3C1,NR5A2,PTPRR,PTPRZ1,SORCS3,SSTR2
GO.0030594	neurotransmitter receptor activity	7	0.00592	ENSP00000261751,ENSP00000276410,ENSP00000299727,ENSP00000315602,ENSP00000319984,ENSP00000350198,ENSP00000358715	CHRM2,CHRNA3,CHRNA6,CHRNB4,GALR1,SORCS3,SSTR2
GO.0038023	signaling receptor activity	28	0.00592	ENSP00000231509,ENSP00000242152,ENSP00000242338,ENSP00000261751,ENSP00000263409,ENSP00000264426,ENSP00000273430,ENSP00000273854,ENSP00000276410,ENSP00000282020,ENSP00000282499,ENSP00000283228,ENSP00000299727,ENSP00000303149,ENSP00000307766,ENSP00000311905,ENSP00000314223,ENSP00000315602,ENSP00000319984,ENSP00000332549,ENSP00000343782,ENSP00000350198,ENSP00000356016,ENSP00000356331,ENSP00000358715…	ADRA1A,ADRB3,AGTR1,CHRM2,CHRNA3,CHRNA6,CHRNB4,CNTFR,CR1,EPHA5,EPHA6,GALR1,GPR27,GPR88,GRIA2,GRIA4,GRID2,GRIN2A,HTR1E,LIFR,LTBP4,NPY,NR3C1,NR5A2,PTPRR,PTPRZ1,SORCS3,SSTR2
GO.0004888	transmembrane signaling receptor activity	26	0.0071	ENSP00000242152,ENSP00000242338,ENSP00000261751,ENSP00000263409,ENSP00000264426,ENSP00000273430,ENSP00000273854,ENSP00000276410,ENSP00000282020,ENSP00000282499,ENSP00000283228,ENSP00000299727,ENSP00000303149,ENSP00000307766,ENSP00000311905,ENSP00000314223,ENSP00000315602,ENSP00000319984,ENSP00000332549,ENSP00000343782,ENSP00000350198,ENSP00000356016,ENSP00000358715,ENSP00000369960,ENSP00000374323…	ADRA1A,ADRB3,AGTR1,CHRM2,CHRNA3,CHRNA6,CHRNB4,CNTFR,CR1,EPHA5,EPHA6,GALR1,GPR27,GPR88,GRIA2,GRIA4,GRID2,GRIN2A,HTR1E,LIFR,LTBP4,NPY,PTPRR,PTPRZ1,SORCS3,SSTR2
GO.0005102	receptor binding	25	0.00989	ENSP00000242152,ENSP00000242208,ENSP00000242338,ENSP00000245451,ENSP00000247005,ENSP00000256935,ENSP00000257359,ENSP00000262493,ENSP00000263409,ENSP00000273430,ENSP00000284440,ENSP00000296871,ENSP00000297261,ENSP00000305355,ENSP00000311837,ENSP00000311905,ENSP00000349275,ENSP00000354541,ENSP00000361214,ENSP00000368104,ENSP00000370812,ENSP00000409007,ENSP00000416330,ENSP00000422591,ENSP00000449629	ADAMTS8,AGTR1,ANKS1B,BMP2,BMP4,CNTFR,CSF2,DOCK2,ESM1,GDF1,GDNF,GNAO1,INHBA,LIFR,LTBP4,NLGN1,NPY,NRG1,NRG3,PRKCB,SHH,SLIT2,SNTG2,TGFBI,UCHL1
GO.0015464	acetylcholine receptor activity	4	0.00989	ENSP00000261751,ENSP00000276410,ENSP00000315602,ENSP00000319984	CHRM2,CHRNA3,CHRNA6,CHRNB4
GO.0004970	ionotropic glutamate receptor activity	4	0.0114	ENSP00000264426,ENSP00000282020,ENSP00000282499,ENSP00000332549	GRIA2,GRIA4,GRID2,GRIN2A
GO.0005234	extracellular-glutamate-gated ion channel activity	4	0.0114	ENSP00000264426,ENSP00000282020,ENSP00000282499,ENSP00000332549	GRIA2,GRIA4,GRID2,GRIN2A
GO.0004871	signal transducer activity	30	0.0136	ENSP00000231509,ENSP00000242152,ENSP00000242338,ENSP00000261751,ENSP00000262493,ENSP00000263409,ENSP00000264426,ENSP00000273430,ENSP00000273854,ENSP00000276410,ENSP00000282020,ENSP00000282499,ENSP00000283228,ENSP00000299727,ENSP00000303149,ENSP00000307766,ENSP00000311905,ENSP00000314223,ENSP00000315602,ENSP00000319984,ENSP00000332549,ENSP00000343782,ENSP00000348460,ENSP00000350198,ENSP00000356016…	ADRA1A,ADRB3,AGTR1,CHRM2,CHRNA3,CHRNA6,CHRNB4,CNTFR,CR1,EPHA5,EPHA6,GALR1,GNAO1,GPR27,GPR88,GRIA2,GRIA4,GRID2,GRIN2A,HTR1E,LIFR,LTBP4,NPAS3,NPY,NR3C1,NR5A2,PTPRR,PTPRZ1,SORCS3,SSTR2
GO.0022857	transmembrane transporter activity	21	0.0136	ENSP00000252321,ENSP00000257359,ENSP00000261751,ENSP00000264047,ENSP00000264426,ENSP00000264734,ENSP00000276410,ENSP00000282020,ENSP00000282499,ENSP00000298472,ENSP00000304891,ENSP00000310880,ENSP00000315371,ENSP00000315602,ENSP00000323926,ENSP00000332413,ENSP00000332931,ENSP00000360855,ENSP00000363229,ENSP00000371985,ENSP00000395323	ADAMTS8,ANO5,ATP6V1E2,BEST3,CHRNA3,CHRNA6,CHRNB4,CLDN16,GRIA2,GRIA4,GRID2,KCNA1,KCNA5,KCNIP1,MAL,SLC16A12,SLC18A2,SLC18A3,SLC5A7,SLC8A1,TRPM8
GO.0022891	substrate-specific transmembrane transporter activity	20	0.0136	ENSP00000252321,ENSP00000257359,ENSP00000261751,ENSP00000264047,ENSP00000264426,ENSP00000264734,ENSP00000276410,ENSP00000282020,ENSP00000282499,ENSP00000298472,ENSP00000304891,ENSP00000315371,ENSP00000315602,ENSP00000323926,ENSP00000332413,ENSP00000332931,ENSP00000360855,ENSP00000363229,ENSP00000371985,ENSP00000395323	ADAMTS8,ANO5,ATP6V1E2,BEST3,CHRNA3,CHRNA6,CHRNB4,CLDN16,GRIA2,GRIA4,GRID2,KCNA1,KCNA5,KCNIP1,SLC16A12,SLC18A2,SLC18A3,SLC5A7,SLC8A1,TRPM8
GO.0060089	molecular transducer activity	32	0.0147	ENSP00000231509,ENSP00000242152,ENSP00000242338,ENSP00000261751,ENSP00000262493,ENSP00000263409,ENSP00000264426,ENSP00000273430,ENSP00000273854,ENSP00000276410,ENSP00000282020,ENSP00000282499,ENSP00000283228,ENSP00000299727,ENSP00000303149,ENSP00000307766,ENSP00000311905,ENSP00000314223,ENSP00000315602,ENSP00000319984,ENSP00000332549,ENSP00000343782,ENSP00000348460,ENSP00000350198,ENSP00000354541…	ADRA1A,ADRB3,AGTR1,CD1D,CHRM2,CHRNA3,CHRNA6,CHRNB4,CNTFR,CR1,EPHA5,EPHA6,GALR1,GNAO1,GPR27,GPR88,GRIA2,GRIA4,GRID2,GRIN2A,HTR1E,LIFR,LTBP4,NLGN1,NPAS3,NPY,NR3C1,NR5A2,PTPRR,PTPRZ1,SORCS3,SSTR2
GO.0015075	ion transmembrane transporter activity	19	0.0153	ENSP00000252321,ENSP00000257359,ENSP00000261751,ENSP00000264047,ENSP00000264426,ENSP00000264734,ENSP00000276410,ENSP00000282020,ENSP00000282499,ENSP00000304891,ENSP00000315371,ENSP00000315602,ENSP00000323926,ENSP00000332413,ENSP00000332931,ENSP00000360855,ENSP00000363229,ENSP00000371985,ENSP00000395323	ADAMTS8,ANO5,ATP6V1E2,BEST3,CHRNA3,CHRNA6,CHRNB4,CLDN16,GRIA2,GRIA4,GRID2,KCNA1,KCNA5,KCNIP1,SLC16A12,SLC18A3,SLC5A7,SLC8A1,TRPM8
GO.0015267	channel activity	13	0.0176	ENSP00000252321,ENSP00000261751,ENSP00000264426,ENSP00000276410,ENSP00000282020,ENSP00000282499,ENSP00000310880,ENSP00000315371,ENSP00000315602,ENSP00000323926,ENSP00000332413,ENSP00000371985,ENSP00000395323	ANO5,BEST3,CHRNA3,CHRNA6,CHRNB4,GRIA2,GRIA4,GRID2,KCNA1,KCNA5,KCNIP1,MAL,TRPM8
GO.0005216	ion channel activity	12	0.0307	ENSP00000252321,ENSP00000261751,ENSP00000264426,ENSP00000276410,ENSP00000282020,ENSP00000282499,ENSP00000315371,ENSP00000315602,ENSP00000323926,ENSP00000332413,ENSP00000371985,ENSP00000395323	ANO5,BEST3,CHRNA3,CHRNA6,CHRNB4,GRIA2,GRIA4,GRID2,KCNA1,KCNA5,KCNIP1,TRPM8
GO.0022892	substrate-specific transporter activity	21	0.0307	ENSP00000252321,ENSP00000257359,ENSP00000261751,ENSP00000264047,ENSP00000264426,ENSP00000264734,ENSP00000276410,ENSP00000282020,ENSP00000282499,ENSP00000292896,ENSP00000298472,ENSP00000304891,ENSP00000315371,ENSP00000315602,ENSP00000323926,ENSP00000332413,ENSP00000332931,ENSP00000360855,ENSP00000363229,ENSP00000371985,ENSP00000395323	ADAMTS8,ANO5,ATP6V1E2,BEST3,CHRNA3,CHRNA6,CHRNB4,CLDN16,GRIA2,GRIA4,GRID2,HBE1,KCNA1,KCNA5,KCNIP1,SLC16A12,SLC18A2,SLC18A3,SLC5A7,SLC8A1,TRPM8
GO.0005515	protein binding	62	0.0418	ENSP00000242152,ENSP00000242208,ENSP00000242338,ENSP00000245451,ENSP00000247005,ENSP00000252321,ENSP00000252939,ENSP00000253332,ENSP00000256935,ENSP00000257359,ENSP00000259806,ENSP00000262493,ENSP00000263409,ENSP00000264734,ENSP00000273430,ENSP00000282020,ENSP00000283228,ENSP00000284440,ENSP00000295927,ENSP00000296370,ENSP00000296871,ENSP00000297261,ENSP00000305355,ENSP00000307134,ENSP00000311837…	ADAM12,ADAMTS8,ADRA1A,ADRB3,AGTR1,AKAP12,AMOTL1,ANKS1B,BMP2,BMP4,CALY,CD1D,CLDN16,CLDN5,CNTFR,CORO6,CR1,CSF2,CTNND2,DES,DMRTA1,DOCK2,EML1,ESM1,FMN2,FOXF2,GDF1,GDNF,GNAO1,GRID2,HAND2,HPSE2,INHBA,IRF4,KCNA5,KCNB1,KLHL1,LIFR,LTBP4,NCAM1,NLGN1,NOS1,NPY,NRG1,NRG3,PAX5,PMEPA1,PRKCB,PTPRR,PTX3,RALYL,RCSD1,S100P,SHH,SLC8A1,SLIT2,SNAP91,SNTG2,SSTR2,SYT9,TGFBI,UCHL1
GO.0070696	transmembrane receptor protein serine/threonine kinase binding	3	0.0418	ENSP00000242208,ENSP00000245451,ENSP00000368104	BMP2,BMP4,INHBA
GO.0004897	ciliary neurotrophic factor receptor activity	2	0.0462	ENSP00000242338,ENSP00000263409	CNTFR,LIFR

## Sheet: GO Biological Process
#pathway ID	pathway description	observed gene count	false discovery rate	matching proteins in your network (IDs)	matching proteins in your network (labels)
GO.0007610	behavior	24	5.68e-07	ENSP00000231509,ENSP00000242152,ENSP00000242338,ENSP00000256509,ENSP00000261751,ENSP00000262493,ENSP00000284440,ENSP00000298472,ENSP00000307134,ENSP00000314223,ENSP00000315602,ENSP00000319651,ENSP00000332549,ENSP00000337459,ENSP00000343782,ENSP00000348460,ENSP00000349275,ENSP00000352565,ENSP00000358715,ENSP00000367075,ENSP00000367316,ENSP00000377047,ENSP00000409007,ENSP00000435466	ADRB3,CHL1,CHRNA3,CHRNB4,CNTFR,CTNND2,DMRTA1,GDNF,GNAO1,GPR88,GRIN2A,HAND2,ITGA8,KIRREL3,KLHL1,NOS1,NPAS3,NPY,NR3C1,NRG1,PTPRZ1,SLC18A2,SORCS3,UCHL1
GO.0007267	cell-cell signaling	30	3.03e-06	ENSP00000242152,ENSP00000242208,ENSP00000245451,ENSP00000252321,ENSP00000261180,ENSP00000261751,ENSP00000264426,ENSP00000276410,ENSP00000282020,ENSP00000282499,ENSP00000298472,ENSP00000299727,ENSP00000305355,ENSP00000307766,ENSP00000311905,ENSP00000315602,ENSP00000319984,ENSP00000324419,ENSP00000337103,ENSP00000343782,ENSP00000350198,ENSP00000354541,ENSP00000358708,ENSP00000358715,ENSP00000360806…	ADRA1A,ADRB3,BMP2,BMP4,CHAT,CHRM2,CHRNA3,CHRNA6,CHRNB4,GALR1,GDNF,GRIA2,GRIA4,GRID2,HTR1E,INHBA,KCNA1,KCNA5,KCNB1,LTBP4,NLGN1,NPY,PRKCB,SLC18A2,SLC18A3,SNAP91,SORCS3,SSTR2,SYT9,TRHDE
GO.0007399	nervous system development	46	3.03e-06	ENSP00000233638,ENSP00000242152,ENSP00000242208,ENSP00000242338,ENSP00000260128,ENSP00000262493,ENSP00000263409,ENSP00000273854,ENSP00000282020,ENSP00000283228,ENSP00000284440,ENSP00000295902,ENSP00000297261,ENSP00000298231,ENSP00000307134,ENSP00000310880,ENSP00000311837,ENSP00000315602,ENSP00000318472,ENSP00000319984,ENSP00000331614,ENSP00000332549,ENSP00000332931,ENSP00000333537,ENSP00000334314…	BMP2,CHRM2,CHRNA3,CNTFR,CNTN4,CTNND2,EML1,EPB41L3,EPHA5,EPHA6,GDNF,GNAO1,GRID2,GRIN2A,HAND2,IKZF1,INA,INHBA,ITGA8,KCNA1,KIRREL3,KLHL1,LIFR,MAL,NCAM1,NLGN1,NOS1,NPY,NRG1,NTNG1,PAX5,PHOX2A,PRDM6,PRICKLE2,PTPRR,SALL2,SHH,SLC8A1,SLIT2,SNTG2,SSTR2,SULF1,TLX2,UCHL1,VWC2,ZNF536
GO.0007268	synaptic transmission	22	2.63e-05	ENSP00000242152,ENSP00000252321,ENSP00000261751,ENSP00000264426,ENSP00000276410,ENSP00000282020,ENSP00000282499,ENSP00000298472,ENSP00000299727,ENSP00000305355,ENSP00000307766,ENSP00000315602,ENSP00000319984,ENSP00000324419,ENSP00000337103,ENSP00000350198,ENSP00000354541,ENSP00000358708,ENSP00000358715,ENSP00000360806,ENSP00000363229,ENSP00000371985	CHAT,CHRM2,CHRNA3,CHRNA6,CHRNB4,GALR1,GRIA2,GRIA4,GRID2,HTR1E,KCNA1,KCNA5,KCNB1,NLGN1,NPY,PRKCB,SLC18A2,SLC18A3,SNAP91,SORCS3,SSTR2,SYT9
GO.0007417	central nervous system development	27	2.63e-05	ENSP00000242152,ENSP00000242208,ENSP00000262493,ENSP00000273854,ENSP00000282020,ENSP00000297261,ENSP00000298231,ENSP00000310880,ENSP00000311837,ENSP00000324857,ENSP00000325660,ENSP00000331614,ENSP00000332549,ENSP00000332931,ENSP00000334314,ENSP00000349275,ENSP00000350198,ENSP00000358865,ENSP00000367075,ENSP00000367316,ENSP00000368104,ENSP00000371985,ENSP00000377047,ENSP00000380602,ENSP00000385143…	BMP2,CNTN1,CNTN4,EML1,EPHA5,GNAO1,GRID2,GRIN2A,IKZF1,INA,INHBA,ITGA8,KCNA1,KIRREL3,KLHL1,MAL,NPY,NRG1,PHOX2A,PTPRZ1,SEMA6D,SHH,SLC8A1,SLIT2,SNTG2,SSTR2,UNC5D
GO.0022008	neurogenesis	34	0.000103	ENSP00000233638,ENSP00000242152,ENSP00000242208,ENSP00000245451,ENSP00000262493,ENSP00000263409,ENSP00000273854,ENSP00000282020,ENSP00000283228,ENSP00000284440,ENSP00000295902,ENSP00000298231,ENSP00000307134,ENSP00000315602,ENSP00000318472,ENSP00000324857,ENSP00000334314,ENSP00000337459,ENSP00000341138,ENSP00000341819,ENSP00000347730,ENSP00000349275,ENSP00000352565,ENSP00000354541,ENSP00000359085…	BMP2,BMP4,CHRNA3,CNTN4,CTNND2,EML1,EPB41L3,EPHA5,EPHA6,GDNF,GNAO1,GRID2,HAND2,INHBA,KCNA1,KIRREL3,KLHL1,LIFR,NCAM1,NLGN1,NOS1,NPY,NRG1,NTNG1,PHOX2A,PRDM6,PRICKLE2,PTPRR,SEMA6D,SLIT2,TLX2,UCHL1,VWC2,ZNF536
GO.0048699	generation of neurons	33	0.000103	ENSP00000233638,ENSP00000242152,ENSP00000242208,ENSP00000245451,ENSP00000262493,ENSP00000263409,ENSP00000273854,ENSP00000282020,ENSP00000283228,ENSP00000284440,ENSP00000295902,ENSP00000298231,ENSP00000307134,ENSP00000315602,ENSP00000318472,ENSP00000324857,ENSP00000334314,ENSP00000337459,ENSP00000341138,ENSP00000341819,ENSP00000347730,ENSP00000349275,ENSP00000352565,ENSP00000354541,ENSP00000359085…	BMP2,BMP4,CHRNA3,CNTN4,CTNND2,EML1,EPB41L3,EPHA5,EPHA6,GDNF,GNAO1,GRID2,HAND2,INHBA,KCNA1,KIRREL3,KLHL1,LIFR,NCAM1,NLGN1,NOS1,NPY,NRG1,NTNG1,PHOX2A,PRICKLE2,PTPRR,SEMA6D,SLIT2,TLX2,UCHL1,VWC2,ZNF536
GO.0030154	cell differentiation	55	0.000125	ENSP00000061240,ENSP00000233638,ENSP00000242152,ENSP00000242208,ENSP00000245451,ENSP00000247005,ENSP00000256935,ENSP00000259806,ENSP00000260128,ENSP00000262493,ENSP00000263317,ENSP00000263409,ENSP00000273854,ENSP00000274473,ENSP00000282020,ENSP00000283228,ENSP00000284440,ENSP00000295902,ENSP00000296871,ENSP00000297261,ENSP00000298231,ENSP00000299824,ENSP00000301653,ENSP00000307134,ENSP00000310880…	ADAM12,ADRB3,BMP2,BMP4,CD1D,CHRNA3,CNTN4,CSF2,CTNND2,DOCK2,EPB41L3,EPHA5,EPHA6,FMN2,FOXF2,FOXI2,GDF1,GNAO1,GRID2,HAND2,INA,INHBA,KCNA1,KIRREL3,KLHL1,KRT16,LIFR,MAL,MEGF10,NCAM1,NLGN1,NOS1,NOX4,NPY,NR5A2,NRG1,NTNG1,PAX5,PHOX2A,PPP1R16B,PRDM6,PRICKLE2,PTPRR,SEMA6D,SHH,SLC8A1,SLIT2,SPEG,SULF1,TGFBI,TLL1,TLX2,UCHL1,VWC2,ZNF536
GO.0031175	neuron projection development	22	0.000178	ENSP00000242152,ENSP00000262493,ENSP00000263409,ENSP00000273854,ENSP00000284440,ENSP00000295902,ENSP00000297261,ENSP00000307134,ENSP00000318472,ENSP00000324857,ENSP00000325660,ENSP00000341138,ENSP00000354541,ENSP00000359085,ENSP00000367075,ENSP00000374323,ENSP00000377047,ENSP00000380602,ENSP00000385143,ENSP00000409007,ENSP00000422591,ENSP00000435466	CNTN1,CNTN4,CTNND2,EPB41L3,EPHA5,EPHA6,GDNF,GNAO1,KIRREL3,KLHL1,LIFR,NCAM1,NLGN1,NPY,NTNG1,PRICKLE2,PTPRZ1,SEMA6D,SHH,SLIT2,UCHL1,UNC5D
GO.0030182	neuron differentiation	27	0.000185	ENSP00000242152,ENSP00000242208,ENSP00000245451,ENSP00000262493,ENSP00000263409,ENSP00000273854,ENSP00000282020,ENSP00000283228,ENSP00000284440,ENSP00000295902,ENSP00000298231,ENSP00000307134,ENSP00000318472,ENSP00000324857,ENSP00000325660,ENSP00000341138,ENSP00000349275,ENSP00000352565,ENSP00000354541,ENSP00000359085,ENSP00000367075,ENSP00000374323,ENSP00000377047,ENSP00000380602,ENSP00000409007…	BMP4,CNTN1,CNTN4,CTNND2,EPB41L3,EPHA5,EPHA6,GDNF,GNAO1,GRID2,HAND2,INHBA,KIRREL3,KLHL1,LIFR,NCAM1,NLGN1,NPY,NRG1,NTNG1,PHOX2A,PRICKLE2,PTPRR,PTPRZ1,SEMA6D,SLIT2,UCHL1
GO.0051239	regulation of multicellular organismal process	45	0.000281	ENSP00000173229,ENSP00000233638,ENSP00000242208,ENSP00000245451,ENSP00000252321,ENSP00000258729,ENSP00000260128,ENSP00000261751,ENSP00000262493,ENSP00000269503,ENSP00000273430,ENSP00000273854,ENSP00000274473,ENSP00000282020,ENSP00000283228,ENSP00000296871,ENSP00000297261,ENSP00000298231,ENSP00000299727,ENSP00000299824,ENSP00000305355,ENSP00000315602,ENSP00000319984,ENSP00000325660,ENSP00000331614…	ADAMTS12,ADRA1A,ADRB3,AGTR1,AMOTL1,BMP2,BMP4,CBLN2,CHRM2,CHRNA3,CHRNB4,CNTN1,CNTN4,CSF2,DES,EPHA5,GALR1,GNAO1,GRID2,HAND2,IGF2BP3,IKZF1,INHBA,IRF4,KCNA1,KCNA5,MEGF10,NLGN1,NOS1,NPY2R,NRG1,NTN1,PHOX2A,PPP1R16B,PRKCB,PTPRR,PTPRZ1,SHH,SLC8A1,SSTR2,SULF1,TLX2,UNC5D,VWC2,ZNF536
GO.0003156	regulation of organ formation	6	0.000316	ENSP00000245451,ENSP00000260128,ENSP00000297261,ENSP00000352565,ENSP00000368104,ENSP00000409007	BMP2,BMP4,GDNF,HAND2,SHH,SULF1
GO.0007626	locomotory behavior	12	0.000318	ENSP00000256509,ENSP00000261751,ENSP00000262493,ENSP00000284440,ENSP00000298472,ENSP00000314223,ENSP00000315602,ENSP00000332591,ENSP00000348460,ENSP00000349275,ENSP00000367075,ENSP00000409007	CHL1,CHRNA3,CHRNB4,GDNF,GNAO1,GPR88,KLHL1,NPAS3,NPY2R,NRG1,SLC18A2,UCHL1
GO.0044057	regulation of system process	17	0.000318	ENSP00000242208,ENSP00000252321,ENSP00000261751,ENSP00000262493,ENSP00000273430,ENSP00000299727,ENSP00000315602,ENSP00000319984,ENSP00000332591,ENSP00000332931,ENSP00000337459,ENSP00000349275,ENSP00000350198,ENSP00000354541,ENSP00000363071,ENSP00000369960,ENSP00000371985	ADRA1A,AGTR1,CHRM2,CHRNA3,CHRNB4,DES,GALR1,GNAO1,INHBA,KCNA1,KCNA5,NLGN1,NOS1,NPY2R,NRG1,SLC8A1,SSTR2
GO.0007420	brain development	21	0.000365	ENSP00000242152,ENSP00000242208,ENSP00000262493,ENSP00000273854,ENSP00000282020,ENSP00000298231,ENSP00000324857,ENSP00000325660,ENSP00000331614,ENSP00000332549,ENSP00000332931,ENSP00000334314,ENSP00000350198,ENSP00000358865,ENSP00000367075,ENSP00000367316,ENSP00000368104,ENSP00000371985,ENSP00000380602,ENSP00000422591,ENSP00000435466	BMP2,CNTN1,CNTN4,EML1,EPHA5,GNAO1,GRID2,GRIN2A,IKZF1,INA,INHBA,ITGA8,KCNA1,KIRREL3,KLHL1,NPY,PHOX2A,SEMA6D,SLC8A1,SLIT2,SSTR2
GO.0048468	cell development	35	0.000368	ENSP00000242152,ENSP00000242208,ENSP00000245451,ENSP00000247005,ENSP00000259806,ENSP00000260128,ENSP00000262493,ENSP00000263409,ENSP00000273854,ENSP00000274473,ENSP00000284440,ENSP00000295902,ENSP00000299824,ENSP00000307134,ENSP00000311684,ENSP00000318472,ENSP00000318884,ENSP00000324857,ENSP00000325660,ENSP00000332931,ENSP00000341138,ENSP00000349275,ENSP00000352565,ENSP00000354541,ENSP00000359085…	BMP2,BMP4,CNTN1,CNTN4,CTNND2,EPB41L3,EPHA5,EPHA6,FMN2,FOXD3,FOXF2,GDF1,GNAO1,HAND2,INHBA,ITGA8,KIRREL3,KLHL1,LIFR,MEGF10,NCAM1,NLGN1,NPY,NRG1,NTNG1,PPP1R16B,PRICKLE2,PTPRZ1,SEMA6D,SLC8A1,SLIT2,SPEG,SULF1,UCHL1,UNC5D
GO.0048666	neuron development	23	0.000589	ENSP00000242152,ENSP00000262493,ENSP00000263409,ENSP00000273854,ENSP00000284440,ENSP00000295902,ENSP00000297261,ENSP00000307134,ENSP00000318472,ENSP00000324857,ENSP00000325660,ENSP00000341138,ENSP00000352565,ENSP00000354541,ENSP00000359085,ENSP00000367075,ENSP00000374323,ENSP00000377047,ENSP00000380602,ENSP00000385143,ENSP00000409007,ENSP00000422591,ENSP00000435466	CNTN1,CNTN4,CTNND2,EPB41L3,EPHA5,EPHA6,GDNF,GNAO1,HAND2,KIRREL3,KLHL1,LIFR,NCAM1,NLGN1,NPY,NTNG1,PRICKLE2,PTPRZ1,SEMA6D,SHH,SLIT2,UCHL1,UNC5D
GO.0048869	cellular developmental process	54	0.000636	ENSP00000061240,ENSP00000233638,ENSP00000242152,ENSP00000242208,ENSP00000245451,ENSP00000247005,ENSP00000256935,ENSP00000259806,ENSP00000260128,ENSP00000262493,ENSP00000263409,ENSP00000273854,ENSP00000274473,ENSP00000282020,ENSP00000283228,ENSP00000284440,ENSP00000295902,ENSP00000296871,ENSP00000297261,ENSP00000298231,ENSP00000299824,ENSP00000301653,ENSP00000307134,ENSP00000310880,ENSP00000311684…	ADAM12,ADRB3,BMP2,BMP4,CD1D,CHRNA3,CNTN4,CSF2,CTNND2,DOCK2,EPB41L3,EPHA5,EPHA6,FMN2,FOXF2,FOXI2,GDF1,GNAO1,GRID2,HAND2,INA,INHBA,KCNA1,KIRREL3,KLHL1,KRT16,LIFR,MAL,MEGF10,NCAM1,NLGN1,NOS1,NPY,NR5A2,NRG1,NTNG1,PAX5,PHOX2A,PPP1R16B,PRDM6,PRICKLE2,PTPRR,SEMA6D,SHH,SLC8A1,SLIT2,SPEG,SULF1,TGFBI,TLL1,TLX2,UCHL1,VWC2,ZNF536
GO.0060322	head development	21	0.000866	ENSP00000242152,ENSP00000242208,ENSP00000262493,ENSP00000273854,ENSP00000282020,ENSP00000298231,ENSP00000324857,ENSP00000325660,ENSP00000331614,ENSP00000332549,ENSP00000332931,ENSP00000334314,ENSP00000350198,ENSP00000358865,ENSP00000367075,ENSP00000367316,ENSP00000368104,ENSP00000371985,ENSP00000380602,ENSP00000422591,ENSP00000435466	BMP2,CNTN1,CNTN4,EML1,EPHA5,GNAO1,GRID2,GRIN2A,IKZF1,INA,INHBA,ITGA8,KCNA1,KIRREL3,KLHL1,NPY,PHOX2A,SEMA6D,SLC8A1,SLIT2,SSTR2
GO.0007155	cell adhesion	25	0.000936	ENSP00000173229,ENSP00000256509,ENSP00000256935,ENSP00000264360,ENSP00000264734,ENSP00000274473,ENSP00000282020,ENSP00000291481,ENSP00000297261,ENSP00000318472,ENSP00000325660,ENSP00000331614,ENSP00000354541,ENSP00000357153,ENSP00000357668,ENSP00000365351,ENSP00000367316,ENSP00000370343,ENSP00000380602,ENSP00000384193,ENSP00000384554,ENSP00000416330,ENSP00000420419,ENSP00000422554,ENSP00000422591	ADAM12,ADAMTS12,CADM2,CD1D,CHL1,CLDN16,CLDN5,CNTN1,CNTN4,DOCK2,GRID2,HAPLN4,IKZF1,IRF4,ITGA8,ITGBL1,JAM2,MEGF10,NCAM1,NLGN1,NTN1,PCDH10,SHH,SLIT2,TGFBI
GO.0051481	negative regulation of cytosolic calcium ion concentration	4	0.00101	ENSP00000252321,ENSP00000332931,ENSP00000337459,ENSP00000373884	KCNA5,NOS1,RYR3,SLC8A1
GO.0006937	regulation of muscle contraction	10	0.00117	ENSP00000252321,ENSP00000261751,ENSP00000315602,ENSP00000319984,ENSP00000332591,ENSP00000332931,ENSP00000337459,ENSP00000350198,ENSP00000369960,ENSP00000371985	ADRA1A,CHRM2,CHRNA3,CHRNB4,KCNA1,KCNA5,NOS1,NPY2R,SLC8A1,SSTR2
GO.0048812	neuron projection morphogenesis	18	0.00117	ENSP00000256509,ENSP00000263409,ENSP00000273854,ENSP00000284440,ENSP00000297261,ENSP00000307134,ENSP00000318472,ENSP00000324857,ENSP00000325660,ENSP00000341138,ENSP00000359085,ENSP00000374323,ENSP00000377047,ENSP00000380602,ENSP00000385143,ENSP00000409007,ENSP00000422591,ENSP00000435466	CHL1,CNTN1,CNTN4,CTNND2,EPB41L3,EPHA5,EPHA6,GDNF,KIRREL3,LIFR,NCAM1,NTNG1,PTPRZ1,SEMA6D,SHH,SLIT2,UCHL1,UNC5D
GO.0006939	smooth muscle contraction	6	0.00174	ENSP00000260128,ENSP00000261751,ENSP00000332931,ENSP00000350198,ENSP00000369960,ENSP00000409007	ADRA1A,CHRNB4,GDNF,SLC8A1,SSTR2,SULF1
GO.0009653	anatomical structure morphogenesis	39	0.0018	ENSP00000231509,ENSP00000233638,ENSP00000242208,ENSP00000245451,ENSP00000256509,ENSP00000258729,ENSP00000263317,ENSP00000263409,ENSP00000273854,ENSP00000282020,ENSP00000284440,ENSP00000297261,ENSP00000298231,ENSP00000301653,ENSP00000318472,ENSP00000324857,ENSP00000325660,ENSP00000332591,ENSP00000332931,ENSP00000337459,ENSP00000341138,ENSP00000349275,ENSP00000350844,ENSP00000352565,ENSP00000356331…	ADAM12,BMP2,BMP4,CHL1,CNTN1,CNTN4,EPB41L3,EPHA5,EPHA6,ESM1,FOXI2,GRID2,HAND2,IGF2BP3,INHBA,KIRREL3,KRT16,LIFR,MAB21L1,NCAM1,NOS1,NOX4,NPY2R,NR3C1,NR5A2,NRG1,NRG3,NTNG1,PAX5,PHOX2A,PTPRZ1,SEMA6D,SHH,SLC8A1,SLIT2,TGFBI,TLX2,UCHL1,UNC5D
GO.0006936	muscle contraction	11	0.00193	ENSP00000260128,ENSP00000261751,ENSP00000262493,ENSP00000332931,ENSP00000337459,ENSP00000350198,ENSP00000356828,ENSP00000363071,ENSP00000369960,ENSP00000373884,ENSP00000409007	ADRA1A,CHRNB4,DES,GDNF,GNAO1,NOS1,RCSD1,RYR3,SLC8A1,SSTR2,SULF1
GO.0042692	muscle cell differentiation	12	0.00203	ENSP00000245451,ENSP00000263317,ENSP00000274473,ENSP00000284440,ENSP00000297261,ENSP00000311684,ENSP00000332931,ENSP00000337459,ENSP00000349275,ENSP00000357668,ENSP00000367316,ENSP00000368104	ADAM12,BMP2,BMP4,ITGA8,MEGF10,NOS1,NOX4,NRG1,SHH,SLC8A1,SPEG,UCHL1
GO.0048731	system development	55	0.00266	ENSP00000061240,ENSP00000231509,ENSP00000233638,ENSP00000242152,ENSP00000242208,ENSP00000245451,ENSP00000256935,ENSP00000260128,ENSP00000262493,ENSP00000263317,ENSP00000263409,ENSP00000273430,ENSP00000273854,ENSP00000274473,ENSP00000282020,ENSP00000283228,ENSP00000284440,ENSP00000295902,ENSP00000296871,ENSP00000297261,ENSP00000298231,ENSP00000301653,ENSP00000307134,ENSP00000310880,ENSP00000311257…	ADRA1A,AGTR1,BMP2,BMP4,CD1D,CHRM2,CNTN4,CSF2,CTNND2,DMRTA1,DOCK2,EPB41L3,EPHA5,EPHA6,ESM1,FOXD3,GNAO1,GRID2,GRIN2A,HAND2,INA,INHBA,KCNA1,KLHL1,KRT16,KY,LIFR,MAB21L1,MAL,MEGF10,NCAM1,NLGN1,NOS1,NOX4,NPY,NPY2R,NR3C1,NRG1,NTNG1,PHOX2A,PRDM6,PRICKLE2,PTPRR,SHH,SLC8A1,SLIT2,SNTG2,SSTR2,STOX2,SULF1,TLL1,TLX2,UCHL1,VWC2,ZNF536
GO.0060685	regulation of prostatic bud formation	3	0.00374	ENSP00000245451,ENSP00000260128,ENSP00000297261	BMP4,SHH,SULF1
GO.0071286	cellular response to magnesium ion	3	0.00374	ENSP00000332549,ENSP00000371985,ENSP00000373884	GRIN2A,KCNA1,RYR3
GO.0000902	cell morphogenesis	23	0.00416	ENSP00000245451,ENSP00000256509,ENSP00000259806,ENSP00000263317,ENSP00000263409,ENSP00000273854,ENSP00000284440,ENSP00000297261,ENSP00000307134,ENSP00000318472,ENSP00000324857,ENSP00000325660,ENSP00000341138,ENSP00000349275,ENSP00000359085,ENSP00000367316,ENSP00000368104,ENSP00000374323,ENSP00000377047,ENSP00000380602,ENSP00000385143,ENSP00000422591,ENSP00000435466	BMP2,BMP4,CHL1,CNTN1,CNTN4,CTNND2,EPB41L3,EPHA5,EPHA6,FOXF2,ITGA8,KIRREL3,LIFR,NCAM1,NOX4,NRG1,NTNG1,PTPRZ1,SEMA6D,SHH,SLIT2,UCHL1,UNC5D
GO.0032879	regulation of localization	40	0.0044	ENSP00000173229,ENSP00000242208,ENSP00000245451,ENSP00000252321,ENSP00000252939,ENSP00000256935,ENSP00000260128,ENSP00000261751,ENSP00000262493,ENSP00000263317,ENSP00000265840,ENSP00000273430,ENSP00000273854,ENSP00000276410,ENSP00000283228,ENSP00000295927,ENSP00000297261,ENSP00000299727,ENSP00000301653,ENSP00000303149,ENSP00000305355,ENSP00000315602,ENSP00000324857,ENSP00000325660,ENSP00000332413…	AGTR1,AMOTL1,BEST3,BMP2,BMP4,CALY,CHRNA3,CHRNA6,CHRNB4,CNTN1,DOCK2,ELMOD1,EPHA5,GALR1,GDNF,GNAO1,GPR27,GRIN2A,INHBA,KCNA1,KCNA5,KCNIP1,KRT16,LRAT,NLGN1,NOS1,NOX4,NPY2R,NRG1,NTN1,PRKCB,PTPRR,PTX3,SEMA6D,SHH,SLC8A1,SLIT2,SNAP91,SULF1,UNC5D
GO.0098609	cell-cell adhesion	17	0.00542	ENSP00000173229,ENSP00000256935,ENSP00000264360,ENSP00000264734,ENSP00000274473,ENSP00000282020,ENSP00000297261,ENSP00000307134,ENSP00000331614,ENSP00000354541,ENSP00000357153,ENSP00000367316,ENSP00000370343,ENSP00000380602,ENSP00000384554,ENSP00000420419,ENSP00000422591	CD1D,CLDN16,CLDN5,CNTN4,CTNND2,DOCK2,GRID2,IKZF1,IRF4,ITGA8,JAM2,MEGF10,NLGN1,NTN1,PCDH10,SHH,SLIT2
GO.0044708	single-organism behavior	14	0.00577	ENSP00000242152,ENSP00000256509,ENSP00000261751,ENSP00000284440,ENSP00000307134,ENSP00000315602,ENSP00000332549,ENSP00000332591,ENSP00000337459,ENSP00000358715,ENSP00000367075,ENSP00000367316,ENSP00000377047,ENSP00000409007	CHL1,CHRNA3,CHRNB4,CTNND2,GDNF,GRIN2A,ITGA8,KLHL1,NOS1,NPY,NPY2R,PTPRZ1,SORCS3,UCHL1
GO.0030030	cell projection organization	23	0.00749	ENSP00000242152,ENSP00000262493,ENSP00000263409,ENSP00000273854,ENSP00000284440,ENSP00000295902,ENSP00000297261,ENSP00000307134,ENSP00000318472,ENSP00000324857,ENSP00000325660,ENSP00000341138,ENSP00000354541,ENSP00000359085,ENSP00000367075,ENSP00000367316,ENSP00000374323,ENSP00000377047,ENSP00000380602,ENSP00000385143,ENSP00000409007,ENSP00000422591,ENSP00000435466	CNTN1,CNTN4,CTNND2,EPB41L3,EPHA5,EPHA6,GDNF,GNAO1,ITGA8,KIRREL3,KLHL1,LIFR,NCAM1,NLGN1,NPY,NTNG1,PRICKLE2,PTPRZ1,SEMA6D,SHH,SLIT2,UCHL1,UNC5D
GO.0001508	action potential	7	0.00848	ENSP00000252321,ENSP00000261751,ENSP00000314223,ENSP00000332549,ENSP00000332931,ENSP00000360806,ENSP00000371985	CHRNB4,GPR88,GRIN2A,KCNA1,KCNA5,KCNB1,SLC8A1
GO.0090092	regulation of transmembrane receptor protein serine/threonine kinase signaling pathway	10	0.00848	ENSP00000242208,ENSP00000245451,ENSP00000247005,ENSP00000260128,ENSP00000297261,ENSP00000311905,ENSP00000341819,ENSP00000345826,ENSP00000367316,ENSP00000368104	BMP2,BMP4,GDF1,INHBA,ITGA8,LTBP4,PMEPA1,SHH,SULF1,VWC2
GO.0000904	cell morphogenesis involved in differentiation	18	0.00872	ENSP00000245451,ENSP00000256509,ENSP00000259806,ENSP00000273854,ENSP00000284440,ENSP00000297261,ENSP00000307134,ENSP00000318472,ENSP00000324857,ENSP00000325660,ENSP00000359085,ENSP00000367316,ENSP00000368104,ENSP00000374323,ENSP00000377047,ENSP00000380602,ENSP00000385143,ENSP00000422591	BMP2,BMP4,CHL1,CNTN1,CNTN4,CTNND2,EPHA5,EPHA6,FOXF2,ITGA8,NCAM1,NTNG1,PTPRZ1,SEMA6D,SHH,SLIT2,UCHL1,UNC5D
GO.0060073	micturition	3	0.00953	ENSP00000261751,ENSP00000315602,ENSP00000369960	ADRA1A,CHRNA3,CHRNB4
GO.0045595	regulation of cell differentiation	29	0.00968	ENSP00000173229,ENSP00000233638,ENSP00000242208,ENSP00000245451,ENSP00000273430,ENSP00000273854,ENSP00000274473,ENSP00000282020,ENSP00000296871,ENSP00000297261,ENSP00000311905,ENSP00000312856,ENSP00000315602,ENSP00000325660,ENSP00000331614,ENSP00000337459,ENSP00000341819,ENSP00000347730,ENSP00000349275,ENSP00000352565,ENSP00000354541,ENSP00000360157,ENSP00000368104,ENSP00000370343,ENSP00000377047…	ADAMTS12,AGTR1,BMP2,BMP4,CHRNA3,CNTN1,CNTN4,CSF2,EPHA5,FOXD3,GRID2,HAND2,IKZF1,INHBA,IRF4,LMO3,LTBP4,MEGF10,NLGN1,NOS1,NRG1,NTN1,PRDM6,PTPRZ1,SHH,TLX2,UNC5D,VWC2,ZNF536
GO.0007215	glutamate receptor signaling pathway	5	0.0105	ENSP00000264426,ENSP00000282020,ENSP00000282499,ENSP00000332549,ENSP00000360806	GRIA2,GRIA4,GRID2,GRIN2A,KCNB1
GO.0007271	synaptic transmission, cholinergic	4	0.0105	ENSP00000261751,ENSP00000264047,ENSP00000315602,ENSP00000319984	CHRM2,CHRNA3,CHRNB4,SLC5A7
GO.0007275	multicellular organismal development	58	0.0105	ENSP00000061240,ENSP00000231509,ENSP00000233638,ENSP00000242152,ENSP00000242208,ENSP00000245451,ENSP00000256935,ENSP00000260128,ENSP00000262493,ENSP00000263317,ENSP00000263409,ENSP00000273430,ENSP00000273854,ENSP00000274473,ENSP00000274867,ENSP00000282020,ENSP00000284440,ENSP00000295902,ENSP00000296871,ENSP00000297261,ENSP00000298231,ENSP00000298472,ENSP00000301653,ENSP00000307134,ENSP00000310880…	ADRA1A,AGTR1,BMP2,BMP4,C14orf39,CD1D,CHRM2,CNTN4,CSF2,CTNND2,DAAM2,DMRTA1,DOCK2,EPB41L3,EPHA5,EPHA6,ESM1,FMN2,GNAO1,GRID2,GRIN2A,HAND2,INA,INHBA,KCNA1,KLHL1,KRT16,KY,LIFR,LTBP4,MAB21L1,MAL,MEGF10,NCAM1,NLGN1,NOS1,NOX4,NPY,NPY2R,NR3C1,NRG1,NTNG1,PHOX2A,PRDM6,PRICKLE2,SHH,SLC18A2,SLC8A1,SLIT2,SNTG2,SSTR2,STOX2,SULF1,TLL1,TLX2,UCHL1,VWC2,ZNF536
GO.0048513	organ development	43	0.0105	ENSP00000173229,ENSP00000231509,ENSP00000242152,ENSP00000242208,ENSP00000242338,ENSP00000245451,ENSP00000256935,ENSP00000260128,ENSP00000262493,ENSP00000263317,ENSP00000263409,ENSP00000273430,ENSP00000273854,ENSP00000274473,ENSP00000282020,ENSP00000296871,ENSP00000297261,ENSP00000298231,ENSP00000301653,ENSP00000311257,ENSP00000315602,ENSP00000319651,ENSP00000324857,ENSP00000325660,ENSP00000332549…	ADRA1A,AGTR1,BMP2,BMP4,CD1D,CHRNA3,CNTFR,CNTN1,CNTN4,CSF2,DMRTA1,DOCK2,EPHA5,FOXD3,GNAO1,GRID2,GRIN2A,HAND2,INA,INHBA,KCNA1,KLHL1,KRT16,KY,LIFR,MAB21L1,MEGF10,NOX4,NPY,NPY2R,NR3C1,NRG1,NTN1,PHOX2A,PTPRZ1,SALL2,SEMA6D,SHH,SLC8A1,SSTR2,STOX2,SULF1,TGFBI
GO.0051179	localization	60	0.0105	ENSP00000173229,ENSP00000242152,ENSP00000242208,ENSP00000245451,ENSP00000252321,ENSP00000252939,ENSP00000253332,ENSP00000254051,ENSP00000256509,ENSP00000257359,ENSP00000258729,ENSP00000261751,ENSP00000262462,ENSP00000264047,ENSP00000264426,ENSP00000264734,ENSP00000273430,ENSP00000274473,ENSP00000276410,ENSP00000282020,ENSP00000282499,ENSP00000284440,ENSP00000292896,ENSP00000295927,ENSP00000296370…	ADAMTS12,ADAMTS8,ADHFE1,ADRA1A,AGTR1,AKAP12,AMOTL1,ANO5,BEST3,BMP4,CALY,CEP55,CHAT,CHL1,CHRNA3,CHRNA6,CHRNB4,CLDN16,CSF2,EPB41L3,FMN2,GDNF,GRIA2,GRIA4,GRID2,HAND2,HBE1,IGF2BP3,INHBA,ITGA8,JAM2,KCNA5,KCNIP1,KIRREL3,KRT16,LTBP4,MAL,MEGF10,NBEA,NLGN1,NPY,NPY2R,NRG1,NTN1,PRKCB,PTX3,S100P,SLC16A12,SLC18A2,SLC18A3,SLC27A6,SLC35F1,SLC5A7,SLC8A1,SLIT2,SNAP91,SYT9,TNS4,UCHL1,UNC80
GO.0051960	regulation of nervous system development	18	0.0105	ENSP00000173229,ENSP00000233638,ENSP00000245451,ENSP00000269503,ENSP00000273854,ENSP00000282020,ENSP00000297261,ENSP00000315602,ENSP00000325660,ENSP00000337459,ENSP00000341819,ENSP00000347730,ENSP00000349275,ENSP00000354541,ENSP00000368104,ENSP00000377047,ENSP00000380602,ENSP00000385143	BMP2,BMP4,CBLN2,CHRNA3,CNTN1,CNTN4,EPHA5,GRID2,NLGN1,NOS1,NRG1,NTN1,PTPRZ1,SHH,TLX2,UNC5D,VWC2,ZNF536
GO.0007165	signal transduction	63	0.0118	ENSP00000231509,ENSP00000242152,ENSP00000242208,ENSP00000242338,ENSP00000245451,ENSP00000247005,ENSP00000252939,ENSP00000253332,ENSP00000256509,ENSP00000256935,ENSP00000260128,ENSP00000260283,ENSP00000261180,ENSP00000261751,ENSP00000262493,ENSP00000263409,ENSP00000264426,ENSP00000272641,ENSP00000273430,ENSP00000273854,ENSP00000276410,ENSP00000280758,ENSP00000282020,ENSP00000282499,ENSP00000283228…	ADAM12,ADRA1A,ADRB3,AGTR1,AKAP12,AMOTL1,ARHGAP20,ATP6V1E2,BMP2,BMP4,BTBD11,CALY,CHL1,CHRM2,CHRNA3,CHRNA6,CHRNB4,CNTFR,CNTN1,CR1,CTNND2,DOCK2,EIF4E3,EPHA5,FMN2,GDF1,GDNF,GNAO1,GPR27,GPR88,GRIA2,GRIA4,GRID2,GRIN2A,HTR1E,INHBA,IRF4,ITGA8,KCNA1,KCNB1,LIFR,LRAT,NCAM1,NLGN1,NOS1,NPAS3,NPY,NR3C1,NRG1,NRG3,NXPH2,PDE1C,PMEPA1,PPP2R2B,PTPRR,PTPRZ1,SHH,SLC8A1,SLIT2,SORCS3,SULF1,TRHDE,UNC5D
GO.0023051	regulation of signaling	43	0.0118	ENSP00000231509,ENSP00000242208,ENSP00000245451,ENSP00000247005,ENSP00000252321,ENSP00000260128,ENSP00000260283,ENSP00000263317,ENSP00000273854,ENSP00000283228,ENSP00000284440,ENSP00000296871,ENSP00000297261,ENSP00000299727,ENSP00000299824,ENSP00000303149,ENSP00000305355,ENSP00000310880,ENSP00000311905,ENSP00000312856,ENSP00000315602,ENSP00000324419,ENSP00000332549,ENSP00000332591,ENSP00000337459…	ADAMTS12,ADRA1A,ADRB3,ARHGAP20,BMP2,BMP4,CHRNA3,CNTN4,CSF2,EPHA5,ESM1,GALR1,GDF1,GDNF,GPR27,GRIN2A,HAND2,INHBA,IRF4,ITGA8,KCNA5,KCNB1,LMO3,LTBP4,MAL,NLGN1,NOS1,NOX4,NPY2R,NR3C1,NRG1,NRG3,PMEPA1,PPP1R16B,PRKCB,PTPRR,SHH,SLIT2,SULF1,SYT9,UCHL1,VWC2,ZNF536
GO.0044700	single organism signaling	66	0.0118	ENSP00000231509,ENSP00000242152,ENSP00000242208,ENSP00000242338,ENSP00000245451,ENSP00000247005,ENSP00000252321,ENSP00000252939,ENSP00000253332,ENSP00000256509,ENSP00000256935,ENSP00000260128,ENSP00000260283,ENSP00000261180,ENSP00000261751,ENSP00000262493,ENSP00000263409,ENSP00000264426,ENSP00000272641,ENSP00000273430,ENSP00000273854,ENSP00000276410,ENSP00000280758,ENSP00000282020,ENSP00000282499…	ADAM12,ADRA1A,ADRB3,AGTR1,AKAP12,AMOTL1,ARHGAP20,ATP6V1E2,BMP2,BMP4,BTBD11,CALY,CHAT,CHL1,CHRM2,CHRNA3,CHRNA6,CHRNB4,CNTFR,CNTN1,CR1,CTNND2,DOCK2,EIF4E3,EPHA5,FMN2,GDF1,GNAO1,GPR27,GRIA2,GRIA4,GRID2,HTR1E,INHBA,IRF4,ITGA8,KCNA1,KCNA5,KCNB1,LIFR,LRAT,NCAM1,NLGN1,NOS1,NPAS3,NPY,NR3C1,NRG1,NRG3,NXPH2,PDE1C,PMEPA1,PPP2R2B,PTPRR,PTPRZ1,SHH,SLC18A2,SLC18A3,SLC8A1,SLIT2,SNAP91,SORCS3,SULF1,SYT9,TRHDE,UN…
GO.0050793	regulation of developmental process	36	0.0118	ENSP00000173229,ENSP00000233638,ENSP00000242208,ENSP00000245451,ENSP00000260128,ENSP00000269503,ENSP00000273430,ENSP00000273854,ENSP00000274473,ENSP00000282020,ENSP00000296871,ENSP00000297261,ENSP00000299824,ENSP00000305355,ENSP00000311905,ENSP00000312856,ENSP00000315602,ENSP00000325660,ENSP00000331614,ENSP00000332931,ENSP00000337459,ENSP00000341138,ENSP00000341819,ENSP00000343782,ENSP00000347730…	ADAMTS12,ADRB3,AGTR1,BMP2,BMP4,CBLN2,CHRNA3,CNTN1,CNTN4,CSF2,EPB41L3,EPHA5,FOXD3,GRID2,HAND2,IKZF1,INHBA,IRF4,LMO3,LTBP4,MEGF10,NLGN1,NOS1,NRG1,NTN1,PPP1R16B,PRDM6,PRKCB,PTPRZ1,SHH,SLC8A1,SULF1,TLX2,UNC5D,VWC2,ZNF536
GO.0051146	striated muscle cell differentiation	9	0.0118	ENSP00000263317,ENSP00000284440,ENSP00000297261,ENSP00000311684,ENSP00000332931,ENSP00000337459,ENSP00000349275,ENSP00000357668,ENSP00000368104	ADAM12,BMP2,NOS1,NOX4,NRG1,SHH,SLC8A1,SPEG,UCHL1
GO.0051240	positive regulation of multicellular organismal process	27	0.0118	ENSP00000173229,ENSP00000242208,ENSP00000245451,ENSP00000260128,ENSP00000261751,ENSP00000269503,ENSP00000273854,ENSP00000296871,ENSP00000297261,ENSP00000299727,ENSP00000299824,ENSP00000305355,ENSP00000325660,ENSP00000331614,ENSP00000332591,ENSP00000332931,ENSP00000337459,ENSP00000341819,ENSP00000343782,ENSP00000349275,ENSP00000352565,ENSP00000354541,ENSP00000368104,ENSP00000369960,ENSP00000370343…	ADRA1A,ADRB3,AMOTL1,BMP2,BMP4,CBLN2,CHRNB4,CNTN1,CSF2,EPHA5,GALR1,HAND2,IKZF1,INHBA,IRF4,NLGN1,NOS1,NPY2R,NRG1,NTN1,PPP1R16B,PRKCB,SHH,SLC8A1,SLIT2,SULF1,VWC2
GO.0048519	negative regulation of biological process	59	0.0119	ENSP00000173229,ENSP00000231509,ENSP00000233638,ENSP00000238044,ENSP00000242208,ENSP00000242338,ENSP00000245451,ENSP00000252321,ENSP00000256509,ENSP00000257359,ENSP00000258729,ENSP00000259806,ENSP00000260128,ENSP00000262493,ENSP00000263317,ENSP00000263409,ENSP00000282020,ENSP00000283228,ENSP00000284440,ENSP00000292896,ENSP00000295927,ENSP00000296871,ENSP00000297261,ENSP00000298472,ENSP00000299727…	ADAMTS12,ADAMTS8,ADRA1A,ADRB3,BEST3,BMP2,BMP4,C2orf40,CHL1,CNTFR,CNTN4,CPEB1,CR1,CSF2,FMN2,FOXD3,FOXF2,GALR1,GDNF,GNAO1,GRID2,HAND2,HBE1,HTR1E,IGF2BP3,INHBA,IRF4,JAM2,KCNA5,KCNB1,KRT16,LIFR,LMO3,NLGN1,NOS1,NOX4,NPY2R,NR3C1,NRG1,NTN1,PAX5,PMEPA1,PPP1R16B,PRDM6,PRKCB,PTPRR,PTX3,SALL2,SEMA6D,SHH,SLC18A2,SLIT2,SPEG,SSTR2,SULF1,TGFBI,TLX2,UCHL1,VWC2
GO.0007154	cell communication	67	0.0121	ENSP00000231509,ENSP00000242152,ENSP00000242208,ENSP00000242338,ENSP00000245451,ENSP00000247005,ENSP00000252321,ENSP00000252939,ENSP00000253332,ENSP00000256509,ENSP00000256935,ENSP00000260128,ENSP00000260283,ENSP00000261180,ENSP00000261751,ENSP00000262493,ENSP00000263409,ENSP00000264426,ENSP00000272641,ENSP00000273430,ENSP00000273854,ENSP00000276410,ENSP00000280758,ENSP00000282020,ENSP00000282499…	ADAM12,ADRA1A,ADRB3,AGTR1,AKAP12,AMOTL1,ARHGAP20,ATP6V1E2,BMP2,BMP4,BTBD11,CALY,CHAT,CHL1,CHRM2,CHRNA3,CHRNA6,CHRNB4,CNTFR,CNTN1,CR1,CTNND2,DOCK2,EIF4E3,EPHA5,FMN2,GDF1,GNAO1,GPR27,GRIA2,GRIA4,GRID2,HTR1E,INHBA,IRF4,ITGA8,KCNA1,KCNA5,KCNB1,LIFR,LRAT,NCAM1,NLGN1,NOS1,NPAS3,NPY,NR3C1,NRG1,NRG3,NXPH2,PDE1C,PMEPA1,PPP2R2B,PTPRR,PTPRZ1,SHH,SLC18A2,SLC18A3,SLC8A1,SLIT2,SNAP91,SORCS3,SULF1,SYT9,TRHDE,UC…
GO.0003008	system process	31	0.0125	ENSP00000242208,ENSP00000245451,ENSP00000256509,ENSP00000260128,ENSP00000262493,ENSP00000264734,ENSP00000273430,ENSP00000282020,ENSP00000284440,ENSP00000307134,ENSP00000314223,ENSP00000315602,ENSP00000319984,ENSP00000323926,ENSP00000332549,ENSP00000332931,ENSP00000337224,ENSP00000337459,ENSP00000343782,ENSP00000348460,ENSP00000350198,ENSP00000354541,ENSP00000356828,ENSP00000358715,ENSP00000363071…	ADRB3,AGTR1,BMP4,CHL1,CHRM2,CHRNA3,CLDN16,CTNND2,DES,GDNF,GNAO1,GPR88,GRID2,GRIN2A,INHBA,ITGA8,LRAT,NLGN1,NOS1,NPAS3,PTPRZ1,RCSD1,RYR3,SLC8A1,SLIT2,SORCS3,SSTR2,SULF1,TGFBI,TRPM8,UCHL1
GO.0007188	adenylate cyclase-modulating G-protein coupled receptor signaling pathway	8	0.0151	ENSP00000262493,ENSP00000299727,ENSP00000307766,ENSP00000319984,ENSP00000332591,ENSP00000343782,ENSP00000350198,ENSP00000369960	ADRA1A,ADRB3,CHRM2,GALR1,GNAO1,HTR1E,NPY2R,SSTR2
GO.0010646	regulation of cell communication	44	0.0151	ENSP00000231509,ENSP00000242208,ENSP00000245451,ENSP00000247005,ENSP00000252321,ENSP00000260128,ENSP00000260283,ENSP00000263317,ENSP00000273854,ENSP00000283228,ENSP00000284440,ENSP00000296871,ENSP00000297261,ENSP00000299727,ENSP00000299824,ENSP00000303149,ENSP00000305355,ENSP00000310880,ENSP00000311905,ENSP00000312856,ENSP00000315602,ENSP00000324419,ENSP00000332549,ENSP00000332591,ENSP00000332931…	ADAMTS12,ADRA1A,ADRB3,ARHGAP20,BMP2,BMP4,CHRNA3,CNTN4,CSF2,EPHA5,ESM1,GALR1,GDF1,GDNF,GPR27,GRIN2A,HAND2,INHBA,IRF4,ITGA8,KCNA5,KCNB1,LMO3,LTBP4,MAL,NLGN1,NOS1,NOX4,NPY2R,NR3C1,NRG1,NRG3,PMEPA1,PPP1R16B,PRKCB,PTPRR,SHH,SLC8A1,SLIT2,SULF1,SYT9,UCHL1,VWC2,ZNF536
GO.0030534	adult behavior	8	0.0151	ENSP00000242152,ENSP00000256509,ENSP00000261751,ENSP00000284440,ENSP00000315602,ENSP00000337459,ENSP00000367075,ENSP00000409007	CHL1,CHRNA3,CHRNB4,GDNF,KLHL1,NOS1,NPY,UCHL1
GO.0035235	ionotropic glutamate receptor signaling pathway	4	0.0151	ENSP00000264426,ENSP00000282020,ENSP00000282499,ENSP00000332549	GRIA2,GRIA4,GRID2,GRIN2A
GO.0050767	regulation of neurogenesis	16	0.0151	ENSP00000173229,ENSP00000233638,ENSP00000245451,ENSP00000273854,ENSP00000282020,ENSP00000297261,ENSP00000315602,ENSP00000325660,ENSP00000337459,ENSP00000341819,ENSP00000347730,ENSP00000354541,ENSP00000368104,ENSP00000377047,ENSP00000380602,ENSP00000385143	BMP2,BMP4,CHRNA3,CNTN1,CNTN4,EPHA5,GRID2,NLGN1,NOS1,NTN1,PTPRZ1,SHH,TLX2,UNC5D,VWC2,ZNF536
GO.0061061	muscle structure development	14	0.0151	ENSP00000242338,ENSP00000245451,ENSP00000263317,ENSP00000274473,ENSP00000284440,ENSP00000297261,ENSP00000332931,ENSP00000337459,ENSP00000349275,ENSP00000350844,ENSP00000357668,ENSP00000367316,ENSP00000368104,ENSP00000397598	ADAM12,BMP2,BMP4,CNTFR,ITGA8,KY,MEGF10,NOS1,NOX4,NRG1,PAX5,SHH,SLC8A1,UCHL1
GO.0072111	cell proliferation involved in kidney development	3	0.0151	ENSP00000245451,ENSP00000297261,ENSP00000368104	BMP2,BMP4,SHH
GO.0042127	regulation of cell proliferation	28	0.0159	ENSP00000173229,ENSP00000242208,ENSP00000242338,ENSP00000245451,ENSP00000252321,ENSP00000257359,ENSP00000260128,ENSP00000263317,ENSP00000263409,ENSP00000273430,ENSP00000296871,ENSP00000297261,ENSP00000299824,ENSP00000311684,ENSP00000337459,ENSP00000349275,ENSP00000350198,ENSP00000352565,ENSP00000356331,ENSP00000357153,ENSP00000368104,ENSP00000369251,ENSP00000369960,ENSP00000370812,ENSP00000377047…	ADAMTS8,ADRA1A,AGTR1,BMP2,BMP4,CD1D,CNTFR,CSF2,ESM1,GDNF,HAND2,INHBA,KCNA5,LIFR,MAB21L1,NOS1,NOX4,NR5A2,NRG1,NTN1,PPP1R16B,PTPRZ1,SHH,SLIT2,SPEG,SSTR2,ST8SIA1,SULF1
GO.0060443	mammary gland morphogenesis	5	0.0166	ENSP00000173229,ENSP00000231509,ENSP00000245451,ENSP00000361214,ENSP00000422591	BMP4,NR3C1,NRG3,NTN1,SLIT2
GO.0003129	heart induction	2	0.0169	ENSP00000245451,ENSP00000368104	BMP2,BMP4
GO.0003130	BMP signaling pathway involved in heart induction	2	0.0169	ENSP00000245451,ENSP00000368104	BMP2,BMP4
GO.0003134	endodermal-mesodermal cell signaling involved in heart induction	2	0.0169	ENSP00000245451,ENSP00000368104	BMP2,BMP4
GO.0048667	cell morphogenesis involved in neuron differentiation	15	0.0169	ENSP00000256509,ENSP00000273854,ENSP00000284440,ENSP00000297261,ENSP00000307134,ENSP00000318472,ENSP00000324857,ENSP00000325660,ENSP00000359085,ENSP00000374323,ENSP00000377047,ENSP00000380602,ENSP00000385143,ENSP00000409007,ENSP00000422591	CHL1,CNTN1,CNTN4,CTNND2,EPHA5,EPHA6,GDNF,NCAM1,NTNG1,PTPRZ1,SEMA6D,SHH,SLIT2,UCHL1,UNC5D
GO.0050804	modulation of synaptic transmission	10	0.0171	ENSP00000261751,ENSP00000307134,ENSP00000315602,ENSP00000332549,ENSP00000332591,ENSP00000337459,ENSP00000354541,ENSP00000369960,ENSP00000380602,ENSP00000409007	ADRA1A,CHRNA3,CHRNB4,CNTN4,CTNND2,GDNF,GRIN2A,NLGN1,NOS1,NPY2R
GO.0044767	single-organism developmental process	62	0.0175	ENSP00000061240,ENSP00000231509,ENSP00000233638,ENSP00000238044,ENSP00000242152,ENSP00000242208,ENSP00000245451,ENSP00000247005,ENSP00000256935,ENSP00000260128,ENSP00000262493,ENSP00000263409,ENSP00000273430,ENSP00000273854,ENSP00000274473,ENSP00000274867,ENSP00000282020,ENSP00000284440,ENSP00000295902,ENSP00000296871,ENSP00000297261,ENSP00000298231,ENSP00000298472,ENSP00000299824,ENSP00000301653…	ADAM12,ADRA1A,ADRB3,AGTR1,BMP2,BMP4,C14orf39,C2orf40,CD1D,CHRM2,CNTN4,CSF2,DAAM2,DMRTA1,DOCK2,EPB41L3,EPHA5,EPHA6,ESM1,FMN2,FOXI2,GDF1,GNAO1,GRID2,GRIN2A,HAND2,INA,INHBA,KCNA1,KLHL1,KRT16,KY,LIFR,LTBP4,MAB21L1,MAL,MEGF10,NCAM1,NLGN1,NOS1,NPY,NPY2R,NR3C1,NRG1,NTNG1,PHOX2A,PPP1R16B,PRDM6,PRICKLE2,SHH,SLC18A2,SLC8A1,SLIT2,SNTG2,SSTR2,STOX2,SULF1,TLL1,TLX2,UCHL1,VWC2,ZNF536
GO.0048762	mesenchymal cell differentiation	7	0.0179	ENSP00000245451,ENSP00000259806,ENSP00000297261,ENSP00000349275,ENSP00000352565,ENSP00000368104,ENSP00000409007	BMP2,BMP4,FOXF2,GDNF,HAND2,NRG1,SHH
GO.0048522	positive regulation of cellular process	59	0.0182	ENSP00000173229,ENSP00000242208,ENSP00000242338,ENSP00000245451,ENSP00000247005,ENSP00000252321,ENSP00000252939,ENSP00000253332,ENSP00000256935,ENSP00000259806,ENSP00000260128,ENSP00000261751,ENSP00000263317,ENSP00000263409,ENSP00000265840,ENSP00000269503,ENSP00000273430,ENSP00000273854,ENSP00000295927,ENSP00000296871,ENSP00000297261,ENSP00000298231,ENSP00000299727,ENSP00000299824,ENSP00000303149…	ADRA1A,ADRB3,AGTR1,AKAP12,AMOTL1,BMP2,BMP4,CALY,CBLN2,CD1D,CHRNA3,CHRNB4,CNTFR,CNTN1,CR1,CSF2,DOCK2,ELMOD1,EPHA5,ESM1,FOXD3,FOXF2,GALR1,GDF1,GDNF,GPR27,GRIN2A,GUCY1A2,HAND2,IKZF1,INHBA,IRF4,ITGA8,KCNA5,KCNB1,LIFR,LMO3,MAB21L1,NLGN1,NOS1,NOX4,NPAS3,NPY2R,NR5A2,NRG1,NRG3,NTN1,PAX5,PHOX2A,PPP1R16B,PRKCB,PTX3,SEMA6D,SHH,SLC8A1,SLIT2,ST8SIA1,SULF1,SYT9
GO.0065008	regulation of biological quality	45	0.0194	ENSP00000173229,ENSP00000242208,ENSP00000245451,ENSP00000252321,ENSP00000261751,ENSP00000263317,ENSP00000264047,ENSP00000264734,ENSP00000265840,ENSP00000269503,ENSP00000273430,ENSP00000273854,ENSP00000276410,ENSP00000282020,ENSP00000292896,ENSP00000295927,ENSP00000298472,ENSP00000299727,ENSP00000301653,ENSP00000304891,ENSP00000307134,ENSP00000311905,ENSP00000314223,ENSP00000315602,ENSP00000323926…	ADRA1A,AGTR1,ATP6V1E2,BMP2,BMP4,CBLN2,CHAT,CHRNA3,CHRNA6,CHRNB4,CLDN16,CNTN4,CTNND2,ELMOD1,EPB41L3,EPHA5,GALR1,GDNF,GPR88,GRID2,GRIN2A,GUCY1A2,HBE1,IKZF1,INHBA,JAM2,KCNA1,KCNA5,KCNB1,KRT16,LRAT,LTBP4,NLGN1,NOS1,NOX4,NPY2R,NTN1,PTX3,RYR3,SLC18A2,SLC18A3,SLC5A7,SLC8A1,SYT9,TRPM8
GO.0043279	response to alkaloid	7	0.0199	ENSP00000261751,ENSP00000262493,ENSP00000315602,ENSP00000332549,ENSP00000332931,ENSP00000337459,ENSP00000373884	CHRNA3,CHRNB4,GNAO1,GRIN2A,NOS1,RYR3,SLC8A1
GO.0051705	multi-organism behavior	6	0.0199	ENSP00000231509,ENSP00000242338,ENSP00000319651,ENSP00000348460,ENSP00000352565,ENSP00000435466	CNTFR,DMRTA1,HAND2,KIRREL3,NPAS3,NR3C1
GO.0032502	developmental process	62	0.0202	ENSP00000061240,ENSP00000231509,ENSP00000233638,ENSP00000238044,ENSP00000242152,ENSP00000242208,ENSP00000245451,ENSP00000247005,ENSP00000256935,ENSP00000258729,ENSP00000260128,ENSP00000262493,ENSP00000263409,ENSP00000273430,ENSP00000273854,ENSP00000274473,ENSP00000274867,ENSP00000282020,ENSP00000284440,ENSP00000295902,ENSP00000296871,ENSP00000297261,ENSP00000298231,ENSP00000298472,ENSP00000299824…	ADAM12,ADRA1A,ADRB3,AGTR1,BMP2,BMP4,C14orf39,C2orf40,CD1D,CHRM2,CNTN4,CSF2,DAAM2,DOCK2,EPB41L3,EPHA5,EPHA6,ESM1,FMN2,FOXI2,GDF1,GNAO1,GRID2,GRIN2A,HAND2,IGF2BP3,INA,INHBA,KCNA1,KLHL1,KRT16,KY,LIFR,LTBP4,MAL,MEGF10,NCAM1,NLGN1,NOS1,NPAS3,NPY,NPY2R,NR3C1,NRG1,NTNG1,PHOX2A,PPP1R16B,PRDM6,PRICKLE2,SHH,SLC18A2,SLC8A1,SLIT2,SNTG2,SSTR2,STOX2,SULF1,TLL1,TLX2,UCHL1,VWC2,ZNF536
GO.0007171	activation of transmembrane receptor protein tyrosine kinase activity	3	0.0218	ENSP00000315602,ENSP00000349275,ENSP00000361214	CHRNA3,NRG1,NRG3
GO.0060395	SMAD protein signal transduction	5	0.0219	ENSP00000242208,ENSP00000245451,ENSP00000247005,ENSP00000280758,ENSP00000368104	BMP2,BMP4,BTBD11,GDF1,INHBA
GO.0007409	axonogenesis	14	0.022	ENSP00000256509,ENSP00000273854,ENSP00000284440,ENSP00000297261,ENSP00000318472,ENSP00000324857,ENSP00000325660,ENSP00000359085,ENSP00000374323,ENSP00000377047,ENSP00000380602,ENSP00000385143,ENSP00000409007,ENSP00000422591	CHL1,CNTN1,CNTN4,EPHA5,EPHA6,GDNF,NCAM1,NTNG1,PTPRZ1,SEMA6D,SHH,SLIT2,UCHL1,UNC5D
GO.0006940	regulation of smooth muscle contraction	5	0.0235	ENSP00000261751,ENSP00000315602,ENSP00000319984,ENSP00000332591,ENSP00000369960	ADRA1A,CHRM2,CHRNA3,CHRNB4,NPY2R
GO.0044707	single-multicellular organism process	69	0.0239	ENSP00000061240,ENSP00000231509,ENSP00000233638,ENSP00000242152,ENSP00000242208,ENSP00000245451,ENSP00000252321,ENSP00000256935,ENSP00000260128,ENSP00000263317,ENSP00000263409,ENSP00000264734,ENSP00000273430,ENSP00000273854,ENSP00000274473,ENSP00000274867,ENSP00000282020,ENSP00000284440,ENSP00000292896,ENSP00000295902,ENSP00000296370,ENSP00000296871,ENSP00000297261,ENSP00000298231,ENSP00000298472…	AGTR1,BMP2,BMP4,C14orf39,CD1D,CHRM2,CLDN16,CNTN4,CSF2,DAAM2,DES,DMRTA1,DOCK2,EPB41L3,EPHA5,EPHA6,ESM1,FMN2,GALR1,GDNF,GPR88,GRID2,GUCY1A2,HAND2,HBE1,INA,INHBA,JAM2,KCNA5,KLHL1,KRT16,KY,LIFR,LRAT,LTBP4,MAB21L1,MAL,MEGF10,NCAM1,NLGN1,NOS1,NOX4,NPAS3,NPY,NPY2R,NR3C1,NRG1,NTNG1,PHOX2A,PRDM6,PRICKLE2,PRKCB,RCSD1,RYR3,S100P,SHH,SLC18A2,SLC8A1,SLIT2,SNTG2,SORCS3,STOX2,SULF1,TLL1,TLX2,TRPM8,UCHL1,VWC2,ZN…
GO.0007187	G-protein coupled receptor signaling pathway, coupled to cyclic nucleotide second messenger	8	0.024	ENSP00000242152,ENSP00000262493,ENSP00000299727,ENSP00000307766,ENSP00000319984,ENSP00000332591,ENSP00000343782,ENSP00000369960	ADRA1A,ADRB3,CHRM2,GALR1,GNAO1,HTR1E,NPY,NPY2R
GO.0016337	single organismal cell-cell adhesion	13	0.024	ENSP00000173229,ENSP00000256935,ENSP00000274473,ENSP00000297261,ENSP00000307134,ENSP00000331614,ENSP00000354541,ENSP00000357153,ENSP00000367316,ENSP00000370343,ENSP00000380602,ENSP00000420419,ENSP00000422591	CD1D,CNTN4,CTNND2,DOCK2,IKZF1,IRF4,ITGA8,JAM2,MEGF10,NLGN1,NTN1,SHH,SLIT2
GO.0072507	divalent inorganic cation homeostasis	11	0.024	ENSP00000252321,ENSP00000273430,ENSP00000299727,ENSP00000305355,ENSP00000323926,ENSP00000332591,ENSP00000332931,ENSP00000337459,ENSP00000369960,ENSP00000371985,ENSP00000373884	ADRA1A,AGTR1,GALR1,KCNA1,KCNA5,NOS1,NPY2R,PRKCB,RYR3,SLC8A1,TRPM8
GO.2000026	regulation of multicellular organismal development	28	0.024	ENSP00000173229,ENSP00000233638,ENSP00000242208,ENSP00000245451,ENSP00000260128,ENSP00000269503,ENSP00000273854,ENSP00000274473,ENSP00000282020,ENSP00000297261,ENSP00000299824,ENSP00000305355,ENSP00000315602,ENSP00000325660,ENSP00000331614,ENSP00000332931,ENSP00000337459,ENSP00000341819,ENSP00000347730,ENSP00000349275,ENSP00000352565,ENSP00000354541,ENSP00000368104,ENSP00000370343,ENSP00000377047…	ADAMTS12,BMP2,BMP4,CBLN2,CHRNA3,CNTN1,CNTN4,EPHA5,GRID2,HAND2,IKZF1,INHBA,IRF4,MEGF10,NLGN1,NOS1,NRG1,NTN1,PPP1R16B,PRKCB,PTPRZ1,SHH,SLC8A1,SULF1,TLX2,UNC5D,VWC2,ZNF536
GO.0006811	ion transport	23	0.0244	ENSP00000242152,ENSP00000252321,ENSP00000257359,ENSP00000261751,ENSP00000262462,ENSP00000264047,ENSP00000264426,ENSP00000264734,ENSP00000276410,ENSP00000282020,ENSP00000282499,ENSP00000298472,ENSP00000305355,ENSP00000315371,ENSP00000315602,ENSP00000332413,ENSP00000332931,ENSP00000360855,ENSP00000363229,ENSP00000369960,ENSP00000371985,ENSP00000391088,ENSP00000395323	ADAMTS8,ADRA1A,ANO5,BEST3,CHRNA3,CHRNA6,CHRNB4,CLDN16,GRIA2,GRIA4,GRID2,KCNA1,KCNA5,KCNIP1,NPY,PRKCB,SLC16A12,SLC18A2,SLC18A3,SLC27A6,SLC5A7,SLC8A1,UNC80
GO.0048856	anatomical structure development	56	0.0244	ENSP00000061240,ENSP00000231509,ENSP00000233638,ENSP00000242152,ENSP00000242208,ENSP00000245451,ENSP00000247005,ENSP00000256935,ENSP00000258729,ENSP00000260128,ENSP00000262493,ENSP00000263409,ENSP00000273430,ENSP00000273854,ENSP00000274473,ENSP00000282020,ENSP00000284440,ENSP00000295902,ENSP00000296871,ENSP00000297261,ENSP00000298231,ENSP00000299824,ENSP00000301653,ENSP00000310880,ENSP00000311257…	ADAM12,ADRA1A,AGTR1,BMP2,BMP4,CD1D,CHRM2,CNTN4,CSF2,DMRTA1,DOCK2,EPB41L3,EPHA5,EPHA6,ESM1,FMN2,FOXI2,GDF1,GNAO1,GRID2,GRIN2A,HAND2,IGF2BP3,INA,INHBA,KCNA1,KLHL1,KRT16,KY,LIFR,MAL,MEGF10,NCAM1,NLGN1,NOS1,NPY,NPY2R,NR3C1,NRG1,NTNG1,PHOX2A,PPP1R16B,PRDM6,PRICKLE2,SHH,SLC8A1,SLIT2,SNTG2,SSTR2,STOX2,SULF1,TLL1,TLX2,UCHL1,VWC2,ZNF536
GO.0010463	mesenchymal cell proliferation	3	0.0246	ENSP00000245451,ENSP00000352565,ENSP00000368104	BMP2,BMP4,HAND2
GO.0033605	positive regulation of catecholamine secretion	3	0.0246	ENSP00000332591,ENSP00000360806,ENSP00000409007	GDNF,KCNB1,NPY2R
GO.0048523	negative regulation of cellular process	54	0.0246	ENSP00000173229,ENSP00000231509,ENSP00000233638,ENSP00000238044,ENSP00000242208,ENSP00000242338,ENSP00000245451,ENSP00000256509,ENSP00000257359,ENSP00000258729,ENSP00000259806,ENSP00000260128,ENSP00000263317,ENSP00000263409,ENSP00000283228,ENSP00000284440,ENSP00000292896,ENSP00000295927,ENSP00000296871,ENSP00000297261,ENSP00000298472,ENSP00000299727,ENSP00000299824,ENSP00000301653,ENSP00000305355…	ADAMTS12,ADAMTS8,ADRA1A,BMP2,BMP4,C2orf40,CHL1,CNTFR,CNTN4,CPEB1,CR1,CSF2,FMN2,FOXD3,FOXF2,GALR1,GDNF,HAND2,HBE1,HTR1E,IGF2BP3,INHBA,IRF4,JAM2,KCNB1,KRT16,LIFR,LMO3,NLGN1,NOS1,NOX4,NPY2R,NR3C1,NRG1,NTN1,PAX5,PMEPA1,PPP1R16B,PRDM6,PRKCB,PTPRR,PTX3,SALL2,SEMA6D,SHH,SLC18A2,SLIT2,SPEG,SSTR2,SULF1,TGFBI,TLX2,UCHL1,VWC2
GO.0060393	regulation of pathway-restricted SMAD protein phosphorylation	5	0.0246	ENSP00000242208,ENSP00000245451,ENSP00000247005,ENSP00000345826,ENSP00000368104	BMP2,BMP4,GDF1,INHBA,PMEPA1
GO.0055085	transmembrane transport	22	0.0253	ENSP00000252321,ENSP00000257359,ENSP00000261751,ENSP00000262462,ENSP00000264047,ENSP00000264426,ENSP00000264734,ENSP00000276410,ENSP00000282020,ENSP00000282499,ENSP00000296871,ENSP00000298472,ENSP00000310880,ENSP00000315371,ENSP00000315602,ENSP00000332413,ENSP00000332931,ENSP00000360855,ENSP00000363229,ENSP00000371985,ENSP00000391088,ENSP00000395323	ADAMTS8,ANO5,BEST3,CHRNA3,CHRNA6,CHRNB4,CLDN16,CSF2,GRIA2,GRIA4,GRID2,KCNA1,KCNA5,KCNIP1,MAL,SLC16A12,SLC18A2,SLC18A3,SLC27A6,SLC5A7,SLC8A1,UNC80
GO.0051588	regulation of neurotransmitter transport	5	0.0263	ENSP00000261751,ENSP00000315602,ENSP00000337459,ENSP00000354541,ENSP00000409007	CHRNA3,CHRNB4,GDNF,NLGN1,NOS1
GO.0045058	T cell selection	4	0.0278	ENSP00000256935,ENSP00000297261,ENSP00000357153,ENSP00000370343	CD1D,DOCK2,IRF4,SHH
GO.0021537	telencephalon development	9	0.0283	ENSP00000242152,ENSP00000242208,ENSP00000273854,ENSP00000297261,ENSP00000332549,ENSP00000332931,ENSP00000368104,ENSP00000371985,ENSP00000422591	BMP2,EPHA5,GRIN2A,INHBA,KCNA1,NPY,SHH,SLC8A1,SLIT2
GO.0051049	regulation of transport	30	0.0283	ENSP00000242208,ENSP00000245451,ENSP00000252321,ENSP00000252939,ENSP00000256935,ENSP00000261751,ENSP00000262493,ENSP00000265840,ENSP00000273430,ENSP00000273854,ENSP00000276410,ENSP00000295927,ENSP00000297261,ENSP00000299727,ENSP00000303149,ENSP00000305355,ENSP00000315602,ENSP00000325660,ENSP00000332413,ENSP00000332549,ENSP00000332591,ENSP00000332931,ENSP00000337224,ENSP00000337459,ENSP00000349275…	AGTR1,BEST3,BMP4,CALY,CHRNA3,CHRNA6,CHRNB4,CNTN1,DOCK2,ELMOD1,EPHA5,GALR1,GDNF,GNAO1,GPR27,GRIN2A,INHBA,KCNA1,KCNA5,KCNIP1,LRAT,NLGN1,NOS1,NPY2R,NRG1,PRKCB,PTX3,SHH,SLC8A1,SNAP91
GO.0006875	cellular metal ion homeostasis	12	0.0293	ENSP00000252321,ENSP00000264734,ENSP00000273430,ENSP00000299727,ENSP00000304891,ENSP00000305355,ENSP00000323926,ENSP00000332591,ENSP00000332931,ENSP00000337459,ENSP00000369960,ENSP00000373884	ADRA1A,AGTR1,ATP6V1E2,CLDN16,GALR1,KCNA5,NOS1,NPY2R,PRKCB,RYR3,SLC8A1,TRPM8
GO.0042391	regulation of membrane potential	10	0.0293	ENSP00000252321,ENSP00000261751,ENSP00000276410,ENSP00000282020,ENSP00000314223,ENSP00000315602,ENSP00000332549,ENSP00000332931,ENSP00000360806,ENSP00000371985	CHRNA3,CHRNA6,CHRNB4,GPR88,GRID2,GRIN2A,KCNA1,KCNA5,KCNB1,SLC8A1
GO.0023057	negative regulation of signaling	23	0.0301	ENSP00000231509,ENSP00000242208,ENSP00000245451,ENSP00000260128,ENSP00000283228,ENSP00000284440,ENSP00000296871,ENSP00000297261,ENSP00000305355,ENSP00000312856,ENSP00000332591,ENSP00000337459,ENSP00000341819,ENSP00000345826,ENSP00000347730,ENSP00000349275,ENSP00000360806,ENSP00000368104,ENSP00000369960,ENSP00000370343,ENSP00000409007,ENSP00000422554,ENSP00000422591	ADAMTS12,ADRA1A,BMP2,BMP4,CSF2,GDNF,INHBA,IRF4,KCNB1,LMO3,NOS1,NPY2R,NR3C1,NRG1,PMEPA1,PRKCB,PTPRR,SHH,SLIT2,SULF1,UCHL1,VWC2,ZNF536
GO.0001766	membrane raft polarization	2	0.0307	ENSP00000256935,ENSP00000310880	DOCK2,MAL
GO.0003014	renal system process	6	0.0307	ENSP00000245451,ENSP00000260128,ENSP00000261751,ENSP00000273430,ENSP00000315602,ENSP00000369960	ADRA1A,AGTR1,BMP4,CHRNA3,CHRNB4,SULF1
GO.0006874	cellular calcium ion homeostasis	10	0.0307	ENSP00000252321,ENSP00000273430,ENSP00000299727,ENSP00000305355,ENSP00000323926,ENSP00000332591,ENSP00000332931,ENSP00000337459,ENSP00000369960,ENSP00000373884	ADRA1A,AGTR1,GALR1,KCNA5,NOS1,NPY2R,PRKCB,RYR3,SLC8A1,TRPM8
GO.0010648	negative regulation of cell communication	23	0.0307	ENSP00000231509,ENSP00000242208,ENSP00000245451,ENSP00000260128,ENSP00000283228,ENSP00000284440,ENSP00000296871,ENSP00000297261,ENSP00000305355,ENSP00000312856,ENSP00000332591,ENSP00000337459,ENSP00000341819,ENSP00000345826,ENSP00000347730,ENSP00000349275,ENSP00000360806,ENSP00000368104,ENSP00000369960,ENSP00000370343,ENSP00000409007,ENSP00000422554,ENSP00000422591	ADAMTS12,ADRA1A,BMP2,BMP4,CSF2,GDNF,INHBA,IRF4,KCNB1,LMO3,NOS1,NPY2R,NR3C1,NRG1,PMEPA1,PRKCB,PTPRR,SHH,SLIT2,SULF1,UCHL1,VWC2,ZNF536
GO.0035051	cardiocyte differentiation	6	0.0307	ENSP00000263317,ENSP00000311684,ENSP00000332931,ENSP00000349275,ENSP00000352565,ENSP00000368104	BMP2,HAND2,NOX4,NRG1,SLC8A1,SPEG
GO.0055065	metal ion homeostasis	13	0.0307	ENSP00000252321,ENSP00000264734,ENSP00000273430,ENSP00000299727,ENSP00000304891,ENSP00000305355,ENSP00000323926,ENSP00000332591,ENSP00000332931,ENSP00000337459,ENSP00000369960,ENSP00000371985,ENSP00000373884	ADRA1A,AGTR1,ATP6V1E2,CLDN16,GALR1,KCNA1,KCNA5,NOS1,NPY2R,PRKCB,RYR3,SLC8A1,TRPM8
GO.0060084	synaptic transmission involved in micturition	2	0.0307	ENSP00000261751,ENSP00000315602	CHRNA3,CHRNB4
GO.0060537	muscle tissue development	10	0.0307	ENSP00000245451,ENSP00000263317,ENSP00000274473,ENSP00000297261,ENSP00000311684,ENSP00000332931,ENSP00000349275,ENSP00000350844,ENSP00000367316,ENSP00000368104	BMP2,BMP4,ITGA8,MEGF10,NOX4,NRG1,PAX5,SHH,SLC8A1,SPEG
GO.0072089	stem cell proliferation	5	0.0307	ENSP00000245451,ENSP00000334314,ENSP00000352565,ENSP00000368104,ENSP00000371985	BMP2,BMP4,EML1,HAND2,KCNA1
GO.0072138	mesenchymal cell proliferation involved in ureteric bud development	2	0.0307	ENSP00000245451,ENSP00000368104	BMP2,BMP4
GO.0090100	positive regulation of transmembrane receptor protein serine/threonine kinase signaling pathway	6	0.0307	ENSP00000242208,ENSP00000245451,ENSP00000247005,ENSP00000260128,ENSP00000367316,ENSP00000368104	BMP2,BMP4,GDF1,INHBA,ITGA8,SULF1
GO.0055082	cellular chemical homeostasis	14	0.0309	ENSP00000252321,ENSP00000263317,ENSP00000264734,ENSP00000273430,ENSP00000299727,ENSP00000304891,ENSP00000305355,ENSP00000323926,ENSP00000332591,ENSP00000332931,ENSP00000337459,ENSP00000360806,ENSP00000369960,ENSP00000373884	ADRA1A,AGTR1,ATP6V1E2,CLDN16,GALR1,KCNA5,KCNB1,NOS1,NOX4,NPY2R,PRKCB,RYR3,SLC8A1,TRPM8
GO.0023061	signal release	8	0.0314	ENSP00000242208,ENSP00000264047,ENSP00000298472,ENSP00000311905,ENSP00000324419,ENSP00000337103,ENSP00000354541,ENSP00000363229	CHAT,INHBA,LTBP4,NLGN1,SLC18A2,SLC18A3,SLC5A7,SYT9
GO.0043269	regulation of ion transport	15	0.0314	ENSP00000245451,ENSP00000252321,ENSP00000262493,ENSP00000276410,ENSP00000315602,ENSP00000325660,ENSP00000332413,ENSP00000332549,ENSP00000332591,ENSP00000332931,ENSP00000337459,ENSP00000354541,ENSP00000371985,ENSP00000395323,ENSP00000409007	BEST3,BMP4,CHRNA3,CHRNA6,CNTN1,GDNF,GNAO1,GRIN2A,KCNA1,KCNA5,KCNIP1,NLGN1,NOS1,NPY2R,SLC8A1
GO.0021978	telencephalon regionalization	3	0.0317	ENSP00000245451,ENSP00000297261,ENSP00000368104	BMP2,BMP4,SHH
GO.0032501	multicellular organismal process	70	0.0321	ENSP00000061240,ENSP00000231509,ENSP00000233638,ENSP00000242152,ENSP00000242208,ENSP00000245451,ENSP00000252321,ENSP00000255465,ENSP00000256935,ENSP00000260128,ENSP00000263317,ENSP00000263409,ENSP00000264734,ENSP00000273430,ENSP00000273854,ENSP00000274473,ENSP00000274867,ENSP00000282020,ENSP00000284440,ENSP00000292896,ENSP00000295902,ENSP00000296370,ENSP00000296871,ENSP00000297261,ENSP00000298231…	AGTR1,BMP2,BMP4,C14orf39,CCNA1,CD1D,CHRM2,CLDN16,CNTN4,CSF2,DAAM2,DES,DMRTA1,DOCK2,EPB41L3,EPHA5,EPHA6,ESM1,FMN2,GALR1,GDNF,GPR88,GRID2,GUCY1A2,HAND2,HBE1,INA,INHBA,JAM2,KCNA5,KLHL1,KRT16,KY,LIFR,LRAT,LTBP4,MAB21L1,MAL,MEGF10,NCAM1,NLGN1,NOS1,NOX4,NPAS3,NPY,NPY2R,NR3C1,NRG1,NTNG1,PHOX2A,PRDM6,PRICKLE2,PRKCB,RCSD1,RYR3,S100P,SHH,SLC18A2,SLC8A1,SLIT2,SNTG2,SORCS3,STOX2,SULF1,TLL1,TLX2,TRPM8,UCHL1,V…
GO.0030900	forebrain development	11	0.0343	ENSP00000242152,ENSP00000242208,ENSP00000262493,ENSP00000273854,ENSP00000331614,ENSP00000332549,ENSP00000332931,ENSP00000350198,ENSP00000368104,ENSP00000371985,ENSP00000422591	BMP2,EPHA5,GNAO1,GRIN2A,IKZF1,INHBA,KCNA1,NPY,SLC8A1,SLIT2,SSTR2
GO.0090287	regulation of cellular response to growth factor stimulus	9	0.0344	ENSP00000245451,ENSP00000260128,ENSP00000305355,ENSP00000311905,ENSP00000341819,ENSP00000345826,ENSP00000367316,ENSP00000422554,ENSP00000422591	ADAMTS12,BMP4,ITGA8,LTBP4,PMEPA1,PRKCB,SLIT2,SULF1,VWC2
GO.0001667	ameboidal-type cell migration	7	0.0353	ENSP00000296370,ENSP00000297261,ENSP00000301653,ENSP00000352565,ENSP00000387739,ENSP00000409007,ENSP00000422591	AMOTL1,GDNF,HAND2,KRT16,S100P,SHH,SLIT2
GO.0035249	synaptic transmission, glutamatergic	4	0.0353	ENSP00000264426,ENSP00000282020,ENSP00000282499,ENSP00000332549	GRIA2,GRIA4,GRID2,GRIN2A
GO.0051480	cytosolic calcium ion homeostasis	8	0.0373	ENSP00000252321,ENSP00000273430,ENSP00000299727,ENSP00000332591,ENSP00000332931,ENSP00000337459,ENSP00000369960,ENSP00000373884	ADRA1A,AGTR1,GALR1,KCNA5,NOS1,NPY2R,RYR3,SLC8A1
GO.0034220	ion transmembrane transport	18	0.0381	ENSP00000252321,ENSP00000257359,ENSP00000261751,ENSP00000264047,ENSP00000264426,ENSP00000264734,ENSP00000276410,ENSP00000282020,ENSP00000282499,ENSP00000315371,ENSP00000315602,ENSP00000332413,ENSP00000332931,ENSP00000360855,ENSP00000363229,ENSP00000371985,ENSP00000391088,ENSP00000395323	ADAMTS8,ANO5,BEST3,CHRNA3,CHRNA6,CHRNB4,CLDN16,GRIA2,GRIA4,GRID2,KCNA1,KCNA5,KCNIP1,SLC16A12,SLC18A3,SLC5A7,SLC8A1,UNC80
GO.0007166	cell surface receptor signaling pathway	33	0.0395	ENSP00000242208,ENSP00000242338,ENSP00000245451,ENSP00000247005,ENSP00000260128,ENSP00000263409,ENSP00000264426,ENSP00000273854,ENSP00000280758,ENSP00000282020,ENSP00000282499,ENSP00000283228,ENSP00000297261,ENSP00000304891,ENSP00000305355,ENSP00000307134,ENSP00000315602,ENSP00000318472,ENSP00000325660,ENSP00000332549,ENSP00000345826,ENSP00000349275,ENSP00000356016,ENSP00000357668,ENSP00000360806…	ADAM12,AMOTL1,ATP6V1E2,BMP2,BMP4,BTBD11,CHRNA3,CNTFR,CNTN1,CR1,CTNND2,EIF4E3,EPHA5,GDF1,GRIA2,GRIA4,GRID2,GRIN2A,INHBA,IRF4,ITGA8,KCNB1,LIFR,NCAM1,NRG1,NRG3,PDE1C,PMEPA1,PRKCB,PTPRR,SHH,SLIT2,SULF1
GO.0014031	mesenchymal cell development	6	0.0395	ENSP00000259806,ENSP00000297261,ENSP00000349275,ENSP00000352565,ENSP00000368104,ENSP00000409007	BMP2,FOXF2,GDNF,HAND2,NRG1,SHH
GO.0051952	regulation of amine transport	5	0.0395	ENSP00000276410,ENSP00000315602,ENSP00000332591,ENSP00000360806,ENSP00000409007	CHRNA3,CHRNA6,GDNF,KCNB1,NPY2R
GO.0001505	regulation of neurotransmitter levels	7	0.0411	ENSP00000264047,ENSP00000298472,ENSP00000324419,ENSP00000337103,ENSP00000337459,ENSP00000354541,ENSP00000363229	CHAT,NLGN1,NOS1,SLC18A2,SLC18A3,SLC5A7,SYT9
GO.0071407	cellular response to organic cyclic compound	11	0.0412	ENSP00000231509,ENSP00000242208,ENSP00000245451,ENSP00000263317,ENSP00000332549,ENSP00000332931,ENSP00000350198,ENSP00000352565,ENSP00000356331,ENSP00000368104,ENSP00000373884	BMP2,BMP4,GRIN2A,HAND2,INHBA,NOX4,NR3C1,NR5A2,RYR3,SLC8A1,SSTR2
GO.0042136	neurotransmitter biosynthetic process	3	0.042	ENSP00000264047,ENSP00000337103,ENSP00000337459	CHAT,NOS1,SLC5A7
GO.0051150	regulation of smooth muscle cell differentiation	3	0.042	ENSP00000245451,ENSP00000297261,ENSP00000384725	BMP4,PRDM6,SHH
GO.0060284	regulation of cell development	17	0.042	ENSP00000173229,ENSP00000233638,ENSP00000245451,ENSP00000273854,ENSP00000282020,ENSP00000297261,ENSP00000315602,ENSP00000325660,ENSP00000337459,ENSP00000341819,ENSP00000347730,ENSP00000354541,ENSP00000368104,ENSP00000377047,ENSP00000380602,ENSP00000385143,ENSP00000409007	BMP2,BMP4,CHRNA3,CNTN1,CNTN4,EPHA5,GDNF,GRID2,NLGN1,NOS1,NTN1,PTPRZ1,SHH,TLX2,UNC5D,VWC2,ZNF536
GO.0050433	regulation of catecholamine secretion	4	0.0439	ENSP00000276410,ENSP00000332591,ENSP00000360806,ENSP00000409007	CHRNA6,GDNF,KCNB1,NPY2R
GO.0001759	organ induction	3	0.0483	ENSP00000245451,ENSP00000368104,ENSP00000409007	BMP2,BMP4,GDNF
GO.0022612	gland morphogenesis	6	0.0483	ENSP00000173229,ENSP00000231509,ENSP00000245451,ENSP00000297261,ENSP00000361214,ENSP00000422591	BMP4,NR3C1,NRG3,NTN1,SHH,SLIT2
GO.0060686	negative regulation of prostatic bud formation	2	0.0483	ENSP00000245451,ENSP00000260128	BMP4,SULF1
GO.0072199	regulation of mesenchymal cell proliferation involved in ureter development	2	0.0483	ENSP00000245451,ENSP00000297261	BMP4,SHH
GO.0098735	positive regulation of the force of heart contraction	2	0.0483	ENSP00000332931,ENSP00000337459	NOS1,SLC8A1
GO.1902202	regulation of hepatocyte growth factor receptor signaling pathway	2	0.0483	ENSP00000370812,ENSP00000422554	ADAMTS12,ESM1
GO.0009719	response to endogenous stimulus	25	0.0487	ENSP00000231509,ENSP00000242208,ENSP00000245451,ENSP00000247005,ENSP00000261751,ENSP00000262493,ENSP00000263317,ENSP00000298472,ENSP00000304891,ENSP00000311905,ENSP00000315602,ENSP00000332549,ENSP00000332931,ENSP00000337459,ENSP00000345826,ENSP00000349275,ENSP00000350198,ENSP00000356331,ENSP00000368104,ENSP00000369960,ENSP00000373884,ENSP00000379496,ENSP00000422554,ENSP00000422591,ENSP00000457881	ADAMTS12,ADRA1A,ATP6V1E2,BMP2,BMP4,CHRNA3,CHRNB4,CPEB1,GDF1,GNAO1,GRIN2A,INHBA,LTBP4,NOS1,NOX4,NR3C1,NR5A2,NRG1,PDE1C,PMEPA1,RYR3,SLC18A2,SLC8A1,SLIT2,SSTR2

## Sheet: KEGG Pathways
#pathway ID	pathway description	observed gene count	false discovery rate	matching proteins in your network (IDs)	matching proteins in your network (labels)
4080	Neuroactive ligand-receptor interaction	16	1.99e-06	ENSP00000231509,ENSP00000261751,ENSP00000264426,ENSP00000273430,ENSP00000276410,ENSP00000282020,ENSP00000282499,ENSP00000299727,ENSP00000307766,ENSP00000315602,ENSP00000319984,ENSP00000332549,ENSP00000332591,ENSP00000343782,ENSP00000350198,ENSP00000369960	ADRA1A,ADRB3,AGTR1,CHRM2,CHRNA3,CHRNA6,CHRNB4,GALR1,GRIA2,GRIA4,GRID2,GRIN2A,HTR1E,NPY2R,NR3C1,SSTR2
4725	Cholinergic synapse	9	0.000124	ENSP00000261751,ENSP00000262493,ENSP00000264047,ENSP00000276410,ENSP00000305355,ENSP00000315602,ENSP00000319984,ENSP00000337103,ENSP00000363229	CHAT,CHRM2,CHRNA3,CHRNA6,CHRNB4,GNAO1,PRKCB,SLC18A3,SLC5A7
4713	Circadian entrainment	8	0.000224	ENSP00000262493,ENSP00000264426,ENSP00000282499,ENSP00000305355,ENSP00000332549,ENSP00000337459,ENSP00000373884,ENSP00000431245	GNAO1,GRIA2,GRIA4,GRIN2A,GUCY1A2,NOS1,PRKCB,RYR3
4020	Calcium signaling pathway	10	0.000491	ENSP00000273430,ENSP00000305355,ENSP00000319984,ENSP00000332549,ENSP00000332931,ENSP00000337459,ENSP00000343782,ENSP00000369960,ENSP00000373884,ENSP00000379496	ADRA1A,ADRB3,AGTR1,CHRM2,GRIN2A,NOS1,PDE1C,PRKCB,RYR3,SLC8A1
4730	Long-term depression	6	0.00107	ENSP00000262493,ENSP00000264426,ENSP00000282020,ENSP00000305355,ENSP00000337459,ENSP00000431245	GNAO1,GRIA2,GRID2,GUCY1A2,NOS1,PRKCB
4728	Dopaminergic synapse	8	0.00121	ENSP00000252939,ENSP00000262493,ENSP00000264426,ENSP00000282499,ENSP00000298472,ENSP00000305355,ENSP00000332549,ENSP00000336591	CALY,GNAO1,GRIA2,GRIA4,GRIN2A,PPP2R2B,PRKCB,SLC18A2
4514	Cell adhesion molecules (CAMs)	8	0.00201	ENSP00000264734,ENSP00000318472,ENSP00000325660,ENSP00000354541,ENSP00000359085,ENSP00000367316,ENSP00000384554,ENSP00000420419	CLDN16,CLDN5,CNTN1,ITGA8,JAM2,NCAM1,NLGN1,NTNG1
4970	Salivary secretion	6	0.00478	ENSP00000305355,ENSP00000337459,ENSP00000343782,ENSP00000369960,ENSP00000373884,ENSP00000431245	ADRA1A,ADRB3,GUCY1A2,NOS1,PRKCB,RYR3
4360	Axon guidance	7	0.00573	ENSP00000173229,ENSP00000273854,ENSP00000324857,ENSP00000359085,ENSP00000374323,ENSP00000385143,ENSP00000422591	EPHA5,EPHA6,NTN1,NTNG1,SEMA6D,SLIT2,UNC5D
4530	Tight junction	7	0.00628	ENSP00000264734,ENSP00000305355,ENSP00000336591,ENSP00000341138,ENSP00000384554,ENSP00000387739,ENSP00000420419	AMOTL1,CLDN16,CLDN5,EPB41L3,JAM2,PPP2R2B,PRKCB
5031	Amphetamine addiction	5	0.0101	ENSP00000264426,ENSP00000282499,ENSP00000298472,ENSP00000305355,ENSP00000332549	GRIA2,GRIA4,GRIN2A,PRKCB,SLC18A2
5033	Nicotine addiction	4	0.0121	ENSP00000264426,ENSP00000276410,ENSP00000282499,ENSP00000332549	CHRNA6,GRIA2,GRIA4,GRIN2A
