# Supplementary material for: Genes CEP55, FOXD3, FOXF2, GNAO1, GRIA4, and KCNA5 as potential diagnostic biomarkers in colorectal cancer
Source: BMC Med Genomics. 2019 Apr 15;12:54. doi: 10.1186/s12920-019-0501-z (PMC6466812; doi:10.1186/s12920-019-0501-z)
Supplement: Supplementary file 6 — Table S6. Literature mining analysis for differentially expressed genes from our study. (XLSX 10 kb) [file 12920_2019_501_MOESM6_ESM.xlsx]

## Sheet: Sheet1
			Cancer			CRC
gene	gene_id	gene_name	all	expression	methylation	all	expression	methylation
ADRA1A	148	ADRA1A (adrenoceptor alpha 1A)	2
ADRB3	155	ADRB3 (adrenoceptor beta 3)	3			1
AGTR1	185	AGTR1 (angiotensin II receptor type 1)	25	6	1	2	1	1
BMP2	650	BMP2 (bone morphogenetic protein 2)	30	7		4
BMP4	652	BMP4 (bone morphogenetic protein 4)	32	12		12	3
CD1D	912	CD1D (CD1d molecule)	6	1		1
CHRM2	1129	CHRM2 (cholinergic receptor muscarinic 2)	2
CHRNA3	1136	CHRNA3 (cholinergic receptor nicotinic alpha 3 subunit)	24
CHRNB4	1143	CHRNB4 (cholinergic receptor nicotinic beta 4 subunit)	7		1
CNTN1	1272	CNTN1 (contactin 1)	4	2
CR1	1378	CR1 (complement C3b/C4b receptor 1 (Knops blood group))	2
CSF2	1437	CSF2 (colony stimulating factor 2)	9	3		2
CTNND2	1501	CTNND2 (catenin delta 2)	6	4
DES	1674	DES (desmin)	1			1
DOCK2	1794	DOCK2 (dedicator of cytokinesis 2)	1
ELAVL4	1996	ELAVL4 (ELAV like RNA binding protein 4)	1
EPHA5	2044	EPHA5 (EPH receptor A5)	4	1
FOXF2	2295	FOXF2 (forkhead box F2)	7	2	1	1
GALR1	2587	GALR1 (galanin receptor 1)	3		2	1
GDF1	2657	GDF1 (growth differentiation factor 1)	1	1
GDNF	2668	GDNF (glial cell derived neurotrophic factor)	10	4		1
GNAO1	2775	GNAO1 (G protein subunit alpha o1)	2	1
NR3C1	2908	NR3C1 (nuclear receptor subfamily 3 group C member 1)	17	9	1
NR5A2	2494	NR5A2 (nuclear receptor subfamily 5 group A member 2)	24	8		5	3
